# Supplementary material for: Local adaptation and archaic introgression shape global diversity at human structural variant loci
Source: eLife. 2021 Sep 16;10:e67615. doi: 10.7554/eLife.67615 (PMC8492059; doi:10.7554/eLife.67615)
Supplement: Figure 1—source data 1. — The third column (‘sum_AC’) provides allele counts, the fourth column (‘sum_NCHROBS’) provides the number of genotyped chromosomes, and the fifth column (‘AF’) provides the alternative allele frequency. [file elife-67615-fig1-data1.txt]

SV	superpop	sum_AC	sum_NCHROBS	AF
0_CHM1_del	AFR	0	1322	0
0_CHM1_del	AMR	0	694	0
0_CHM1_del	EAS	0	1008	0
0_CHM1_del	EUR	0	1006	0
0_CHM1_del	SAS	0	978	0
0_HG00733_dup	AFR	1308	1322	0.989409984871407
0_HG00733_dup	AMR	677	694	0.975504322766571
0_HG00733_dup	EAS	975	1002	0.973053892215569
0_HG00733_dup	EUR	972	1002	0.970059880239521
0_HG00733_dup	SAS	946	976	0.969262295081967
1_HX1_ins	AFR	353	1306	0.270290964777948
1_HX1_ins	AMR	156	692	0.225433526011561
1_HX1_ins	EAS	158	1004	0.157370517928287
1_HX1_ins	EUR	199	1006	0.197813121272366
1_HX1_ins	SAS	230	976	0.235655737704918
10_HG00514_del	AFR	0	1322	0
10_HG00514_del	AMR	0	694	0
10_HG00514_del	EAS	0	1008	0
10_HG00514_del	EUR	0	1006	0
10_HG00514_del	SAS	0	978	0
10_HG02059_ins	AFR	715	1322	0.540847201210287
10_HG02059_ins	AMR	342	694	0.492795389048991
10_HG02059_ins	EAS	288	1008	0.285714285714286
10_HG02059_ins	EUR	330	1006	0.328031809145129
10_HG02059_ins	SAS	432	978	0.441717791411043
10_HG02106_del	AFR	648	1322	0.490166414523449
10_HG02106_del	AMR	203	694	0.292507204610951
10_HG02106_del	EAS	305	1008	0.302579365079365
10_HG02106_del	EUR	281	1006	0.279324055666004
10_HG02106_del	SAS	341	978	0.348670756646217
1000_HG00514_ins	AFR	50	1322	0.037821482602118
1000_HG00514_ins	AMR	82	694	0.118155619596542
1000_HG00514_ins	EAS	380	1008	0.376984126984127
1000_HG00514_ins	EUR	78	1006	0.0775347912524851
1000_HG00514_ins	SAS	273	978	0.279141104294479
1000_HG02106_ins	AFR	428	1322	0.32375189107413
1000_HG02106_ins	AMR	245	694	0.353025936599424
1000_HG02106_ins	EAS	564	1008	0.55952380952381
1000_HG02106_ins	EUR	373	1006	0.370775347912525
1000_HG02106_ins	SAS	476	978	0.486707566462168
1000_HG04217_del	AFR	16	1322	0.0121028744326778
1000_HG04217_del	AMR	71	694	0.102305475504323
1000_HG04217_del	EAS	94	1008	0.0932539682539683
1000_HG04217_del	EUR	153	1006	0.152087475149105
1000_HG04217_del	SAS	50	978	0.0511247443762781
10000_HG01352_ins	AFR	984	1322	0.744326777609682
10000_HG01352_ins	AMR	423	694	0.609510086455332
10000_HG01352_ins	EAS	672	1008	0.666666666666667
10000_HG01352_ins	EUR	590	1006	0.58648111332008
10000_HG01352_ins	SAS	697	978	0.712678936605317
10000_HG02106_ins	AFR	772	1322	0.583963691376702
10000_HG02106_ins	AMR	350	694	0.504322766570605
10000_HG02106_ins	EAS	606	1008	0.601190476190476
10000_HG02106_ins	EUR	475	1006	0.472166998011928
10000_HG02106_ins	SAS	490	978	0.501022494887526
10000_NA12878_ins	AFR	1319	1322	0.997730711043873
10000_NA12878_ins	AMR	691	694	0.995677233429395
10000_NA12878_ins	EAS	1007	1008	0.999007936507937
10000_NA12878_ins	EUR	1002	1006	0.996023856858847
10000_NA12878_ins	SAS	976	978	0.997955010224949
10000_NA19240_ins	AFR	83	1322	0.0627836611195159
10000_NA19240_ins	AMR	43	694	0.0619596541786744
10000_NA19240_ins	EAS	14	1008	0.0138888888888889
10000_NA19240_ins	EUR	47	1006	0.0467196819085487
10000_NA19240_ins	SAS	30	978	0.0306748466257669
10000_NA19434_ins	AFR	392	1322	0.296520423600605
10000_NA19434_ins	AMR	261	694	0.376080691642651
10000_NA19434_ins	EAS	320	1008	0.317460317460317
10000_NA19434_ins	EUR	358	1006	0.355864811133201
10000_NA19434_ins	SAS	505	978	0.516359918200409
10001_CHM1_del	AFR	0	1310	0
10001_CHM1_del	AMR	0	596	0
10001_CHM1_del	EAS	2	794	0.00251889168765743
10001_CHM1_del	EUR	2	812	0.00246305418719212
10001_CHM1_del	SAS	2	818	0.00244498777506113
10001_HG01352_del	AFR	0	1322	0
10001_HG01352_del	AMR	0	694	0
10001_HG01352_del	EAS	0	1008	0
10001_HG01352_del	EUR	0	1006	0
10001_HG01352_del	SAS	0	978	0
10001_HG02059_ins	AFR	1231	1322	0.931164901664145
10001_HG02059_ins	AMR	582	694	0.838616714697406
10001_HG02059_ins	EAS	872	1008	0.865079365079365
10001_HG02059_ins	EUR	665	1006	0.6610337972167
10001_HG02059_ins	SAS	685	978	0.70040899795501
10001_HG02106_del	AFR	0	1322	0
10001_HG02106_del	AMR	0	694	0
10001_HG02106_del	EAS	0	1008	0
10001_HG02106_del	EUR	0	1006	0
10001_HG02106_del	SAS	0	978	0
10002_CHM1_ins	AFR	129	1322	0.0975794251134644
10002_CHM1_ins	AMR	197	694	0.283861671469741
10002_CHM1_ins	EAS	220	1008	0.218253968253968
10002_CHM1_ins	EUR	192	1006	0.190854870775348
10002_CHM1_ins	SAS	377	978	0.385480572597137
10002_HG02818_del	AFR	42	1322	0.0317700453857791
10002_HG02818_del	AMR	2	694	0.00288184438040346
10002_HG02818_del	EAS	0	1008	0
10002_HG02818_del	EUR	0	1006	0
10002_HG02818_del	SAS	0	978	0
10002_HG04217_ins	AFR	2	1322	0.00151285930408472
10002_HG04217_ins	AMR	0	694	0
10002_HG04217_ins	EAS	0	1008	0
10002_HG04217_ins	EUR	0	1006	0
10002_HG04217_ins	SAS	1	978	0.00102249488752556
10002_HX1_del	AFR	769	1322	0.581694402420575
10002_HX1_del	AMR	102	694	0.146974063400576
10002_HX1_del	EAS	163	1008	0.161706349206349
10002_HX1_del	EUR	114	1006	0.113320079522863
10002_HX1_del	SAS	127	978	0.129856850715746
10002_NA19240_ins	AFR	65	1322	0.0491679273827534
10002_NA19240_ins	AMR	14	694	0.0201729106628242
10002_NA19240_ins	EAS	2	1008	0.00198412698412698
10002_NA19240_ins	EUR	12	1006	0.0119284294234592
10002_NA19240_ins	SAS	43	978	0.0439672801635992
10002_NA19434_ins	AFR	0	1290	0
10002_NA19434_ins	AMR	0	694	0
10002_NA19434_ins	EAS	0	1008	0
10002_NA19434_ins	EUR	0	1006	0
10002_NA19434_ins	SAS	0	978	0
10003_CHM13_del	AFR	426	1322	0.322239031770045
10003_CHM13_del	AMR	401	694	0.577809798270893
10003_CHM13_del	EAS	718	1008	0.712301587301587
10003_CHM13_del	EUR	485	1006	0.482107355864811
10003_CHM13_del	SAS	594	978	0.607361963190184
10003_HG01352_del	AFR	0	1322	0
10003_HG01352_del	AMR	0	694	0
10003_HG01352_del	EAS	0	1008	0
10003_HG01352_del	EUR	0	1006	0
10003_HG01352_del	SAS	0	978	0
10003_HG02059_ins	AFR	233	1322	0.17624810892587
10003_HG02059_ins	AMR	74	694	0.106628242074928
10003_HG02059_ins	EAS	158	1008	0.156746031746032
10003_HG02059_ins	EUR	108	1006	0.107355864811133
10003_HG02059_ins	SAS	145	978	0.148261758691207
10004_CHM13_ins	AFR	0	1322	0
10004_CHM13_ins	AMR	2	694	0.00288184438040346
10004_CHM13_ins	EAS	15	1008	0.0148809523809524
10004_CHM13_ins	EUR	17	1006	0.0168986083499006
10004_CHM13_ins	SAS	13	978	0.0132924335378323
10005_CHM13_del	AFR	446	1322	0.337367624810893
10005_CHM13_del	AMR	219	694	0.315561959654179
10005_CHM13_del	EAS	455	1008	0.451388888888889
10005_CHM13_del	EUR	360	1006	0.357852882703777
10005_CHM13_del	SAS	311	978	0.31799591002045
10005_HG00268_ins	AFR	0	1322	0
10005_HG00268_ins	AMR	0	694	0
10005_HG00268_ins	EAS	0	1008	0
10005_HG00268_ins	EUR	0	1006	0
10005_HG00268_ins	SAS	0	978	0
10005_HG00514_ins	AFR	339	1322	0.25642965204236
10005_HG00514_ins	AMR	385	694	0.554755043227666
10005_HG00514_ins	EAS	590	1008	0.58531746031746
10005_HG00514_ins	EUR	521	1006	0.517892644135189
10005_HG00514_ins	SAS	546	978	0.558282208588957
10006_CHM1_ins	AFR	0	1322	0
10006_CHM1_ins	AMR	0	694	0
10006_CHM1_ins	EAS	0	1008	0
10006_CHM1_ins	EUR	0	1006	0
10006_CHM1_ins	SAS	0	978	0
10006_HG00268_ins	AFR	165	1322	0.124810892586989
10006_HG00268_ins	AMR	57	694	0.0821325648414986
10006_HG00268_ins	EAS	44	1008	0.0436507936507936
10006_HG00268_ins	EUR	131	1006	0.130218687872763
10006_HG00268_ins	SAS	85	978	0.0869120654396728
10007_AK1_dup	AFR	1016	1234	0.823338735818476
10007_AK1_dup	AMR	523	634	0.824921135646688
10007_AK1_dup	EAS	709	902	0.786031042128603
10007_AK1_dup	EUR	766	938	0.816631130063966
10007_AK1_dup	SAS	740	912	0.81140350877193
10007_CHM1_ins	AFR	126	1322	0.0953101361573374
10007_CHM1_ins	AMR	24	694	0.0345821325648415
10007_CHM1_ins	EAS	40	1008	0.0396825396825397
10007_CHM1_ins	EUR	25	1006	0.0248508946322068
10007_CHM1_ins	SAS	30	978	0.0306748466257669
10007_HG00268_ins	AFR	578	1320	0.437878787878788
10007_HG00268_ins	AMR	538	692	0.777456647398844
10007_HG00268_ins	EAS	648	1006	0.644135188866799
10007_HG00268_ins	EUR	720	1004	0.717131474103586
10007_HG00268_ins	SAS	754	974	0.774127310061602
10007_HG00514_ins	AFR	454	1322	0.343419062027232
10007_HG00514_ins	AMR	84	694	0.121037463976945
10007_HG00514_ins	EAS	346	1008	0.343253968253968
10007_HG00514_ins	EUR	84	1006	0.0834990059642147
10007_HG00514_ins	SAS	264	978	0.269938650306748
10007_HG00733_ins	AFR	223	1318	0.169195751138088
10007_HG00733_ins	AMR	53	694	0.0763688760806916
10007_HG00733_ins	EAS	88	1004	0.0876494023904383
10007_HG00733_ins	EUR	83	1006	0.0825049701789265
10007_HG00733_ins	SAS	112	978	0.114519427402863
10007_NA19240_del	AFR	0	1322	0
10007_NA19240_del	AMR	0	694	0
10007_NA19240_del	EAS	0	1008	0
10007_NA19240_del	EUR	0	1006	0
10007_NA19240_del	SAS	0	978	0
10007_NA19434_ins	AFR	586	1322	0.443267776096823
10007_NA19434_ins	AMR	334	694	0.481268011527378
10007_NA19434_ins	EAS	410	1008	0.406746031746032
10007_NA19434_ins	EUR	544	1006	0.540755467196819
10007_NA19434_ins	SAS	434	978	0.443762781186094
10008_HG02106_del	AFR	4	1322	0.00302571860816944
10008_HG02106_del	AMR	6	694	0.00864553314121038
10008_HG02106_del	EAS	23	1008	0.0228174603174603
10008_HG02106_del	EUR	4	1006	0.00397614314115308
10008_HG02106_del	SAS	5	978	0.00511247443762781
10008_NA12878_ins	AFR	516	1322	0.390317700453858
10008_NA12878_ins	AMR	107	694	0.154178674351585
10008_NA12878_ins	EAS	120	1008	0.119047619047619
10008_NA12878_ins	EUR	244	1006	0.242544731610338
10008_NA12878_ins	SAS	124	978	0.12678936605317
10008_NA19434_ins	AFR	264	1322	0.199697428139183
10008_NA19434_ins	AMR	30	694	0.0432276657060519
10008_NA19434_ins	EAS	0	1008	0
10008_NA19434_ins	EUR	20	1006	0.0198807157057654
10008_NA19434_ins	SAS	11	978	0.0112474437627812
10009_CHM13_ins	AFR	1	1322	0.00075642965204236
10009_CHM13_ins	AMR	3	694	0.00432276657060519
10009_CHM13_ins	EAS	0	1008	0
10009_CHM13_ins	EUR	6	1006	0.00596421471172962
10009_CHM13_ins	SAS	0	978	0
10009_HG00514_ins	AFR	64	1322	0.0484114977307111
10009_HG00514_ins	AMR	39	694	0.0561959654178674
10009_HG00514_ins	EAS	101	1008	0.100198412698413
10009_HG00514_ins	EUR	76	1006	0.0755467196819086
10009_HG00514_ins	SAS	86	978	0.0879345603271984
10009_HG04217_ins	AFR	26	1322	0.0196671709531014
10009_HG04217_ins	AMR	75	694	0.10806916426513
10009_HG04217_ins	EAS	17	1008	0.0168650793650794
10009_HG04217_ins	EUR	41	1006	0.0407554671968191
10009_HG04217_ins	SAS	96	978	0.098159509202454
1001_HX1_del	AFR	0	1322	0
1001_HX1_del	AMR	0	694	0
1001_HX1_del	EAS	0	1008	0
1001_HX1_del	EUR	0	1006	0
1001_HX1_del	SAS	0	978	0
1001_NA19434_del	AFR	165	1322	0.124810892586989
1001_NA19434_del	AMR	6	694	0.00864553314121038
1001_NA19434_del	EAS	7	1008	0.00694444444444444
1001_NA19434_del	EUR	0	1006	0
1001_NA19434_del	SAS	1	978	0.00102249488752556
10010_AK1_del	AFR	7	1322	0.00529500756429652
10010_AK1_del	AMR	5	694	0.00720461095100865
10010_AK1_del	EAS	9	1008	0.00892857142857143
10010_AK1_del	EUR	8	1006	0.00795228628230616
10010_AK1_del	SAS	9	978	0.00920245398773006
10010_CHM1_del	AFR	265	1322	0.200453857791225
10010_CHM1_del	AMR	8	694	0.0115273775216138
10010_CHM1_del	EAS	0	1008	0
10010_CHM1_del	EUR	13	1006	0.0129224652087475
10010_CHM1_del	SAS	22	978	0.0224948875255624
10010_HG02818_ins	AFR	234	1320	0.177272727272727
10010_HG02818_ins	AMR	166	694	0.239193083573487
10010_HG02818_ins	EAS	357	1008	0.354166666666667
10010_HG02818_ins	EUR	208	1004	0.207171314741036
10010_HG02818_ins	SAS	197	978	0.201431492842536
10010_NA19240_del	AFR	0	1322	0
10010_NA19240_del	AMR	0	694	0
10010_NA19240_del	EAS	0	1008	0
10010_NA19240_del	EUR	0	1006	0
10010_NA19240_del	SAS	0	978	0
10010_NA19434_del	AFR	517	1322	0.3910741301059
10010_NA19434_del	AMR	91	694	0.131123919308357
10010_NA19434_del	EAS	108	1008	0.107142857142857
10010_NA19434_del	EUR	108	1006	0.107355864811133
10010_NA19434_del	SAS	84	978	0.0858895705521472
10011_CHM13_ins	AFR	495	1320	0.375
10011_CHM13_ins	AMR	274	694	0.394812680115274
10011_CHM13_ins	EAS	481	1008	0.47718253968254
10011_CHM13_ins	EUR	380	1006	0.377733598409543
10011_CHM13_ins	SAS	311	978	0.31799591002045
10011_HG01352_ins	AFR	0	1322	0
10011_HG01352_ins	AMR	0	694	0
10011_HG01352_ins	EAS	0	1008	0
10011_HG01352_ins	EUR	0	1006	0
10011_HG01352_ins	SAS	0	978	0
10012_CHM1_ins	AFR	25	1322	0.018910741301059
10012_CHM1_ins	AMR	10	694	0.0144092219020173
10012_CHM1_ins	EAS	0	1008	0
10012_CHM1_ins	EUR	29	1006	0.0288270377733598
10012_CHM1_ins	SAS	49	978	0.0501022494887526
10012_HG02059_ins	AFR	0	1322	0
10012_HG02059_ins	AMR	0	694	0
10012_HG02059_ins	EAS	0	1008	0
10012_HG02059_ins	EUR	0	1006	0
10012_HG02059_ins	SAS	0	978	0
10013_CHM13_ins	AFR	106	1322	0.0801815431164902
10013_CHM13_ins	AMR	226	694	0.325648414985591
10013_CHM13_ins	EAS	397	1008	0.393849206349206
10013_CHM13_ins	EUR	306	1006	0.304174950298211
10013_CHM13_ins	SAS	245	978	0.250511247443763
10013_HG00733_ins	AFR	133	1322	0.100605143721634
10013_HG00733_ins	AMR	63	694	0.0907780979827089
10013_HG00733_ins	EAS	3	1008	0.00297619047619048
10013_HG00733_ins	EUR	144	1006	0.143141153081511
10013_HG00733_ins	SAS	118	978	0.120654396728016
10013_HG04217_ins	AFR	0	1322	0
10013_HG04217_ins	AMR	0	694	0
10013_HG04217_ins	EAS	0	1008	0
10013_HG04217_ins	EUR	0	1006	0
10013_HG04217_ins	SAS	1	978	0.00102249488752556
10014_NA19434_ins	AFR	282	1322	0.213313161875946
10014_NA19434_ins	AMR	123	694	0.177233429394813
10014_NA19434_ins	EAS	81	1008	0.0803571428571429
10014_NA19434_ins	EUR	229	1006	0.227634194831014
10014_NA19434_ins	SAS	138	978	0.141104294478528
10015_HG04217_ins	AFR	0	1322	0
10015_HG04217_ins	AMR	0	694	0
10015_HG04217_ins	EAS	0	1008	0
10015_HG04217_ins	EUR	0	1006	0
10015_HG04217_ins	SAS	0	978	0
10016_CHM1_ins	AFR	313	1322	0.236762481089259
10016_CHM1_ins	AMR	286	694	0.412103746397695
10016_CHM1_ins	EAS	461	1008	0.45734126984127
10016_CHM1_ins	EUR	388	1006	0.385685884691849
10016_CHM1_ins	SAS	363	978	0.371165644171779
10016_HG00514_ins	AFR	0	1322	0
10016_HG00514_ins	AMR	0	694	0
10016_HG00514_ins	EAS	0	1008	0
10016_HG00514_ins	EUR	0	1006	0
10016_HG00514_ins	SAS	0	978	0
10016_HG02106_del	AFR	1130	1322	0.854765506807867
10016_HG02106_del	AMR	513	694	0.739193083573487
10016_HG02106_del	EAS	744	1008	0.738095238095238
10016_HG02106_del	EUR	671	1006	0.666998011928429
10016_HG02106_del	SAS	805	978	0.823108384458078
10016_NA19240_ins	AFR	486	1322	0.367624810892587
10016_NA19240_ins	AMR	282	694	0.406340057636888
10016_NA19240_ins	EAS	548	1008	0.543650793650794
10016_NA19240_ins	EUR	436	1006	0.433399602385686
10016_NA19240_ins	SAS	354	978	0.361963190184049
10016_NA19434_del	AFR	219	1308	0.16743119266055
10016_NA19434_del	AMR	11	690	0.0159420289855072
10016_NA19434_del	EAS	0	1006	0
10016_NA19434_del	EUR	0	984	0
10016_NA19434_del	SAS	0	966	0
10017_CHM1_ins	AFR	72	1322	0.0544629349470499
10017_CHM1_ins	AMR	159	694	0.229106628242075
10017_CHM1_ins	EAS	120	1008	0.119047619047619
10017_CHM1_ins	EUR	380	1006	0.377733598409543
10017_CHM1_ins	SAS	165	978	0.168711656441718
10017_HG00268_del	AFR	1	1322	0.00075642965204236
10017_HG00268_del	AMR	0	694	0
10017_HG00268_del	EAS	0	1008	0
10017_HG00268_del	EUR	0	1006	0
10017_HG00268_del	SAS	0	978	0
10017_HG00514_ins	AFR	674	1322	0.509833585476551
10017_HG00514_ins	AMR	407	694	0.586455331412104
10017_HG00514_ins	EAS	750	1008	0.744047619047619
10017_HG00514_ins	EUR	444	1006	0.441351888667992
10017_HG00514_ins	SAS	562	978	0.574642126789366
10017_HG02059_ins	AFR	70	1316	0.0531914893617021
10017_HG02059_ins	AMR	6	568	0.0105633802816901
10017_HG02059_ins	EAS	111	600	0.185
10017_HG02059_ins	EUR	33	854	0.0386416861826698
10017_HG02059_ins	SAS	84	714	0.117647058823529
10018_AK1_del	AFR	0	1322	0
10018_AK1_del	AMR	0	694	0
10018_AK1_del	EAS	0	1008	0
10018_AK1_del	EUR	0	1006	0
10018_AK1_del	SAS	0	978	0
10018_HG01352_del	AFR	0	1322	0
10018_HG01352_del	AMR	0	694	0
10018_HG01352_del	EAS	0	1008	0
10018_HG01352_del	EUR	0	1006	0
10018_HG01352_del	SAS	1	978	0.00102249488752556
10018_HG02106_ins	AFR	149	1322	0.112708018154312
10018_HG02106_ins	AMR	156	694	0.22478386167147
10018_HG02106_ins	EAS	450	1008	0.446428571428571
10018_HG02106_ins	EUR	278	1006	0.276341948310139
10018_HG02106_ins	SAS	128	978	0.130879345603272
10019_AK1_del	AFR	10	1322	0.0075642965204236
10019_AK1_del	AMR	5	694	0.00720461095100865
10019_AK1_del	EAS	10	1008	0.00992063492063492
10019_AK1_del	EUR	5	1006	0.00497017892644135
10019_AK1_del	SAS	6	978	0.00613496932515337
10019_HG01352_del	AFR	67	1322	0.0506807866868381
10019_HG01352_del	AMR	30	694	0.0432276657060519
10019_HG01352_del	EAS	58	1008	0.0575396825396825
10019_HG01352_del	EUR	74	1004	0.0737051792828685
10019_HG01352_del	SAS	129	978	0.131901840490798
10019_HG02818_del	AFR	0	1322	0
10019_HG02818_del	AMR	0	694	0
10019_HG02818_del	EAS	0	1008	0
10019_HG02818_del	EUR	0	1006	0
10019_HG02818_del	SAS	0	978	0
1002_HG00268_ins	AFR	0	1322	0
1002_HG00268_ins	AMR	0	694	0
1002_HG00268_ins	EAS	0	1008	0
1002_HG00268_ins	EUR	0	1006	0
1002_HG00268_ins	SAS	0	978	0
1002_NA19240_del	AFR	21	1320	0.0159090909090909
1002_NA19240_del	AMR	26	694	0.037463976945245
1002_NA19240_del	EAS	48	1008	0.0476190476190476
1002_NA19240_del	EUR	23	1006	0.0228628230616302
1002_NA19240_del	SAS	19	978	0.0194274028629857
10020_HG02059_ins	AFR	1320	1322	0.998487140695915
10020_HG02059_ins	AMR	692	694	0.997118155619597
10020_HG02059_ins	EAS	1007	1008	0.999007936507937
10020_HG02059_ins	EUR	1004	1006	0.998011928429423
10020_HG02059_ins	SAS	974	978	0.995910020449898
10021_HG02059_del	AFR	852	1322	0.644478063540091
10021_HG02059_del	AMR	527	694	0.759365994236311
10021_HG02059_del	EAS	886	1008	0.878968253968254
10021_HG02059_del	EUR	686	1006	0.681908548707754
10021_HG02059_del	SAS	717	978	0.733128834355828
10021_HG04217_ins	AFR	20	1320	0.0151515151515152
10021_HG04217_ins	AMR	18	690	0.0260869565217391
10021_HG04217_ins	EAS	29	1006	0.0288270377733598
10021_HG04217_ins	EUR	18	1002	0.0179640718562874
10021_HG04217_ins	SAS	35	972	0.0360082304526749
10021_NA12878_del	AFR	388	1322	0.293494704992436
10021_NA12878_del	AMR	121	694	0.174351585014409
10021_NA12878_del	EAS	225	1008	0.223214285714286
10021_NA12878_del	EUR	243	1006	0.24155069582505
10021_NA12878_del	SAS	328	978	0.335378323108384
10022_AK1_del	AFR	0	1322	0
10022_AK1_del	AMR	0	694	0
10022_AK1_del	EAS	0	1008	0
10022_AK1_del	EUR	0	1006	0
10022_AK1_del	SAS	1	978	0.00102249488752556
10022_HG02106_del	AFR	3	1322	0.00226928895612708
10022_HG02106_del	AMR	0	694	0
10022_HG02106_del	EAS	1	1008	0.000992063492063492
10022_HG02106_del	EUR	0	1006	0
10022_HG02106_del	SAS	0	978	0
10023_CHM13_ins	AFR	5	1322	0.0037821482602118
10023_CHM13_ins	AMR	42	694	0.0605187319884726
10023_CHM13_ins	EAS	52	1008	0.0515873015873016
10023_CHM13_ins	EUR	81	1006	0.0805168986083499
10023_CHM13_ins	SAS	59	978	0.0603271983640082
10023_HG04217_ins	AFR	0	1322	0
10023_HG04217_ins	AMR	0	694	0
10023_HG04217_ins	EAS	0	1008	0
10023_HG04217_ins	EUR	0	1006	0
10023_HG04217_ins	SAS	0	978	0
10023_NA19434_ins	AFR	1322	1322	1
10023_NA19434_ins	AMR	688	694	0.99135446685879
10023_NA19434_ins	EAS	1008	1008	1
10023_NA19434_ins	EUR	987	1006	0.981113320079523
10023_NA19434_ins	SAS	975	978	0.996932515337423
10025_CHM1_ins	AFR	412	1322	0.311649016641452
10025_CHM1_ins	AMR	220	694	0.31700288184438
10025_CHM1_ins	EAS	355	1008	0.35218253968254
10025_CHM1_ins	EUR	265	1006	0.263419483101392
10025_CHM1_ins	SAS	282	978	0.288343558282209
10025_HG00268_ins	AFR	0	1322	0
10025_HG00268_ins	AMR	7	694	0.0100864553314121
10025_HG00268_ins	EAS	0	1008	0
10025_HG00268_ins	EUR	26	1006	0.025844930417495
10025_HG00268_ins	SAS	11	978	0.0112474437627812
10025_HX1_ins	AFR	1	1322	0.00075642965204236
10025_HX1_ins	AMR	19	694	0.0273775216138329
10025_HX1_ins	EAS	26	1008	0.0257936507936508
10025_HX1_ins	EUR	71	1006	0.0705765407554672
10025_HX1_ins	SAS	67	978	0.0685071574642127
10026_HG04217_del	AFR	111	1322	0.083963691376702
10026_HG04217_del	AMR	173	694	0.249279538904899
10026_HG04217_del	EAS	331	1008	0.328373015873016
10026_HG04217_del	EUR	251	1006	0.249502982107356
10026_HG04217_del	SAS	234	978	0.239263803680982
10027_HG04217_ins	AFR	104	1322	0.0786686838124055
10027_HG04217_ins	AMR	65	694	0.0936599423631124
10027_HG04217_ins	EAS	168	1008	0.166666666666667
10027_HG04217_ins	EUR	123	1006	0.122266401590457
10027_HG04217_ins	SAS	112	978	0.114519427402863
10027_HX1_ins	AFR	441	1322	0.333585476550681
10027_HX1_ins	AMR	186	694	0.268011527377522
10027_HX1_ins	EAS	311	1008	0.308531746031746
10027_HX1_ins	EUR	177	1006	0.175944333996024
10027_HX1_ins	SAS	242	978	0.247443762781186
10027_NA19434_ins	AFR	66	1322	0.0499243570347958
10027_NA19434_ins	AMR	6	694	0.00864553314121038
10027_NA19434_ins	EAS	0	1008	0
10027_NA19434_ins	EUR	0	1006	0
10027_NA19434_ins	SAS	0	978	0
10028_AK1_dup	AFR	1313	1322	0.993192133131619
10028_AK1_dup	AMR	690	694	0.994236311239193
10028_AK1_dup	EAS	985	1008	0.97718253968254
10028_AK1_dup	EUR	1002	1006	0.996023856858847
10028_AK1_dup	SAS	967	976	0.99077868852459
10028_CHM13_ins	AFR	1248	1322	0.944024205748865
10028_CHM13_ins	AMR	675	694	0.972622478386167
10028_CHM13_ins	EAS	963	1004	0.959163346613546
10028_CHM13_ins	EUR	985	1006	0.979125248508946
10028_CHM13_ins	SAS	968	978	0.989775051124744
10028_NA19434_del	AFR	582	1322	0.440242057488654
10028_NA19434_del	AMR	303	694	0.436599423631124
10028_NA19434_del	EAS	523	1008	0.518849206349206
10028_NA19434_del	EUR	143	1006	0.142147117296223
10028_NA19434_del	SAS	249	978	0.254601226993865
10029_AK1_ins	AFR	0	1312	0
10029_AK1_ins	AMR	0	678	0
10029_AK1_ins	EAS	0	1006	0
10029_AK1_ins	EUR	0	962	0
10029_AK1_ins	SAS	0	944	0
1003_CHM13_ins	AFR	0	1322	0
1003_CHM13_ins	AMR	0	694	0
1003_CHM13_ins	EAS	0	1008	0
1003_CHM13_ins	EUR	0	1006	0
1003_CHM13_ins	SAS	0	978	0
10030_HG00514_del	AFR	0	1322	0
10030_HG00514_del	AMR	0	694	0
10030_HG00514_del	EAS	22	1008	0.0218253968253968
10030_HG00514_del	EUR	0	1006	0
10030_HG00514_del	SAS	0	978	0
10030_HG02818_ins	AFR	36	1322	0.027231467473525
10030_HG02818_ins	AMR	3	694	0.00432276657060519
10030_HG02818_ins	EAS	0	1008	0
10030_HG02818_ins	EUR	2	1006	0.00198807157057654
10030_HG02818_ins	SAS	2	978	0.00204498977505112
10030_NA19240_ins	AFR	71	1322	0.0537065052950076
10030_NA19240_ins	AMR	19	694	0.0273775216138329
10030_NA19240_ins	EAS	2	1008	0.00198412698412698
10030_NA19240_ins	EUR	20	1006	0.0198807157057654
10030_NA19240_ins	SAS	45	978	0.0460122699386503
10031_CHM13_ins	AFR	913	1322	0.690620272314675
10031_CHM13_ins	AMR	329	694	0.474063400576369
10031_CHM13_ins	EAS	322	1008	0.319444444444444
10031_CHM13_ins	EUR	718	1006	0.713717693836978
10031_CHM13_ins	SAS	571	978	0.583844580777096
10031_HG02106_del	AFR	379	1322	0.286686838124055
10031_HG02106_del	AMR	196	694	0.282420749279539
10031_HG02106_del	EAS	229	1008	0.22718253968254
10031_HG02106_del	EUR	220	1006	0.218687872763419
10031_HG02106_del	SAS	209	978	0.213701431492843
10031_NA19434_del	AFR	43	1322	0.0325264750378215
10031_NA19434_del	AMR	4	694	0.00576368876080692
10031_NA19434_del	EAS	1	1008	0.000992063492063492
10031_NA19434_del	EUR	2	1006	0.00198807157057654
10031_NA19434_del	SAS	2	978	0.00204498977505112
10032_NA19434_ins	AFR	64	1322	0.0484114977307111
10032_NA19434_ins	AMR	3	694	0.00432276657060519
10032_NA19434_ins	EAS	0	1008	0
10032_NA19434_ins	EUR	0	1006	0
10032_NA19434_ins	SAS	0	978	0
10033_AK1_ins	AFR	207	1322	0.156580937972769
10033_AK1_ins	AMR	87	694	0.12536023054755
10033_AK1_ins	EAS	172	1008	0.170634920634921
10033_AK1_ins	EUR	123	1006	0.122266401590457
10033_AK1_ins	SAS	108	978	0.110429447852761
10033_CHM13_del	AFR	418	1322	0.316187594553707
10033_CHM13_del	AMR	144	694	0.207492795389049
10033_CHM13_del	EAS	239	1008	0.237103174603175
10033_CHM13_del	EUR	354	1006	0.351888667992048
10033_CHM13_del	SAS	284	978	0.29038854805726
10033_HG02059_del	AFR	1	1322	0.00075642965204236
10033_HG02059_del	AMR	26	694	0.037463976945245
10033_HG02059_del	EAS	145	1008	0.143849206349206
10033_HG02059_del	EUR	57	1006	0.0566600397614314
10033_HG02059_del	SAS	126	978	0.128834355828221
10033_NA19240_ins	AFR	69	1322	0.0521936459909229
10033_NA19240_ins	AMR	4	694	0.00576368876080692
10033_NA19240_ins	EAS	0	1008	0
10033_NA19240_ins	EUR	0	1006	0
10033_NA19240_ins	SAS	0	978	0
10033_NA19434_del	AFR	126	1322	0.0953101361573374
10033_NA19434_del	AMR	9	694	0.0129682997118156
10033_NA19434_del	EAS	0	1008	0
10033_NA19434_del	EUR	2	1006	0.00198807157057654
10033_NA19434_del	SAS	0	978	0
10034_CHM13_ins	AFR	0	1322	0
10034_CHM13_ins	AMR	0	694	0
10034_CHM13_ins	EAS	0	1008	0
10034_CHM13_ins	EUR	0	1006	0
10034_CHM13_ins	SAS	0	978	0
10034_NA19240_del	AFR	43	1322	0.0325264750378215
10034_NA19240_del	AMR	1	694	0.00144092219020173
10034_NA19240_del	EAS	0	1008	0
10034_NA19240_del	EUR	0	1006	0
10034_NA19240_del	SAS	0	978	0
10035_CHM13_ins	AFR	321	1322	0.242813918305598
10035_CHM13_ins	AMR	99	694	0.142651296829971
10035_CHM13_ins	EAS	154	1008	0.152777777777778
10035_CHM13_ins	EUR	275	1006	0.273359840954274
10035_CHM13_ins	SAS	216	978	0.220858895705521
10035_HG02059_del	AFR	300	1322	0.226928895612708
10035_HG02059_del	AMR	100	694	0.144092219020173
10035_HG02059_del	EAS	238	1008	0.236111111111111
10035_HG02059_del	EUR	103	1006	0.102385685884692
10035_HG02059_del	SAS	230	978	0.235173824130879
10035_NA19240_del	AFR	253	1322	0.191376701966717
10035_NA19240_del	AMR	78	694	0.112391930835735
10035_NA19240_del	EAS	161	1008	0.159722222222222
10035_NA19240_del	EUR	90	1006	0.0894632206759443
10035_NA19240_del	SAS	97	978	0.0991820040899796
10036_AK1_ins	AFR	0	1322	0
10036_AK1_ins	AMR	0	694	0
10036_AK1_ins	EAS	0	1008	0
10036_AK1_ins	EUR	0	1006	0
10036_AK1_ins	SAS	0	978	0
10036_HG00268_ins	AFR	675	1264	0.534018987341772
10036_HG00268_ins	AMR	259	690	0.37536231884058
10036_HG00268_ins	EAS	401	1002	0.400199600798403
10036_HG00268_ins	EUR	348	1002	0.347305389221557
10036_HG00268_ins	SAS	458	974	0.470225872689938
10036_HG02059_ins	AFR	1	1322	0.00075642965204236
10036_HG02059_ins	AMR	26	694	0.037463976945245
10036_HG02059_ins	EAS	155	1008	0.153769841269841
10036_HG02059_ins	EUR	59	1006	0.058648111332008
10036_HG02059_ins	SAS	134	978	0.137014314928425
10036_NA19240_ins	AFR	162	1322	0.122541603630862
10036_NA19240_ins	AMR	70	694	0.100864553314121
10036_NA19240_ins	EAS	47	1008	0.0466269841269841
10036_NA19240_ins	EUR	214	1006	0.21272365805169
10036_NA19240_ins	SAS	126	978	0.128834355828221
10037_HG02106_ins	AFR	259	1322	0.195915279878971
10037_HG02106_ins	AMR	232	694	0.334293948126801
10037_HG02106_ins	EAS	257	1008	0.254960317460317
10037_HG02106_ins	EUR	102	1006	0.101391650099404
10037_HG02106_ins	SAS	172	970	0.177319587628866
10037_HG02818_ins	AFR	156	1322	0.118003025718608
10037_HG02818_ins	AMR	4	694	0.00576368876080692
10037_HG02818_ins	EAS	0	1008	0
10037_HG02818_ins	EUR	1	1006	0.00099403578528827
10037_HG02818_ins	SAS	0	978	0
10037_HG04217_ins	AFR	55	1322	0.0416036308623298
10037_HG04217_ins	AMR	3	694	0.00432276657060519
10037_HG04217_ins	EAS	10	1008	0.00992063492063492
10037_HG04217_ins	EUR	3	1006	0.00298210735586481
10037_HG04217_ins	SAS	6	978	0.00613496932515337
10037_NA19240_del	AFR	274	1322	0.207261724659607
10037_NA19240_del	AMR	68	694	0.0979827089337176
10037_NA19240_del	EAS	35	1008	0.0347222222222222
10037_NA19240_del	EUR	93	1006	0.0924453280318092
10037_NA19240_del	SAS	63	978	0.0644171779141104
10038_HG02106_ins	AFR	244	1322	0.184568835098336
10038_HG02106_ins	AMR	159	694	0.229106628242075
10038_HG02106_ins	EAS	38	1008	0.0376984126984127
10038_HG02106_ins	EUR	144	1006	0.143141153081511
10038_HG02106_ins	SAS	63	978	0.0644171779141104
10038_HX1_ins	AFR	622	1322	0.470499243570348
10038_HX1_ins	AMR	177	694	0.255043227665706
10038_HX1_ins	EAS	206	1008	0.204365079365079
10038_HX1_ins	EUR	339	1006	0.336978131212724
10038_HX1_ins	SAS	231	978	0.236196319018405
10039_HG02059_del	AFR	0	1322	0
10039_HG02059_del	AMR	0	694	0
10039_HG02059_del	EAS	0	1008	0
10039_HG02059_del	EUR	0	1006	0
10039_HG02059_del	SAS	0	978	0
10039_HG02106_ins	AFR	1161	1322	0.87821482602118
10039_HG02106_ins	AMR	606	694	0.873198847262248
10039_HG02106_ins	EAS	940	1008	0.932539682539683
10039_HG02106_ins	EUR	839	1006	0.833996023856859
10039_HG02106_ins	SAS	797	978	0.814928425357873
1004_AK1_ins	AFR	0	1322	0
1004_AK1_ins	AMR	0	694	0
1004_AK1_ins	EAS	0	1008	0
1004_AK1_ins	EUR	0	1006	0
1004_AK1_ins	SAS	0	978	0
1004_HG00733_del	AFR	103	1322	0.0779122541603631
1004_HG00733_del	AMR	21	694	0.0302593659942363
1004_HG00733_del	EAS	11	1008	0.0109126984126984
1004_HG00733_del	EUR	45	1006	0.0447316103379722
1004_HG00733_del	SAS	23	978	0.0235173824130879
1004_HG02059_ins	AFR	347	1322	0.262481089258699
1004_HG02059_ins	AMR	137	694	0.197406340057637
1004_HG02059_ins	EAS	337	1008	0.334325396825397
1004_HG02059_ins	EUR	102	1006	0.101391650099404
1004_HG02059_ins	SAS	192	978	0.196319018404908
10040_AK1_del	AFR	169	1322	0.127836611195159
10040_AK1_del	AMR	70	694	0.100864553314121
10040_AK1_del	EAS	389	1008	0.385912698412698
10040_AK1_del	EUR	174	1006	0.172962226640159
10040_AK1_del	SAS	137	978	0.140081799591002
10040_HG00733_del	AFR	7	1322	0.00529500756429652
10040_HG00733_del	AMR	5	694	0.00720461095100865
10040_HG00733_del	EAS	3	1008	0.00297619047619048
10040_HG00733_del	EUR	5	1006	0.00497017892644135
10040_HG00733_del	SAS	14	978	0.0143149284253579
10041_AK1_del	AFR	0	1322	0
10041_AK1_del	AMR	0	694	0
10041_AK1_del	EAS	1	1008	0.000992063492063492
10041_AK1_del	EUR	0	1006	0
10041_AK1_del	SAS	0	978	0
10041_CHM1_del	AFR	1039	1322	0.785930408472012
10041_CHM1_del	AMR	611	694	0.880403458213257
10041_CHM1_del	EAS	1006	1008	0.998015873015873
10041_CHM1_del	EUR	947	1006	0.941351888667992
10041_CHM1_del	SAS	860	978	0.879345603271984
10041_NA19434_del	AFR	0	1322	0
10041_NA19434_del	AMR	0	694	0
10041_NA19434_del	EAS	0	1008	0
10041_NA19434_del	EUR	0	1006	0
10041_NA19434_del	SAS	0	978	0
10042_NA19240_ins	AFR	316	1320	0.239393939393939
10042_NA19240_ins	AMR	18	694	0.0259365994236311
10042_NA19240_ins	EAS	0	1008	0
10042_NA19240_ins	EUR	15	1006	0.0149105367793241
10042_NA19240_ins	SAS	1	978	0.00102249488752556
10042_NA19434_del	AFR	559	1322	0.422844175491679
10042_NA19434_del	AMR	295	694	0.42507204610951
10042_NA19434_del	EAS	589	1008	0.584325396825397
10042_NA19434_del	EUR	602	1006	0.598409542743539
10042_NA19434_del	SAS	669	978	0.684049079754601
10043_HG02106_del	AFR	310	1322	0.234493192133132
10043_HG02106_del	AMR	238	694	0.342939481268012
10043_HG02106_del	EAS	205	1008	0.203373015873016
10043_HG02106_del	EUR	292	1006	0.290258449304175
10043_HG02106_del	SAS	338	978	0.34560327198364
10043_HG04217_ins	AFR	0	1322	0
10043_HG04217_ins	AMR	0	694	0
10043_HG04217_ins	EAS	0	1008	0
10043_HG04217_ins	EUR	0	1006	0
10043_HG04217_ins	SAS	0	978	0
10044_AK1_del	AFR	304	1320	0.23030303030303
10044_AK1_del	AMR	228	692	0.329479768786127
10044_AK1_del	EAS	605	1006	0.601391650099404
10044_AK1_del	EUR	568	1006	0.564612326043738
10044_AK1_del	SAS	541	976	0.554303278688525
10044_CHM1_ins	AFR	0	1322	0
10044_CHM1_ins	AMR	0	694	0
10044_CHM1_ins	EAS	0	1008	0
10044_CHM1_ins	EUR	0	1006	0
10044_CHM1_ins	SAS	0	978	0
10044_HG00514_del	AFR	1033	1322	0.781391830559758
10044_HG00514_del	AMR	608	694	0.876080691642651
10044_HG00514_del	EAS	991	1008	0.983134920634921
10044_HG00514_del	EUR	808	1006	0.803180914512923
10044_HG00514_del	SAS	915	978	0.93558282208589
10044_NA19434_del	AFR	0	1322	0
10044_NA19434_del	AMR	0	694	0
10044_NA19434_del	EAS	0	1008	0
10044_NA19434_del	EUR	0	1006	0
10044_NA19434_del	SAS	0	978	0
10045_CHM1_ins	AFR	0	1322	0
10045_CHM1_ins	AMR	0	694	0
10045_CHM1_ins	EAS	0	1008	0
10045_CHM1_ins	EUR	0	1006	0
10045_CHM1_ins	SAS	0	978	0
10045_HG02106_ins	AFR	1068	1322	0.807866868381241
10045_HG02106_ins	AMR	596	694	0.858789625360231
10045_HG02106_ins	EAS	972	1008	0.964285714285714
10045_HG02106_ins	EUR	775	1006	0.77037773359841
10045_HG02106_ins	SAS	803	978	0.821063394683027
10045_NA19240_del	AFR	345	1322	0.260968229954614
10045_NA19240_del	AMR	200	694	0.288184438040346
10045_NA19240_del	EAS	123	1008	0.12202380952381
10045_NA19240_del	EUR	308	1006	0.306163021868787
10045_NA19240_del	SAS	196	978	0.20040899795501
10046_CHM13_ins	AFR	336	1322	0.254160363086233
10046_CHM13_ins	AMR	78	694	0.112391930835735
10046_CHM13_ins	EAS	61	1008	0.060515873015873
10046_CHM13_ins	EUR	154	1006	0.153081510934394
10046_CHM13_ins	SAS	84	978	0.0858895705521472
10046_HG04217_ins	AFR	196	1322	0.148260211800303
10046_HG04217_ins	AMR	409	694	0.589337175792507
10046_HG04217_ins	EAS	867	1008	0.860119047619048
10046_HG04217_ins	EUR	632	1006	0.628230616302187
10046_HG04217_ins	SAS	482	978	0.492842535787321
10046_NA12878_ins	AFR	1270	1322	0.960665658093797
10046_NA12878_ins	AMR	694	694	1
10046_NA12878_ins	EAS	1008	1008	1
10046_NA12878_ins	EUR	1006	1006	1
10046_NA12878_ins	SAS	978	978	1
10046_NA19434_ins	AFR	175	1322	0.132375189107413
10046_NA19434_ins	AMR	7	694	0.0100864553314121
10046_NA19434_ins	EAS	0	1008	0
10046_NA19434_ins	EUR	1	1006	0.00099403578528827
10046_NA19434_ins	SAS	0	978	0
10047_AK1_ins	AFR	0	1322	0
10047_AK1_ins	AMR	0	694	0
10047_AK1_ins	EAS	0	1008	0
10047_AK1_ins	EUR	0	1006	0
10047_AK1_ins	SAS	0	978	0
10047_HG00268_ins	AFR	1	1322	0.00075642965204236
10047_HG00268_ins	AMR	3	694	0.00432276657060519
10047_HG00268_ins	EAS	1	1008	0.000992063492063492
10047_HG00268_ins	EUR	3	1006	0.00298210735586481
10047_HG00268_ins	SAS	4	978	0.00408997955010225
10047_HG00733_ins	AFR	90	1322	0.0680786686838124
10047_HG00733_ins	AMR	7	694	0.0100864553314121
10047_HG00733_ins	EAS	20	1008	0.0198412698412698
10047_HG00733_ins	EUR	13	1006	0.0129224652087475
10047_HG00733_ins	SAS	28	978	0.0286298568507157
10047_HG02106_ins	AFR	4	1322	0.00302571860816944
10047_HG02106_ins	AMR	1	694	0.00144092219020173
10047_HG02106_ins	EAS	1	1008	0.000992063492063492
10047_HG02106_ins	EUR	0	1006	0
10047_HG02106_ins	SAS	1	978	0.00102249488752556
10047_HG04217_del	AFR	144	1322	0.1089258698941
10047_HG04217_del	AMR	195	694	0.280979827089337
10047_HG04217_del	EAS	412	1008	0.408730158730159
10047_HG04217_del	EUR	314	1006	0.312127236580517
10047_HG04217_del	SAS	210	978	0.214723926380368
10047_NA19434_ins	AFR	302	1322	0.228441754916793
10047_NA19434_ins	AMR	16	694	0.0230547550432277
10047_NA19434_ins	EAS	0	1008	0
10047_NA19434_ins	EUR	1	1006	0.00099403578528827
10047_NA19434_ins	SAS	0	978	0
10048_CHM13_ins	AFR	218	1322	0.164901664145235
10048_CHM13_ins	AMR	54	694	0.0778097982708934
10048_CHM13_ins	EAS	44	1008	0.0436507936507936
10048_CHM13_ins	EUR	115	1006	0.114314115308151
10048_CHM13_ins	SAS	57	978	0.0582822085889571
10048_HG00733_ins	AFR	13	1322	0.00983358547655068
10048_HG00733_ins	AMR	1	694	0.00144092219020173
10048_HG00733_ins	EAS	0	1008	0
10048_HG00733_ins	EUR	1	1006	0.00099403578528827
10048_HG00733_ins	SAS	2	978	0.00204498977505112
10048_HG02059_del	AFR	306	1084	0.282287822878229
10048_HG02059_del	AMR	199	536	0.371268656716418
10048_HG02059_del	EAS	570	794	0.717884130982368
10048_HG02059_del	EUR	304	840	0.361904761904762
10048_HG02059_del	SAS	446	774	0.576227390180879
10048_NA19434_del	AFR	437	1322	0.330559757942511
10048_NA19434_del	AMR	32	694	0.0461095100864553
10048_NA19434_del	EAS	1	1008	0.000992063492063492
10048_NA19434_del	EUR	0	1006	0
10048_NA19434_del	SAS	5	978	0.00511247443762781
10049_HG02059_ins	AFR	250	1270	0.196850393700787
10049_HG02059_ins	AMR	253	658	0.384498480243161
10049_HG02059_ins	EAS	322	910	0.353846153846154
10049_HG02059_ins	EUR	281	996	0.282128514056225
10049_HG02059_ins	SAS	182	904	0.201327433628319
10049_HG02106_del	AFR	316	1322	0.239031770045386
10049_HG02106_del	AMR	96	694	0.138328530259366
10049_HG02106_del	EAS	73	1008	0.0724206349206349
10049_HG02106_del	EUR	3	1006	0.00298210735586481
10049_HG02106_del	SAS	11	978	0.0112474437627812
10049_HG04217_del	AFR	0	1322	0
10049_HG04217_del	AMR	2	694	0.00288184438040346
10049_HG04217_del	EAS	4	1008	0.00396825396825397
10049_HG04217_del	EUR	2	1006	0.00198807157057654
10049_HG04217_del	SAS	1	978	0.00102249488752556
1005_HG00268_ins	AFR	0	1322	0
1005_HG00268_ins	AMR	0	694	0
1005_HG00268_ins	EAS	0	1008	0
1005_HG00268_ins	EUR	0	1006	0
1005_HG00268_ins	SAS	0	978	0
1005_NA12878_ins	AFR	0	1322	0
1005_NA12878_ins	AMR	0	694	0
1005_NA12878_ins	EAS	0	1008	0
1005_NA12878_ins	EUR	0	1006	0
1005_NA12878_ins	SAS	0	978	0
10050_CHM1_ins	AFR	594	1322	0.449319213313162
10050_CHM1_ins	AMR	61	694	0.0878962536023055
10050_CHM1_ins	EAS	106	1008	0.10515873015873
10050_CHM1_ins	EUR	82	1006	0.0815109343936382
10050_CHM1_ins	SAS	76	978	0.0777096114519427
10050_HG02059_del	AFR	348	1180	0.294915254237288
10050_HG02059_del	AMR	160	660	0.242424242424242
10050_HG02059_del	EAS	525	952	0.551470588235294
10050_HG02059_del	EUR	248	952	0.260504201680672
10050_HG02059_del	SAS	426	876	0.486301369863014
10050_HG02106_del	AFR	0	1322	0
10050_HG02106_del	AMR	0	694	0
10050_HG02106_del	EAS	0	1008	0
10050_HG02106_del	EUR	0	1006	0
10050_HG02106_del	SAS	0	978	0
10050_HG04217_ins	AFR	334	1322	0.252647503782148
10050_HG04217_ins	AMR	119	694	0.171469740634006
10050_HG04217_ins	EAS	96	1008	0.0952380952380952
10050_HG04217_ins	EUR	148	1006	0.147117296222664
10050_HG04217_ins	SAS	171	978	0.174846625766871
10050_HX1_ins	AFR	760	1312	0.579268292682927
10050_HX1_ins	AMR	343	682	0.502932551319648
10050_HX1_ins	EAS	673	1006	0.668986083499006
10050_HX1_ins	EUR	399	986	0.404665314401623
10050_HX1_ins	SAS	423	974	0.43429158110883
10051_CHM1_del	AFR	1	1322	0.00075642965204236
10051_CHM1_del	AMR	9	694	0.0129682997118156
10051_CHM1_del	EAS	0	1008	0
10051_CHM1_del	EUR	26	1006	0.025844930417495
10051_CHM1_del	SAS	1	978	0.00102249488752556
10051_HG00514_ins	AFR	878	1302	0.674347158218126
10051_HG00514_ins	AMR	453	672	0.674107142857143
10051_HG00514_ins	EAS	519	958	0.541753653444676
10051_HG00514_ins	EUR	636	996	0.63855421686747
10051_HG00514_ins	SAS	563	942	0.597664543524416
10051_HG00733_ins	AFR	0	1322	0
10051_HG00733_ins	AMR	0	694	0
10051_HG00733_ins	EAS	0	1008	0
10051_HG00733_ins	EUR	0	1006	0
10051_HG00733_ins	SAS	0	978	0
10051_HG02059_del	AFR	473	1322	0.357791225416036
10051_HG02059_del	AMR	257	694	0.370317002881844
10051_HG02059_del	EAS	263	1008	0.260912698412698
10051_HG02059_del	EUR	324	1006	0.3220675944334
10051_HG02059_del	SAS	189	978	0.193251533742331
10052_CHM1_ins	AFR	419	1322	0.316944024205749
10052_CHM1_ins	AMR	53	694	0.0763688760806916
10052_CHM1_ins	EAS	112	1008	0.111111111111111
10052_CHM1_ins	EUR	90	1006	0.0894632206759443
10052_CHM1_ins	SAS	78	978	0.0797546012269939
10052_HG00268_del	AFR	238	1322	0.180030257186082
10052_HG00268_del	AMR	216	694	0.311239193083574
10052_HG00268_del	EAS	295	1008	0.29265873015873
10052_HG00268_del	EUR	283	1006	0.281312127236581
10052_HG00268_del	SAS	310	978	0.316973415132924
10052_HG02059_del	AFR	536	1322	0.405446293494705
10052_HG02059_del	AMR	149	694	0.214697406340058
10052_HG02059_del	EAS	288	1008	0.285714285714286
10052_HG02059_del	EUR	183	1006	0.181908548707753
10052_HG02059_del	SAS	187	978	0.19120654396728
10052_HG02106_del	AFR	165	1322	0.124810892586989
10052_HG02106_del	AMR	93	694	0.134005763688761
10052_HG02106_del	EAS	72	1008	0.0714285714285714
10052_HG02106_del	EUR	2	1006	0.00198807157057654
10052_HG02106_del	SAS	11	978	0.0112474437627812
10053_AK1_del	AFR	459	1322	0.347201210287443
10053_AK1_del	AMR	141	694	0.203170028818444
10053_AK1_del	EAS	295	1008	0.29265873015873
10053_AK1_del	EUR	208	1006	0.20675944333996
10053_AK1_del	SAS	207	978	0.211656441717791
10053_CHM1_ins	AFR	568	1322	0.42965204236006
10053_CHM1_ins	AMR	65	694	0.0936599423631124
10053_CHM1_ins	EAS	116	1008	0.115079365079365
10053_CHM1_ins	EUR	117	1006	0.116302186878728
10053_CHM1_ins	SAS	83	978	0.0848670756646217
10053_HG00514_del	AFR	1006	1320	0.762121212121212
10053_HG00514_del	AMR	550	692	0.794797687861272
10053_HG00514_del	EAS	646	1004	0.643426294820717
10053_HG00514_del	EUR	733	1006	0.728628230616302
10053_HG00514_del	SAS	711	976	0.728483606557377
10054_HG00514_ins	AFR	297	1212	0.245049504950495
10054_HG00514_ins	AMR	259	654	0.396024464831804
10054_HG00514_ins	EAS	305	920	0.331521739130435
10054_HG00514_ins	EUR	390	952	0.409663865546218
10054_HG00514_ins	SAS	331	900	0.367777777777778
10054_HG02106_del	AFR	397	1322	0.300302571860817
10054_HG02106_del	AMR	395	694	0.569164265129683
10054_HG02106_del	EAS	557	1008	0.552579365079365
10054_HG02106_del	EUR	554	1006	0.550695825049702
10054_HG02106_del	SAS	406	978	0.415132924335378
10054_NA19240_ins	AFR	135	1322	0.102118003025719
10054_NA19240_ins	AMR	1	694	0.00144092219020173
10054_NA19240_ins	EAS	0	1008	0
10054_NA19240_ins	EUR	1	1006	0.00099403578528827
10054_NA19240_ins	SAS	0	978	0
10055_CHM13_del	AFR	260	1322	0.196671709531014
10055_CHM13_del	AMR	158	694	0.227665706051873
10055_CHM13_del	EAS	264	1008	0.261904761904762
10055_CHM13_del	EUR	302	1006	0.300198807157058
10055_CHM13_del	SAS	202	978	0.206543967280164
10055_HG02106_ins	AFR	317	1212	0.261551155115512
10055_HG02106_ins	AMR	247	682	0.36217008797654
10055_HG02106_ins	EAS	327	986	0.331643002028398
10055_HG02106_ins	EUR	298	998	0.298597194388778
10055_HG02106_ins	SAS	257	918	0.279956427015251
10055_HG04217_ins	AFR	1100	1322	0.832072617246596
10055_HG04217_ins	AMR	475	694	0.684438040345821
10055_HG04217_ins	EAS	691	1008	0.685515873015873
10055_HG04217_ins	EUR	673	1006	0.668986083499006
10055_HG04217_ins	SAS	670	978	0.685071574642127
10055_NA19240_del	AFR	135	1322	0.102118003025719
10055_NA19240_del	AMR	2	694	0.00288184438040346
10055_NA19240_del	EAS	0	1008	0
10055_NA19240_del	EUR	1	1006	0.00099403578528827
10055_NA19240_del	SAS	0	978	0
10056_NA19240_ins	AFR	320	1322	0.242057488653555
10056_NA19240_ins	AMR	125	694	0.180115273775216
10056_NA19240_ins	EAS	187	1008	0.185515873015873
10056_NA19240_ins	EUR	194	1006	0.192842942345924
10056_NA19240_ins	SAS	200	978	0.204498977505112
10057_AK1_ins	AFR	25	1322	0.018910741301059
10057_AK1_ins	AMR	1	694	0.00144092219020173
10057_AK1_ins	EAS	0	1008	0
10057_AK1_ins	EUR	3	1006	0.00298210735586481
10057_AK1_ins	SAS	2	978	0.00204498977505112
10057_HG00733_ins	AFR	28	1322	0.0211800302571861
10057_HG00733_ins	AMR	3	694	0.00432276657060519
10057_HG00733_ins	EAS	0	1008	0
10057_HG00733_ins	EUR	0	1006	0
10057_HG00733_ins	SAS	0	978	0
10057_NA12878_ins	AFR	148	1322	0.111951588502269
10057_NA12878_ins	AMR	178	694	0.256484149855908
10057_NA12878_ins	EAS	201	1006	0.199801192842942
10057_NA12878_ins	EUR	212	1006	0.210735586481113
10057_NA12878_ins	SAS	297	978	0.303680981595092
10058_AK1_ins	AFR	0	1322	0
10058_AK1_ins	AMR	0	694	0
10058_AK1_ins	EAS	0	1008	0
10058_AK1_ins	EUR	0	1006	0
10058_AK1_ins	SAS	0	978	0
10058_HG00514_ins	AFR	297	1322	0.224659606656581
10058_HG00514_ins	AMR	169	694	0.243515850144092
10058_HG00514_ins	EAS	424	1008	0.420634920634921
10058_HG00514_ins	EUR	250	1006	0.248508946322068
10058_HG00514_ins	SAS	245	978	0.250511247443763
10058_HG02059_ins	AFR	168	1322	0.127080181543117
10058_HG02059_ins	AMR	327	694	0.471181556195965
10058_HG02059_ins	EAS	650	1008	0.64484126984127
10058_HG02059_ins	EUR	307	1006	0.305168986083499
10058_HG02059_ins	SAS	564	978	0.576687116564417
10058_HG02106_ins	AFR	211	1322	0.159606656580938
10058_HG02106_ins	AMR	126	694	0.181556195965418
10058_HG02106_ins	EAS	215	1008	0.213293650793651
10058_HG02106_ins	EUR	156	1006	0.15506958250497
10058_HG02106_ins	SAS	133	978	0.1359918200409
10058_NA19434_ins	AFR	144	1322	0.1089258698941
10058_NA19434_ins	AMR	43	694	0.0619596541786744
10058_NA19434_ins	EAS	146	1008	0.14484126984127
10058_NA19434_ins	EUR	38	1006	0.0377733598409543
10058_NA19434_ins	SAS	81	978	0.0828220858895705
10059_AK1_ins	AFR	82	1322	0.0620272314674735
10059_AK1_ins	AMR	8	694	0.0115273775216138
10059_AK1_ins	EAS	10	1008	0.00992063492063492
10059_AK1_ins	EUR	18	1006	0.0178926441351889
10059_AK1_ins	SAS	10	978	0.0102249488752556
10059_HG00268_ins	AFR	360	1322	0.27231467473525
10059_HG00268_ins	AMR	151	694	0.217579250720461
10059_HG00268_ins	EAS	142	1008	0.140873015873016
10059_HG00268_ins	EUR	301	1006	0.299204771371769
10059_HG00268_ins	SAS	262	978	0.267893660531697
1006_CHM13_del	AFR	0	1322	0
1006_CHM13_del	AMR	0	694	0
1006_CHM13_del	EAS	0	1008	0
1006_CHM13_del	EUR	0	1006	0
1006_CHM13_del	SAS	0	978	0
1006_HG00268_del	AFR	848	1322	0.641452344931921
1006_HG00268_del	AMR	337	694	0.485590778097983
1006_HG00268_del	EAS	219	1008	0.217261904761905
1006_HG00268_del	EUR	350	1006	0.347912524850895
1006_HG00268_del	SAS	305	978	0.311860940695297
1006_HG02059_del	AFR	14	1320	0.0106060606060606
1006_HG02059_del	AMR	8	692	0.0115606936416185
1006_HG02059_del	EAS	12	1008	0.0119047619047619
1006_HG02059_del	EUR	7	1006	0.00695825049701789
1006_HG02059_del	SAS	15	978	0.0153374233128834
1006_HG02106_del	AFR	0	1322	0
1006_HG02106_del	AMR	0	694	0
1006_HG02106_del	EAS	0	1008	0
1006_HG02106_del	EUR	0	1006	0
1006_HG02106_del	SAS	0	978	0
1006_HG04217_del	AFR	0	1322	0
1006_HG04217_del	AMR	0	694	0
1006_HG04217_del	EAS	0	1008	0
1006_HG04217_del	EUR	0	1006	0
1006_HG04217_del	SAS	0	978	0
1006_NA12878_dup	AFR	836	1136	0.735915492957747
1006_NA12878_dup	AMR	501	636	0.787735849056604
1006_NA12878_dup	EAS	753	948	0.794303797468355
1006_NA12878_dup	EUR	754	940	0.802127659574468
1006_NA12878_dup	SAS	722	894	0.807606263982103
10061_CHM1_del	AFR	0	1322	0
10061_CHM1_del	AMR	0	694	0
10061_CHM1_del	EAS	0	1008	0
10061_CHM1_del	EUR	0	1006	0
10061_CHM1_del	SAS	0	978	0
10061_HG01352_del	AFR	95	1322	0.0718608169440242
10061_HG01352_del	AMR	22	694	0.031700288184438
10061_HG01352_del	EAS	12	1008	0.0119047619047619
10061_HG01352_del	EUR	18	1006	0.0178926441351889
10061_HG01352_del	SAS	13	978	0.0132924335378323
10061_HG02059_del	AFR	842	1322	0.636913767019667
10061_HG02059_del	AMR	257	694	0.370317002881844
10061_HG02059_del	EAS	409	1008	0.405753968253968
10061_HG02059_del	EUR	436	1006	0.433399602385686
10061_HG02059_del	SAS	505	978	0.516359918200409
10062_HG00268_ins	AFR	3	1322	0.00226928895612708
10062_HG00268_ins	AMR	5	694	0.00720461095100865
10062_HG00268_ins	EAS	5	1008	0.00496031746031746
10062_HG00268_ins	EUR	4	1006	0.00397614314115308
10062_HG00268_ins	SAS	2	978	0.00204498977505112
10062_HG02818_ins	AFR	0	1322	0
10062_HG02818_ins	AMR	0	694	0
10062_HG02818_ins	EAS	0	1008	0
10062_HG02818_ins	EUR	0	1006	0
10062_HG02818_ins	SAS	0	978	0
10062_HX1_ins	AFR	145	1322	0.109682299546142
10062_HX1_ins	AMR	53	694	0.0763688760806916
10062_HX1_ins	EAS	225	1008	0.223214285714286
10062_HX1_ins	EUR	134	1006	0.133200795228628
10062_HX1_ins	SAS	127	978	0.129856850715746
10063_CHM13_del	AFR	23	1322	0.0173978819969743
10063_CHM13_del	AMR	60	694	0.0864553314121038
10063_CHM13_del	EAS	26	1008	0.0257936507936508
10063_CHM13_del	EUR	147	1006	0.146123260437376
10063_CHM13_del	SAS	109	978	0.111451942740286
10063_HG00268_del	AFR	482	1322	0.364599092284418
10063_HG00268_del	AMR	162	694	0.23342939481268
10063_HG00268_del	EAS	77	1008	0.0763888888888889
10063_HG00268_del	EUR	329	1006	0.327037773359841
10063_HG00268_del	SAS	235	978	0.240286298568507
10063_HG02106_del	AFR	413	1322	0.312405446293495
10063_HG02106_del	AMR	301	694	0.433717579250721
10063_HG02106_del	EAS	380	1008	0.376984126984127
10063_HG02106_del	EUR	408	1006	0.405566600397614
10063_HG02106_del	SAS	541	978	0.553169734151329
10064_CHM13_ins	AFR	459	1322	0.347201210287443
10064_CHM13_ins	AMR	462	694	0.665706051873199
10064_CHM13_ins	EAS	263	1008	0.260912698412698
10064_CHM13_ins	EUR	568	1006	0.564612326043738
10064_CHM13_ins	SAS	466	978	0.476482617586912
10064_HG00514_ins	AFR	3	1322	0.00226928895612708
10064_HG00514_ins	AMR	15	694	0.0216138328530259
10064_HG00514_ins	EAS	129	1008	0.12797619047619
10064_HG00514_ins	EUR	9	1006	0.00894632206759443
10064_HG00514_ins	SAS	30	978	0.0306748466257669
10064_HG04217_ins	AFR	0	1322	0
10064_HG04217_ins	AMR	0	694	0
10064_HG04217_ins	EAS	0	1008	0
10064_HG04217_ins	EUR	0	1006	0
10064_HG04217_ins	SAS	0	978	0
10064_NA19240_ins	AFR	515	1322	0.389561270801815
10064_NA19240_ins	AMR	109	694	0.157060518731988
10064_NA19240_ins	EAS	250	1008	0.248015873015873
10064_NA19240_ins	EUR	56	1006	0.0556660039761431
10064_NA19240_ins	SAS	124	978	0.12678936605317
10065_HG00514_ins	AFR	104	1322	0.0786686838124055
10065_HG00514_ins	AMR	85	694	0.122478386167147
10065_HG00514_ins	EAS	64	1008	0.0634920634920635
10065_HG00514_ins	EUR	80	1006	0.0795228628230616
10065_HG00514_ins	SAS	81	978	0.0828220858895705
10065_HG00733_ins	AFR	166	1320	0.125757575757576
10065_HG00733_ins	AMR	14	694	0.0201729106628242
10065_HG00733_ins	EAS	0	1008	0
10065_HG00733_ins	EUR	0	1006	0
10065_HG00733_ins	SAS	0	978	0
10065_HG04217_del	AFR	188	1322	0.142208774583964
10065_HG04217_del	AMR	194	694	0.279538904899135
10065_HG04217_del	EAS	183	1008	0.181547619047619
10065_HG04217_del	EUR	378	1006	0.375745526838966
10065_HG04217_del	SAS	327	978	0.334355828220859
10065_NA12878_del	AFR	2	1322	0.00151285930408472
10065_NA12878_del	AMR	8	694	0.0115273775216138
10065_NA12878_del	EAS	0	1008	0
10065_NA12878_del	EUR	30	1006	0.0298210735586481
10065_NA12878_del	SAS	13	978	0.0132924335378323
10066_CHM1_del	AFR	2	1322	0.00151285930408472
10066_CHM1_del	AMR	19	694	0.0273775216138329
10066_CHM1_del	EAS	4	1008	0.00396825396825397
10066_CHM1_del	EUR	31	1006	0.0308151093439364
10066_CHM1_del	SAS	38	978	0.0388548057259714
10066_HG00268_del	AFR	0	1322	0
10066_HG00268_del	AMR	6	694	0.00864553314121038
10066_HG00268_del	EAS	2	1008	0.00198412698412698
10066_HG00268_del	EUR	3	1006	0.00298210735586481
10066_HG00268_del	SAS	4	978	0.00408997955010225
10067_HG00514_ins	AFR	199	1322	0.15052950075643
10067_HG00514_ins	AMR	181	694	0.260806916426513
10067_HG00514_ins	EAS	117	1008	0.116071428571429
10067_HG00514_ins	EUR	146	1006	0.145129224652087
10067_HG00514_ins	SAS	122	978	0.124744376278119
10067_HG01352_ins	AFR	533	1316	0.405015197568389
10067_HG01352_ins	AMR	73	694	0.105187319884726
10067_HG01352_ins	EAS	28	1008	0.0277777777777778
10067_HG01352_ins	EUR	57	1006	0.0566600397614314
10067_HG01352_ins	SAS	112	978	0.114519427402863
10067_HG02106_ins	AFR	0	1322	0
10067_HG02106_ins	AMR	0	694	0
10067_HG02106_ins	EAS	0	1008	0
10067_HG02106_ins	EUR	0	1006	0
10067_HG02106_ins	SAS	0	978	0
10067_NA12878_del	AFR	0	1322	0
10067_NA12878_del	AMR	0	694	0
10067_NA12878_del	EAS	0	1008	0
10067_NA12878_del	EUR	4	1006	0.00397614314115308
10067_NA12878_del	SAS	0	978	0
10067_NA19240_ins	AFR	1116	1322	0.844175491679274
10067_NA19240_ins	AMR	365	694	0.525936599423631
10067_NA19240_ins	EAS	148	1008	0.146825396825397
10067_NA19240_ins	EUR	495	1006	0.492047713717694
10067_NA19240_ins	SAS	267	978	0.273006134969325
10068_HG00514_ins	AFR	49	1322	0.0370650529500756
10068_HG00514_ins	AMR	52	694	0.0749279538904899
10068_HG00514_ins	EAS	318	1008	0.31547619047619
10068_HG00514_ins	EUR	140	1006	0.139165009940358
10068_HG00514_ins	SAS	216	978	0.220858895705521
10068_HG02059_del	AFR	995	1322	0.752647503782148
10068_HG02059_del	AMR	370	694	0.53314121037464
10068_HG02059_del	EAS	493	1008	0.489087301587302
10068_HG02059_del	EUR	638	1006	0.634194831013916
10068_HG02059_del	SAS	633	978	0.647239263803681
10069_AK1_del	AFR	0	1322	0
10069_AK1_del	AMR	0	694	0
10069_AK1_del	EAS	0	1008	0
10069_AK1_del	EUR	0	1006	0
10069_AK1_del	SAS	0	978	0
10069_HG00514_del	AFR	97	1322	0.0733736762481089
10069_HG00514_del	AMR	55	694	0.0792507204610951
10069_HG00514_del	EAS	326	1008	0.323412698412698
10069_HG00514_del	EUR	153	1006	0.152087475149105
10069_HG00514_del	SAS	228	978	0.233128834355828
10069_HG02059_del	AFR	9	578	0.0155709342560554
10069_HG02059_del	AMR	3	500	0.006
10069_HG02059_del	EAS	4	760	0.00526315789473684
10069_HG02059_del	EUR	9	590	0.0152542372881356
10069_HG02059_del	SAS	7	586	0.0119453924914676
10069_HG02818_ins	AFR	130	1322	0.0983358547655068
10069_HG02818_ins	AMR	9	694	0.0129682997118156
10069_HG02818_ins	EAS	1	1008	0.000992063492063492
10069_HG02818_ins	EUR	1	1006	0.00099403578528827
10069_HG02818_ins	SAS	1	978	0.00102249488752556
10069_NA12878_del	AFR	298	1322	0.225416036308623
10069_NA12878_del	AMR	220	694	0.31700288184438
10069_NA12878_del	EAS	18	1008	0.0178571428571429
10069_NA12878_del	EUR	545	1006	0.541749502982107
10069_NA12878_del	SAS	191	978	0.195296523517382
1007_AK1_ins	AFR	39	1320	0.0295454545454545
1007_AK1_ins	AMR	47	694	0.0677233429394813
1007_AK1_ins	EAS	171	990	0.172727272727273
1007_AK1_ins	EUR	94	1004	0.0936254980079681
1007_AK1_ins	SAS	97	978	0.0991820040899796
1007_HG00268_ins	AFR	73	1322	0.0552193645990923
1007_HG00268_ins	AMR	32	694	0.0461095100864553
1007_HG00268_ins	EAS	59	1008	0.058531746031746
1007_HG00268_ins	EUR	59	1006	0.058648111332008
1007_HG00268_ins	SAS	73	978	0.0746421267893661
1007_HG00733_ins	AFR	239	1322	0.180786686838124
1007_HG00733_ins	AMR	221	694	0.318443804034582
1007_HG00733_ins	EAS	246	1008	0.244047619047619
1007_HG00733_ins	EUR	379	1006	0.376739562624254
1007_HG00733_ins	SAS	408	978	0.417177914110429
1007_HG02059_del	AFR	0	1322	0
1007_HG02059_del	AMR	0	694	0
1007_HG02059_del	EAS	1	1008	0.000992063492063492
1007_HG02059_del	EUR	0	1006	0
1007_HG02059_del	SAS	0	978	0
10070_AK1_del	AFR	27	1322	0.0204236006051437
10070_AK1_del	AMR	22	694	0.031700288184438
10070_AK1_del	EAS	16	1008	0.0158730158730159
10070_AK1_del	EUR	40	1006	0.0397614314115308
10070_AK1_del	SAS	39	978	0.0398773006134969
10070_HG00733_del	AFR	51	1322	0.0385779122541604
10070_HG00733_del	AMR	6	694	0.00864553314121038
10070_HG00733_del	EAS	0	1008	0
10070_HG00733_del	EUR	0	1006	0
10070_HG00733_del	SAS	0	978	0
10071_CHM1_del	AFR	0	1322	0
10071_CHM1_del	AMR	0	694	0
10071_CHM1_del	EAS	0	1008	0
10071_CHM1_del	EUR	0	1006	0
10071_CHM1_del	SAS	0	978	0
10071_HG00268_ins	AFR	0	1322	0
10071_HG00268_ins	AMR	0	694	0
10071_HG00268_ins	EAS	0	1008	0
10071_HG00268_ins	EUR	3	1006	0.00298210735586481
10071_HG00268_ins	SAS	0	978	0
10071_HG04217_dup	AFR	567	814	0.696560196560197
10071_HG04217_dup	AMR	340	484	0.702479338842975
10071_HG04217_dup	EAS	367	548	0.66970802919708
10071_HG04217_dup	EUR	633	850	0.744705882352941
10071_HG04217_dup	SAS	568	780	0.728205128205128
10071_HX1_ins	AFR	26	1322	0.0196671709531014
10071_HX1_ins	AMR	176	694	0.253602305475504
10071_HX1_ins	EAS	251	1008	0.249007936507937
10071_HX1_ins	EUR	92	1006	0.0914512922465209
10071_HX1_ins	SAS	74	978	0.0756646216768916
10072_CHM1_ins	AFR	371	1322	0.280635400907716
10072_CHM1_ins	AMR	80	694	0.115273775216138
10072_CHM1_ins	EAS	66	1008	0.0654761904761905
10072_CHM1_ins	EUR	150	1006	0.149105367793241
10072_CHM1_ins	SAS	51	978	0.0521472392638037
10072_HG00268_del	AFR	0	1322	0
10072_HG00268_del	AMR	0	694	0
10072_HG00268_del	EAS	0	1008	0
10072_HG00268_del	EUR	2	1006	0.00198807157057654
10072_HG00268_del	SAS	0	978	0
10072_NA19434_ins	AFR	57	1322	0.0431164901664145
10072_NA19434_ins	AMR	5	694	0.00720461095100865
10072_NA19434_ins	EAS	0	1008	0
10072_NA19434_ins	EUR	0	1006	0
10072_NA19434_ins	SAS	0	978	0
10073_CHM1_ins	AFR	490	1322	0.370650529500756
10073_CHM1_ins	AMR	507	694	0.730547550432277
10073_CHM1_ins	EAS	391	1008	0.387896825396825
10073_CHM1_ins	EUR	681	1006	0.676938369781312
10073_CHM1_ins	SAS	636	978	0.650306748466258
10074_HG00514_ins	AFR	1090	1322	0.824508320726172
10074_HG00514_ins	AMR	584	694	0.84149855907781
10074_HG00514_ins	EAS	823	1008	0.816468253968254
10074_HG00514_ins	EUR	816	1006	0.811133200795229
10074_HG00514_ins	SAS	738	978	0.754601226993865
10074_HG02106_del	AFR	2	1322	0.00151285930408472
10074_HG02106_del	AMR	64	694	0.0922190201729107
10074_HG02106_del	EAS	27	1008	0.0267857142857143
10074_HG02106_del	EUR	11	1006	0.010934393638171
10074_HG02106_del	SAS	16	978	0.016359918200409
10074_NA19240_del	AFR	1	1322	0.00075642965204236
10074_NA19240_del	AMR	0	694	0
10074_NA19240_del	EAS	0	1008	0
10074_NA19240_del	EUR	1	1006	0.00099403578528827
10074_NA19240_del	SAS	0	978	0
10075_CHM1_del	AFR	0	1322	0
10075_CHM1_del	AMR	0	694	0
10075_CHM1_del	EAS	0	1008	0
10075_CHM1_del	EUR	0	1006	0
10075_CHM1_del	SAS	0	978	0
10075_HG00514_del	AFR	115	1322	0.0869894099848714
10075_HG00514_del	AMR	115	694	0.165706051873199
10075_HG00514_del	EAS	339	1008	0.336309523809524
10075_HG00514_del	EUR	99	1006	0.0984095427435388
10075_HG00514_del	SAS	128	978	0.130879345603272
10075_NA19240_del	AFR	0	1322	0
10075_NA19240_del	AMR	0	694	0
10075_NA19240_del	EAS	0	1008	0
10075_NA19240_del	EUR	0	1006	0
10075_NA19240_del	SAS	0	978	0
10076_CHM13_del	AFR	0	1322	0
10076_CHM13_del	AMR	4	694	0.00576368876080692
10076_CHM13_del	EAS	0	1008	0
10076_CHM13_del	EUR	1	1006	0.00099403578528827
10076_CHM13_del	SAS	1	976	0.00102459016393443
10076_HG00268_del	AFR	2	1322	0.00151285930408472
10076_HG00268_del	AMR	0	694	0
10076_HG00268_del	EAS	0	1008	0
10076_HG00268_del	EUR	0	1006	0
10076_HG00268_del	SAS	0	978	0
10077_HG00268_del	AFR	1	1322	0.00075642965204236
10077_HG00268_del	AMR	0	694	0
10077_HG00268_del	EAS	0	1008	0
10077_HG00268_del	EUR	0	1006	0
10077_HG00268_del	SAS	0	978	0
10077_HG00514_del	AFR	224	1268	0.176656151419558
10077_HG00514_del	AMR	54	684	0.0789473684210526
10077_HG00514_del	EAS	66	998	0.0661322645290581
10077_HG00514_del	EUR	119	974	0.12217659137577
10077_HG00514_del	SAS	98	952	0.102941176470588
10077_NA19240_ins	AFR	0	1322	0
10077_NA19240_ins	AMR	0	694	0
10077_NA19240_ins	EAS	0	1008	0
10077_NA19240_ins	EUR	0	1006	0
10077_NA19240_ins	SAS	0	978	0
10079_CHM1_del	AFR	640	1322	0.484114977307111
10079_CHM1_del	AMR	501	694	0.721902017291066
10079_CHM1_del	EAS	831	1008	0.824404761904762
10079_CHM1_del	EUR	625	1006	0.621272365805169
10079_CHM1_del	SAS	539	978	0.551124744376278
10079_HG00268_del	AFR	0	1322	0
10079_HG00268_del	AMR	0	694	0
10079_HG00268_del	EAS	0	1008	0
10079_HG00268_del	EUR	0	1006	0
10079_HG00268_del	SAS	0	978	0
10079_NA12878_del	AFR	2	1322	0.00151285930408472
10079_NA12878_del	AMR	0	694	0
10079_NA12878_del	EAS	0	1008	0
10079_NA12878_del	EUR	14	1006	0.0139165009940358
10079_NA12878_del	SAS	4	978	0.00408997955010225
10079_NA19434_ins	AFR	36	1322	0.027231467473525
10079_NA19434_ins	AMR	2	694	0.00288184438040346
10079_NA19434_ins	EAS	0	1008	0
10079_NA19434_ins	EUR	0	1006	0
10079_NA19434_ins	SAS	0	978	0
1008_CHM13_del	AFR	132	1322	0.0998487140695915
1008_CHM13_del	AMR	272	694	0.39193083573487
1008_CHM13_del	EAS	203	1008	0.201388888888889
1008_CHM13_del	EUR	504	1006	0.500994035785288
1008_CHM13_del	SAS	290	978	0.296523517382413
1008_HG00268_ins	AFR	1119	1322	0.846444780635401
1008_HG00268_ins	AMR	493	694	0.710374639769453
1008_HG00268_ins	EAS	558	1008	0.553571428571429
1008_HG00268_ins	EUR	624	1004	0.621513944223108
1008_HG00268_ins	SAS	660	978	0.674846625766871
1008_HG04217_ins	AFR	7	1322	0.00529500756429652
1008_HG04217_ins	AMR	41	694	0.0590778097982709
1008_HG04217_ins	EAS	0	1008	0
1008_HG04217_ins	EUR	138	1006	0.137176938369781
1008_HG04217_ins	SAS	55	978	0.0562372188139059
1008_NA19240_ins	AFR	713	1322	0.539334341906203
1008_NA19240_ins	AMR	114	694	0.164265129682997
1008_NA19240_ins	EAS	45	1008	0.0446428571428571
1008_NA19240_ins	EUR	219	1006	0.217693836978131
1008_NA19240_ins	SAS	174	978	0.177914110429448
10080_HG02059_del	AFR	0	1322	0
10080_HG02059_del	AMR	0	694	0
10080_HG02059_del	EAS	0	1008	0
10080_HG02059_del	EUR	0	1006	0
10080_HG02059_del	SAS	0	978	0
10081_AK1_ins	AFR	1311	1322	0.991679273827534
10081_AK1_ins	AMR	677	694	0.975504322766571
10081_AK1_ins	EAS	1003	1008	0.995039682539683
10081_AK1_ins	EUR	904	1006	0.898608349900596
10081_AK1_ins	SAS	948	978	0.969325153374233
10081_CHM1_ins	AFR	819	1322	0.619515885022693
10081_CHM1_ins	AMR	476	694	0.685878962536023
10081_CHM1_ins	EAS	290	1008	0.287698412698413
10081_CHM1_ins	EUR	754	1006	0.749502982107356
10081_CHM1_ins	SAS	657	978	0.671779141104295
10081_HG01352_del	AFR	51	1322	0.0385779122541604
10081_HG01352_del	AMR	109	694	0.157060518731988
10081_HG01352_del	EAS	163	1008	0.161706349206349
10081_HG01352_del	EUR	63	1006	0.062624254473161
10081_HG01352_del	SAS	55	978	0.0562372188139059
10082_HG00514_ins	AFR	647	1214	0.532948929159802
10082_HG00514_ins	AMR	204	658	0.310030395136778
10082_HG00514_ins	EAS	229	968	0.236570247933884
10082_HG00514_ins	EUR	362	936	0.386752136752137
10082_HG00514_ins	SAS	242	870	0.27816091954023
10082_HG02106_ins	AFR	0	1322	0
10082_HG02106_ins	AMR	0	694	0
10082_HG02106_ins	EAS	0	1008	0
10082_HG02106_ins	EUR	0	1006	0
10082_HG02106_ins	SAS	0	978	0
10083_AK1_ins	AFR	1102	1322	0.833585476550681
10083_AK1_ins	AMR	585	694	0.842939481268012
10083_AK1_ins	EAS	858	1008	0.851190476190476
10083_AK1_ins	EUR	843	1006	0.837972166998012
10083_AK1_ins	SAS	840	978	0.858895705521472
10083_HG00514_ins	AFR	922	1322	0.697428139183056
10083_HG00514_ins	AMR	520	694	0.749279538904899
10083_HG00514_ins	EAS	747	1008	0.741071428571429
10083_HG00514_ins	EUR	761	1006	0.756461232604374
10083_HG00514_ins	SAS	702	978	0.717791411042945
10083_HG02059_ins	AFR	253	1320	0.191666666666667
10083_HG02059_ins	AMR	134	694	0.193083573487032
10083_HG02059_ins	EAS	173	1006	0.171968190854871
10083_HG02059_ins	EUR	180	1002	0.179640718562874
10083_HG02059_ins	SAS	204	974	0.209445585215606
10083_HX1_ins	AFR	13	1322	0.00983358547655068
10083_HX1_ins	AMR	23	694	0.0331412103746398
10083_HX1_ins	EAS	57	1008	0.0565476190476191
10083_HX1_ins	EUR	16	1006	0.0159045725646123
10083_HX1_ins	SAS	28	978	0.0286298568507157
10084_HG02059_ins	AFR	1	1322	0.00075642965204236
10084_HG02059_ins	AMR	9	694	0.0129682997118156
10084_HG02059_ins	EAS	110	1008	0.109126984126984
10084_HG02059_ins	EUR	3	1006	0.00298210735586481
10084_HG02059_ins	SAS	112	978	0.114519427402863
10084_HG02106_del	AFR	599	1322	0.453101361573374
10084_HG02106_del	AMR	160	694	0.230547550432277
10084_HG02106_del	EAS	285	1008	0.282738095238095
10084_HG02106_del	EUR	34	1006	0.0337972166998012
10084_HG02106_del	SAS	52	978	0.0531697341513292
10085_HG00268_del	AFR	1168	1322	0.883509833585477
10085_HG00268_del	AMR	60	694	0.0864553314121038
10085_HG00268_del	EAS	55	1008	0.0545634920634921
10085_HG00268_del	EUR	63	1006	0.062624254473161
10085_HG00268_del	SAS	138	978	0.141104294478528
10085_HG01352_del	AFR	11	1322	0.00832072617246596
10085_HG01352_del	AMR	29	694	0.0417867435158501
10085_HG01352_del	EAS	2	1008	0.00198412698412698
10085_HG01352_del	EUR	84	1006	0.0834990059642147
10085_HG01352_del	SAS	30	978	0.0306748466257669
10085_HG04217_ins	AFR	2	1322	0.00151285930408472
10085_HG04217_ins	AMR	1	694	0.00144092219020173
10085_HG04217_ins	EAS	1	1008	0.000992063492063492
10085_HG04217_ins	EUR	1	1006	0.00099403578528827
10085_HG04217_ins	SAS	3	978	0.00306748466257669
10086_HG00268_del	AFR	5	1322	0.0037821482602118
10086_HG00268_del	AMR	12	694	0.0172910662824208
10086_HG00268_del	EAS	30	1008	0.0297619047619048
10086_HG00268_del	EUR	9	1006	0.00894632206759443
10086_HG00268_del	SAS	14	978	0.0143149284253579
10086_HX1_ins	AFR	0	1322	0
10086_HX1_ins	AMR	0	694	0
10086_HX1_ins	EAS	0	1008	0
10086_HX1_ins	EUR	0	1006	0
10086_HX1_ins	SAS	0	978	0
10086_NA19434_del	AFR	0	1322	0
10086_NA19434_del	AMR	0	694	0
10086_NA19434_del	EAS	0	1008	0
10086_NA19434_del	EUR	0	1006	0
10086_NA19434_del	SAS	0	978	0
10088_HG02059_ins	AFR	3	806	0.00372208436724566
10088_HG02059_ins	AMR	8	586	0.0136518771331058
10088_HG02059_ins	EAS	74	826	0.089588377723971
10088_HG02059_ins	EUR	5	830	0.00602409638554217
10088_HG02059_ins	SAS	140	834	0.167865707434053
10088_NA12878_dup	AFR	1321	1322	0.999243570347958
10088_NA12878_dup	AMR	694	694	1
10088_NA12878_dup	EAS	1008	1008	1
10088_NA12878_dup	EUR	1006	1006	1
10088_NA12878_dup	SAS	978	978	1
10089_CHM1_ins	AFR	2	1322	0.00151285930408472
10089_CHM1_ins	AMR	23	694	0.0331412103746398
10089_CHM1_ins	EAS	1	1008	0.000992063492063492
10089_CHM1_ins	EUR	59	1006	0.058648111332008
10089_CHM1_ins	SAS	24	978	0.0245398773006135
10089_HG00514_del	AFR	163	1322	0.123298033282905
10089_HG00514_del	AMR	73	694	0.105187319884726
10089_HG00514_del	EAS	162	1008	0.160714285714286
10089_HG00514_del	EUR	120	1006	0.119284294234592
10089_HG00514_del	SAS	84	972	0.0864197530864198
10089_NA19240_del	AFR	79	1322	0.0597579425113464
10089_NA19240_del	AMR	2	694	0.00288184438040346
10089_NA19240_del	EAS	0	1008	0
10089_NA19240_del	EUR	1	1006	0.00099403578528827
10089_NA19240_del	SAS	0	978	0
1009_HG00268_del	AFR	210	1322	0.158850226928896
1009_HG00268_del	AMR	62	694	0.0893371757925072
1009_HG00268_del	EAS	130	1008	0.128968253968254
1009_HG00268_del	EUR	105	1006	0.104373757455268
1009_HG00268_del	SAS	174	978	0.177914110429448
1009_NA19240_del	AFR	945	1322	0.71482602118003
1009_NA19240_del	AMR	219	694	0.315561959654179
1009_NA19240_del	EAS	111	1004	0.110557768924303
1009_NA19240_del	EUR	419	1006	0.416500994035785
1009_NA19240_del	SAS	375	974	0.385010266940452
10090_HG00514_ins	AFR	369	1322	0.279122541603631
10090_HG00514_ins	AMR	65	694	0.0936599423631124
10090_HG00514_ins	EAS	176	1008	0.174603174603175
10090_HG00514_ins	EUR	161	1006	0.160039761431412
10090_HG00514_ins	SAS	270	978	0.276073619631902
10090_HG02059_ins	AFR	586	1320	0.443939393939394
10090_HG02059_ins	AMR	318	692	0.459537572254335
10090_HG02059_ins	EAS	427	1006	0.424453280318091
10090_HG02059_ins	EUR	452	1000	0.452
10090_HG02059_ins	SAS	588	974	0.603696098562628
10090_HG04217_ins	AFR	0	1322	0
10090_HG04217_ins	AMR	0	694	0
10090_HG04217_ins	EAS	0	1008	0
10090_HG04217_ins	EUR	0	1006	0
10090_HG04217_ins	SAS	0	978	0
10091_AK1_dup	AFR	1322	1322	1
10091_AK1_dup	AMR	694	694	1
10091_AK1_dup	EAS	1008	1008	1
10091_AK1_dup	EUR	1005	1006	0.999005964214712
10091_AK1_dup	SAS	978	978	1
10091_CHM1_ins	AFR	82	1322	0.0620272314674735
10091_CHM1_ins	AMR	75	694	0.10806916426513
10091_CHM1_ins	EAS	29	1008	0.0287698412698413
10091_CHM1_ins	EUR	182	1006	0.180914512922465
10091_CHM1_ins	SAS	49	978	0.0501022494887526
10091_HG00268_ins	AFR	0	1322	0
10091_HG00268_ins	AMR	0	694	0
10091_HG00268_ins	EAS	0	1008	0
10091_HG00268_ins	EUR	0	1006	0
10091_HG00268_ins	SAS	0	978	0
10091_HG02059_ins	AFR	109	1320	0.0825757575757576
10091_HG02059_ins	AMR	114	684	0.166666666666667
10091_HG02059_ins	EAS	122	1008	0.121031746031746
10091_HG02059_ins	EUR	149	988	0.15080971659919
10091_HG02059_ins	SAS	144	978	0.147239263803681
10091_HG02818_ins	AFR	83	1322	0.0627836611195159
10091_HG02818_ins	AMR	14	694	0.0201729106628242
10091_HG02818_ins	EAS	0	1008	0
10091_HG02818_ins	EUR	39	1006	0.0387673956262426
10091_HG02818_ins	SAS	12	978	0.0122699386503067
10091_HX1_ins	AFR	110	1322	0.0832072617246596
10091_HX1_ins	AMR	195	694	0.280979827089337
10091_HX1_ins	EAS	476	1008	0.472222222222222
10091_HX1_ins	EUR	369	1006	0.366799204771372
10091_HX1_ins	SAS	343	978	0.350715746421268
10091_NA19434_ins	AFR	450	1322	0.340393343419062
10091_NA19434_ins	AMR	241	694	0.347262247838617
10091_NA19434_ins	EAS	201	1008	0.199404761904762
10091_NA19434_ins	EUR	397	1006	0.394632206759443
10091_NA19434_ins	SAS	185	978	0.189161554192229
10092_HG00514_del	AFR	0	1322	0
10092_HG00514_del	AMR	0	694	0
10092_HG00514_del	EAS	0	1008	0
10092_HG00514_del	EUR	0	1006	0
10092_HG00514_del	SAS	0	978	0
10092_HG01352_ins	AFR	4	1322	0.00302571860816944
10092_HG01352_ins	AMR	46	694	0.0662824207492795
10092_HG01352_ins	EAS	254	1008	0.251984126984127
10092_HG01352_ins	EUR	83	1006	0.0825049701789265
10092_HG01352_ins	SAS	143	978	0.146216768916155
10092_HG04217_ins	AFR	0	1322	0
10092_HG04217_ins	AMR	0	694	0
10092_HG04217_ins	EAS	0	1008	0
10092_HG04217_ins	EUR	0	1006	0
10092_HG04217_ins	SAS	0	978	0
10092_NA19434_ins	AFR	264	1322	0.199697428139183
10092_NA19434_ins	AMR	20	694	0.0288184438040346
10092_NA19434_ins	EAS	8	1008	0.00793650793650794
10092_NA19434_ins	EUR	5	1006	0.00497017892644135
10092_NA19434_ins	SAS	0	978	0
10093_CHM13_del	AFR	0	1322	0
10093_CHM13_del	AMR	0	694	0
10093_CHM13_del	EAS	0	1008	0
10093_CHM13_del	EUR	0	1006	0
10093_CHM13_del	SAS	0	978	0
10093_HG00514_del	AFR	0	1322	0
10093_HG00514_del	AMR	31	694	0.0446685878962536
10093_HG00514_del	EAS	138	1008	0.136904761904762
10093_HG00514_del	EUR	34	1006	0.0337972166998012
10093_HG00514_del	SAS	27	978	0.0276073619631902
10093_HG02059_del	AFR	203	690	0.294202898550725
10093_HG02059_del	AMR	233	496	0.469758064516129
10093_HG02059_del	EAS	297	780	0.380769230769231
10093_HG02059_del	EUR	300	722	0.415512465373961
10093_HG02059_del	SAS	201	754	0.26657824933687
10093_HG02106_del	AFR	100	1322	0.075642965204236
10093_HG02106_del	AMR	102	694	0.146974063400576
10093_HG02106_del	EAS	148	1008	0.146825396825397
10093_HG02106_del	EUR	30	1006	0.0298210735586481
10093_HG02106_del	SAS	71	978	0.0725971370143149
10094_CHM13_del	AFR	32	1322	0.0242057488653555
10094_CHM13_del	AMR	5	694	0.00720461095100865
10094_CHM13_del	EAS	0	1008	0
10094_CHM13_del	EUR	19	1006	0.0188866799204771
10094_CHM13_del	SAS	5	978	0.00511247443762781
10094_HG00514_del	AFR	756	1322	0.571860816944024
10094_HG00514_del	AMR	370	694	0.53314121037464
10094_HG00514_del	EAS	615	1008	0.610119047619048
10094_HG00514_del	EUR	525	1006	0.521868787276342
10094_HG00514_del	SAS	631	978	0.64519427402863
10095_HG00514_del	AFR	0	1322	0
10095_HG00514_del	AMR	0	694	0
10095_HG00514_del	EAS	0	1008	0
10095_HG00514_del	EUR	0	1006	0
10095_HG00514_del	SAS	0	978	0
10095_HG00733_ins	AFR	22	1320	0.0166666666666667
10095_HG00733_ins	AMR	6	694	0.00864553314121038
10095_HG00733_ins	EAS	5	1008	0.00496031746031746
10095_HG00733_ins	EUR	4	1006	0.00397614314115308
10095_HG00733_ins	SAS	7	978	0.00715746421267894
10095_HG02059_del	AFR	204	1320	0.154545454545455
10095_HG02059_del	AMR	282	686	0.411078717201166
10095_HG02059_del	EAS	346	1002	0.345309381237525
10095_HG02059_del	EUR	330	1002	0.329341317365269
10095_HG02059_del	SAS	300	976	0.307377049180328
10095_NA19240_del	AFR	0	1322	0
10095_NA19240_del	AMR	0	694	0
10095_NA19240_del	EAS	0	1008	0
10095_NA19240_del	EUR	0	1006	0
10095_NA19240_del	SAS	0	978	0
10095_NA19434_del	AFR	2	1300	0.00153846153846154
10095_NA19434_del	AMR	0	694	0
10095_NA19434_del	EAS	0	1008	0
10095_NA19434_del	EUR	0	1006	0
10095_NA19434_del	SAS	0	978	0
10096_CHM13_ins	AFR	672	1322	0.508320726172466
10096_CHM13_ins	AMR	136	694	0.195965417867435
10096_CHM13_ins	EAS	120	1008	0.119047619047619
10096_CHM13_ins	EUR	230	1006	0.228628230616302
10096_CHM13_ins	SAS	181	978	0.185071574642127
10096_HG02059_del	AFR	989	1320	0.749242424242424
10096_HG02059_del	AMR	519	686	0.756559766763848
10096_HG02059_del	EAS	727	1002	0.725548902195609
10096_HG02059_del	EUR	702	1002	0.70059880239521
10096_HG02059_del	SAS	636	976	0.651639344262295
10096_NA19240_ins	AFR	1270	1322	0.960665658093797
10096_NA19240_ins	AMR	691	694	0.995677233429395
10096_NA19240_ins	EAS	1001	1008	0.993055555555556
10096_NA19240_ins	EUR	1001	1006	0.995029821073559
10096_NA19240_ins	SAS	968	978	0.989775051124744
10097_AK1_del	AFR	0	1322	0
10097_AK1_del	AMR	0	694	0
10097_AK1_del	EAS	0	1008	0
10097_AK1_del	EUR	0	1006	0
10097_AK1_del	SAS	0	978	0
10098_HG02059_del	AFR	1	1322	0.00075642965204236
10098_HG02059_del	AMR	2	690	0.00289855072463768
10098_HG02059_del	EAS	1	1004	0.00099601593625498
10098_HG02059_del	EUR	1	1004	0.00099601593625498
10098_HG02059_del	SAS	0	976	0
10098_HG02106_ins	AFR	0	1322	0
10098_HG02106_ins	AMR	0	694	0
10098_HG02106_ins	EAS	0	1008	0
10098_HG02106_ins	EUR	0	1006	0
10098_HG02106_ins	SAS	0	978	0
10098_NA19434_ins	AFR	256	1322	0.193645990922844
10098_NA19434_ins	AMR	55	694	0.0792507204610951
10098_NA19434_ins	EAS	37	1008	0.0367063492063492
10098_NA19434_ins	EUR	127	1006	0.12624254473161
10098_NA19434_ins	SAS	139	974	0.142710472279261
10099_AK1_ins	AFR	7	1322	0.00529500756429652
10099_AK1_ins	AMR	1	694	0.00144092219020173
10099_AK1_ins	EAS	98	1008	0.0972222222222222
10099_AK1_ins	EUR	10	1006	0.0099403578528827
10099_AK1_ins	SAS	25	978	0.0255623721881391
10099_CHM1_ins	AFR	193	1322	0.145990922844176
10099_CHM1_ins	AMR	220	694	0.31700288184438
10099_CHM1_ins	EAS	791	1008	0.784722222222222
10099_CHM1_ins	EUR	313	1006	0.311133200795229
10099_CHM1_ins	SAS	392	978	0.40081799591002
10099_CHM13_ins	AFR	0	1322	0
10099_CHM13_ins	AMR	0	694	0
10099_CHM13_ins	EAS	0	1008	0
10099_CHM13_ins	EUR	0	1006	0
10099_CHM13_ins	SAS	0	978	0
10099_HG00268_del	AFR	546	1322	0.413010590015129
10099_HG00268_del	AMR	333	694	0.479827089337176
10099_HG00268_del	EAS	356	1008	0.353174603174603
10099_HG00268_del	EUR	440	1006	0.437375745526839
10099_HG00268_del	SAS	490	978	0.501022494887526
10099_HG02059_del	AFR	507	1216	0.416940789473684
10099_HG02059_del	AMR	260	534	0.48689138576779
10099_HG02059_del	EAS	377	820	0.459756097560976
10099_HG02059_del	EUR	351	826	0.424939467312349
10099_HG02059_del	SAS	365	824	0.442961165048544
101_CHM13_ins	AFR	831	1322	0.628593040847201
101_CHM13_ins	AMR	148	694	0.213256484149856
101_CHM13_ins	EAS	369	1008	0.366071428571429
101_CHM13_ins	EUR	152	1006	0.151093439363817
101_CHM13_ins	SAS	265	978	0.270961145194274
101_HG02059_ins	AFR	3	1322	0.00226928895612708
101_HG02059_ins	AMR	0	694	0
101_HG02059_ins	EAS	1	1008	0.000992063492063492
101_HG02059_ins	EUR	1	1006	0.00099403578528827
101_HG02059_ins	SAS	3	978	0.00306748466257669
1010_CHM13_ins	AFR	165	1322	0.124810892586989
1010_CHM13_ins	AMR	89	694	0.128242074927954
1010_CHM13_ins	EAS	5	1008	0.00496031746031746
1010_CHM13_ins	EUR	176	1006	0.174950298210736
1010_CHM13_ins	SAS	103	978	0.105316973415133
1010_HG04217_ins	AFR	1322	1322	1
1010_HG04217_ins	AMR	694	694	1
1010_HG04217_ins	EAS	1008	1008	1
1010_HG04217_ins	EUR	1006	1006	1
1010_HG04217_ins	SAS	978	978	1
10100_AK1_del	AFR	0	1322	0
10100_AK1_del	AMR	0	694	0
10100_AK1_del	EAS	3	1008	0.00297619047619048
10100_AK1_del	EUR	0	1006	0
10100_AK1_del	SAS	0	978	0
10100_CHM1_ins	AFR	224	1322	0.169440242057489
10100_CHM1_ins	AMR	143	694	0.206051873198847
10100_CHM1_ins	EAS	359	1008	0.356150793650794
10100_CHM1_ins	EUR	161	1006	0.160039761431412
10100_CHM1_ins	SAS	199	978	0.203476482617587
10100_HG00514_ins	AFR	887	1316	0.674012158054711
10100_HG00514_ins	AMR	369	690	0.534782608695652
10100_HG00514_ins	EAS	562	1008	0.557539682539683
10100_HG00514_ins	EUR	513	996	0.515060240963855
10100_HG00514_ins	SAS	443	974	0.45482546201232
10100_HG04217_ins	AFR	0	1322	0
10100_HG04217_ins	AMR	0	694	0
10100_HG04217_ins	EAS	0	1008	0
10100_HG04217_ins	EUR	0	1006	0
10100_HG04217_ins	SAS	0	978	0
10101_AK1_del	AFR	98	1316	0.074468085106383
10101_AK1_del	AMR	50	692	0.0722543352601156
10101_AK1_del	EAS	191	1002	0.19061876247505
10101_AK1_del	EUR	78	1004	0.0776892430278885
10101_AK1_del	SAS	91	976	0.0932377049180328
10101_HG00514_ins	AFR	568	1264	0.449367088607595
10101_HG00514_ins	AMR	268	592	0.452702702702703
10101_HG00514_ins	EAS	413	902	0.457871396895787
10101_HG00514_ins	EUR	330	888	0.371621621621622
10101_HG00514_ins	SAS	284	856	0.331775700934579
10101_HG02106_del	AFR	1014	1322	0.767019667170953
10101_HG02106_del	AMR	339	694	0.488472622478386
10101_HG02106_del	EAS	240	1008	0.238095238095238
10101_HG02106_del	EUR	321	1006	0.319085487077535
10101_HG02106_del	SAS	234	978	0.239263803680982
10101_NA19434_del	AFR	7	1322	0.00529500756429652
10101_NA19434_del	AMR	0	694	0
10101_NA19434_del	EAS	0	1008	0
10101_NA19434_del	EUR	0	1006	0
10101_NA19434_del	SAS	0	978	0
10102_HG02059_del	AFR	167	1322	0.126323751891074
10102_HG02059_del	AMR	235	694	0.338616714697406
10102_HG02059_del	EAS	295	1008	0.29265873015873
10102_HG02059_del	EUR	292	1006	0.290258449304175
10102_HG02059_del	SAS	274	978	0.280163599182004
10102_HG02106_del	AFR	0	1322	0
10102_HG02106_del	AMR	0	694	0
10102_HG02106_del	EAS	0	1008	0
10102_HG02106_del	EUR	0	1006	0
10102_HG02106_del	SAS	0	978	0
10103_HG02106_del	AFR	0	1322	0
10103_HG02106_del	AMR	0	694	0
10103_HG02106_del	EAS	0	1008	0
10103_HG02106_del	EUR	0	1006	0
10103_HG02106_del	SAS	0	978	0
10103_NA19434_ins	AFR	102	1322	0.0771558245083207
10103_NA19434_ins	AMR	9	694	0.0129682997118156
10103_NA19434_ins	EAS	9	1008	0.00892857142857143
10103_NA19434_ins	EUR	12	1006	0.0119284294234592
10103_NA19434_ins	SAS	13	978	0.0132924335378323
10104_HG00268_ins	AFR	189	1322	0.142965204236006
10104_HG00268_ins	AMR	75	694	0.10806916426513
10104_HG00268_ins	EAS	145	1008	0.143849206349206
10104_HG00268_ins	EUR	57	1006	0.0566600397614314
10104_HG00268_ins	SAS	45	978	0.0460122699386503
10104_HG02059_del	AFR	11	1322	0.00832072617246596
10104_HG02059_del	AMR	19	694	0.0273775216138329
10104_HG02059_del	EAS	57	1008	0.0565476190476191
10104_HG02059_del	EUR	22	1006	0.0218687872763419
10104_HG02059_del	SAS	101	978	0.103271983640082
10104_HG04217_ins	AFR	2	1322	0.00151285930408472
10104_HG04217_ins	AMR	0	694	0
10104_HG04217_ins	EAS	0	1008	0
10104_HG04217_ins	EUR	0	1006	0
10104_HG04217_ins	SAS	0	978	0
10105_CHM1_ins	AFR	211	1322	0.159606656580938
10105_CHM1_ins	AMR	52	694	0.0749279538904899
10105_CHM1_ins	EAS	104	1008	0.103174603174603
10105_CHM1_ins	EUR	58	1006	0.0576540755467197
10105_CHM1_ins	SAS	119	978	0.121676891615542
10105_CHM13_del	AFR	455	1322	0.344175491679274
10105_CHM13_del	AMR	392	694	0.564841498559078
10105_CHM13_del	EAS	292	1008	0.28968253968254
10105_CHM13_del	EUR	795	1006	0.790258449304175
10105_CHM13_del	SAS	369	978	0.377300613496933
10105_HG00514_ins	AFR	981	1322	0.742057488653555
10105_HG00514_ins	AMR	530	694	0.763688760806916
10105_HG00514_ins	EAS	681	1008	0.675595238095238
10105_HG00514_ins	EUR	696	1006	0.691848906560636
10105_HG00514_ins	SAS	600	978	0.613496932515337
10105_HG02106_ins	AFR	0	1322	0
10105_HG02106_ins	AMR	0	694	0
10105_HG02106_ins	EAS	0	1008	0
10105_HG02106_ins	EUR	0	1006	0
10105_HG02106_ins	SAS	0	978	0
10105_NA12878_ins	AFR	0	1322	0
10105_NA12878_ins	AMR	0	694	0
10105_NA12878_ins	EAS	0	1008	0
10105_NA12878_ins	EUR	0	1006	0
10105_NA12878_ins	SAS	0	978	0
10105_NA19434_ins	AFR	49	1322	0.0370650529500756
10105_NA19434_ins	AMR	3	694	0.00432276657060519
10105_NA19434_ins	EAS	0	1008	0
10105_NA19434_ins	EUR	0	1006	0
10105_NA19434_ins	SAS	0	978	0
10106_AK1_ins	AFR	0	1322	0
10106_AK1_ins	AMR	0	694	0
10106_AK1_ins	EAS	0	1008	0
10106_AK1_ins	EUR	0	1006	0
10106_AK1_ins	SAS	0	978	0
10106_HG00268_ins	AFR	82	1322	0.0620272314674735
10106_HG00268_ins	AMR	45	694	0.0648414985590778
10106_HG00268_ins	EAS	451	1008	0.447420634920635
10106_HG00268_ins	EUR	52	1006	0.0516898608349901
10106_HG00268_ins	SAS	53	978	0.0541922290388548
10106_HG00514_del	AFR	1055	1322	0.79803328290469
10106_HG00514_del	AMR	552	694	0.795389048991354
10106_HG00514_del	EAS	771	1008	0.764880952380952
10106_HG00514_del	EUR	738	1006	0.733598409542744
10106_HG00514_del	SAS	694	978	0.70961145194274
10106_HG02106_ins	AFR	135	1322	0.102118003025719
10106_HG02106_ins	AMR	159	694	0.229106628242075
10106_HG02106_ins	EAS	201	1008	0.199404761904762
10106_HG02106_ins	EUR	208	1006	0.20675944333996
10106_HG02106_ins	SAS	203	978	0.207566462167689
10106_NA19240_del	AFR	403	1322	0.304841149773071
10106_NA19240_del	AMR	66	694	0.0951008645533141
10106_NA19240_del	EAS	73	1008	0.0724206349206349
10106_NA19240_del	EUR	157	1006	0.156063618290258
10106_NA19240_del	SAS	237	978	0.242331288343558
10108_HG00514_del	AFR	633	1322	0.478819969742814
10108_HG00514_del	AMR	312	694	0.449567723342939
10108_HG00514_del	EAS	360	1008	0.357142857142857
10108_HG00514_del	EUR	496	1006	0.493041749502982
10108_HG00514_del	SAS	363	978	0.371165644171779
10108_HG02059_del	AFR	58	1178	0.0492359932088285
10108_HG02059_del	AMR	48	504	0.0952380952380952
10108_HG02059_del	EAS	61	840	0.0726190476190476
10108_HG02059_del	EUR	93	836	0.111244019138756
10108_HG02059_del	SAS	84	874	0.0961098398169336
10108_NA19240_del	AFR	120	1322	0.0907715582450832
10108_NA19240_del	AMR	3	694	0.00432276657060519
10108_NA19240_del	EAS	0	1008	0
10108_NA19240_del	EUR	0	1006	0
10108_NA19240_del	SAS	0	978	0
10108_NA19434_ins	AFR	19	1322	0.0143721633888048
10108_NA19434_ins	AMR	1	694	0.00144092219020173
10108_NA19434_ins	EAS	0	1008	0
10108_NA19434_ins	EUR	0	1006	0
10108_NA19434_ins	SAS	0	978	0
10109_AK1_del	AFR	1	1322	0.00075642965204236
10109_AK1_del	AMR	0	694	0
10109_AK1_del	EAS	0	1008	0
10109_AK1_del	EUR	0	1006	0
10109_AK1_del	SAS	0	978	0
10109_CHM1_del	AFR	1172	1322	0.886535552193646
10109_CHM1_del	AMR	446	694	0.642651296829971
10109_CHM1_del	EAS	800	1008	0.793650793650794
10109_CHM1_del	EUR	751	1006	0.746520874751491
10109_CHM1_del	SAS	788	978	0.805725971370143
10109_HG00733_ins	AFR	459	1322	0.347201210287443
10109_HG00733_ins	AMR	158	694	0.227665706051873
10109_HG00733_ins	EAS	137	1008	0.135912698412698
10109_HG00733_ins	EUR	297	1006	0.295228628230616
10109_HG00733_ins	SAS	205	978	0.20961145194274
10109_HG02059_ins	AFR	94	1322	0.0711043872919819
10109_HG02059_ins	AMR	162	692	0.234104046242775
10109_HG02059_ins	EAS	198	1008	0.196428571428571
10109_HG02059_ins	EUR	138	1006	0.137176938369781
10109_HG02059_ins	SAS	67	978	0.0685071574642127
10109_HX1_ins	AFR	0	1322	0
10109_HX1_ins	AMR	0	694	0
10109_HX1_ins	EAS	0	1008	0
10109_HX1_ins	EUR	0	1006	0
10109_HX1_ins	SAS	0	978	0
10109_NA19240_ins	AFR	44	1322	0.0332829046898638
10109_NA19240_ins	AMR	2	694	0.00288184438040346
10109_NA19240_ins	EAS	0	1008	0
10109_NA19240_ins	EUR	0	1006	0
10109_NA19240_ins	SAS	0	978	0
1011_NA19240_del	AFR	4	1322	0.00302571860816944
1011_NA19240_del	AMR	0	694	0
1011_NA19240_del	EAS	0	1008	0
1011_NA19240_del	EUR	0	1006	0
1011_NA19240_del	SAS	0	978	0
10111_CHM13_del	AFR	34	1322	0.0257186081694402
10111_CHM13_del	AMR	73	694	0.105187319884726
10111_CHM13_del	EAS	9	1008	0.00892857142857143
10111_CHM13_del	EUR	122	1006	0.121272365805169
10111_CHM13_del	SAS	103	978	0.105316973415133
10111_HG00514_ins	AFR	0	1322	0
10111_HG00514_ins	AMR	1	692	0.00144508670520231
10111_HG00514_ins	EAS	1	1006	0.00099403578528827
10111_HG00514_ins	EUR	2	1002	0.00199600798403194
10111_HG00514_ins	SAS	0	966	0
10111_HG02818_del	AFR	4	1322	0.00302571860816944
10111_HG02818_del	AMR	1	694	0.00144092219020173
10111_HG02818_del	EAS	0	1008	0
10111_HG02818_del	EUR	0	1006	0
10111_HG02818_del	SAS	0	978	0
10112_AK1_del	AFR	0	1322	0
10112_AK1_del	AMR	0	694	0
10112_AK1_del	EAS	0	1008	0
10112_AK1_del	EUR	0	1006	0
10112_AK1_del	SAS	0	978	0
10112_CHM1_del	AFR	5	1322	0.0037821482602118
10112_CHM1_del	AMR	11	694	0.015850144092219
10112_CHM1_del	EAS	12	1008	0.0119047619047619
10112_CHM1_del	EUR	3	1006	0.00298210735586481
10112_CHM1_del	SAS	19	978	0.0194274028629857
10112_HG00514_del	AFR	328	1218	0.269293924466338
10112_HG00514_del	AMR	318	622	0.511254019292605
10112_HG00514_del	EAS	393	800	0.49125
10112_HG00514_del	EUR	304	930	0.326881720430108
10112_HG00514_del	SAS	448	906	0.494481236203091
10112_NA19240_ins	AFR	110	1322	0.0832072617246596
10112_NA19240_ins	AMR	51	694	0.0734870317002882
10112_NA19240_ins	EAS	11	1008	0.0109126984126984
10112_NA19240_ins	EUR	9	1006	0.00894632206759443
10112_NA19240_ins	SAS	21	978	0.0214723926380368
10113_AK1_del	AFR	0	1322	0
10113_AK1_del	AMR	0	694	0
10113_AK1_del	EAS	0	1008	0
10113_AK1_del	EUR	0	1006	0
10113_AK1_del	SAS	0	978	0
10113_CHM13_ins	AFR	55	1322	0.0416036308623298
10113_CHM13_ins	AMR	21	694	0.0302593659942363
10113_CHM13_ins	EAS	3	1008	0.00297619047619048
10113_CHM13_ins	EUR	43	1006	0.0427435387673956
10113_CHM13_ins	SAS	50	978	0.0511247443762781
10113_HG02059_del	AFR	710	1322	0.537065052950076
10113_HG02059_del	AMR	431	694	0.621037463976945
10113_HG02059_del	EAS	784	1008	0.777777777777778
10113_HG02059_del	EUR	568	1006	0.564612326043738
10113_HG02059_del	SAS	715	978	0.731083844580777
10113_NA19240_del	AFR	301	1322	0.22768532526475
10113_NA19240_del	AMR	77	694	0.110951008645533
10113_NA19240_del	EAS	169	1008	0.16765873015873
10113_NA19240_del	EUR	66	1006	0.0656063618290259
10113_NA19240_del	SAS	129	978	0.131901840490798
10114_HG00268_ins	AFR	0	1322	0
10114_HG00268_ins	AMR	0	694	0
10114_HG00268_ins	EAS	0	1008	0
10114_HG00268_ins	EUR	0	1006	0
10114_HG00268_ins	SAS	0	978	0
10114_HG00514_ins	AFR	130	1322	0.0983358547655068
10114_HG00514_ins	AMR	72	694	0.103746397694525
10114_HG00514_ins	EAS	163	1008	0.161706349206349
10114_HG00514_ins	EUR	100	1006	0.099403578528827
10114_HG00514_ins	SAS	287	978	0.293456032719836
10114_NA19240_del	AFR	49	1322	0.0370650529500756
10114_NA19240_del	AMR	5	694	0.00720461095100865
10114_NA19240_del	EAS	1	1008	0.000992063492063492
10114_NA19240_del	EUR	1	1006	0.00099403578528827
10114_NA19240_del	SAS	7	978	0.00715746421267894
10114_NA19434_del	AFR	469	1322	0.354765506807867
10114_NA19434_del	AMR	21	694	0.0302593659942363
10114_NA19434_del	EAS	4	1008	0.00396825396825397
10114_NA19434_del	EUR	3	1006	0.00298210735586481
10114_NA19434_del	SAS	24	978	0.0245398773006135
10115_AK1_ins	AFR	0	1322	0
10115_AK1_ins	AMR	0	694	0
10115_AK1_ins	EAS	0	1008	0
10115_AK1_ins	EUR	0	1006	0
10115_AK1_ins	SAS	0	978	0
10115_NA19240_ins	AFR	456	1322	0.344931921331316
10115_NA19240_ins	AMR	101	694	0.145533141210375
10115_NA19240_ins	EAS	134	1008	0.132936507936508
10115_NA19240_ins	EUR	115	1006	0.114314115308151
10115_NA19240_ins	SAS	215	978	0.219836400817996
10116_CHM1_del	AFR	3	1322	0.00226928895612708
10116_CHM1_del	AMR	17	694	0.0244956772334294
10116_CHM1_del	EAS	17	1008	0.0168650793650794
10116_CHM1_del	EUR	3	1006	0.00298210735586481
10116_CHM1_del	SAS	23	978	0.0235173824130879
10116_CHM13_del	AFR	0	1322	0
10116_CHM13_del	AMR	0	694	0
10116_CHM13_del	EAS	0	1008	0
10116_CHM13_del	EUR	0	1006	0
10116_CHM13_del	SAS	0	978	0
10116_HG00514_del	AFR	3	1322	0.00226928895612708
10116_HG00514_del	AMR	4	692	0.00578034682080925
10116_HG00514_del	EAS	7	1004	0.00697211155378486
10116_HG00514_del	EUR	9	1002	0.00898203592814371
10116_HG00514_del	SAS	22	950	0.0231578947368421
10116_HG02059_ins	AFR	474	1184	0.400337837837838
10116_HG02059_ins	AMR	278	584	0.476027397260274
10116_HG02059_ins	EAS	353	812	0.434729064039409
10116_HG02059_ins	EUR	345	912	0.378289473684211
10116_HG02059_ins	SAS	349	868	0.402073732718894
10116_NA19434_dup	AFR	1322	1322	1
10116_NA19434_dup	AMR	694	694	1
10116_NA19434_dup	EAS	1008	1008	1
10116_NA19434_dup	EUR	1006	1006	1
10116_NA19434_dup	SAS	978	978	1
10117_NA19240_del	AFR	183	1322	0.138426626323752
10117_NA19240_del	AMR	67	694	0.0965417867435158
10117_NA19240_del	EAS	334	1008	0.331349206349206
10117_NA19240_del	EUR	157	1006	0.156063618290258
10117_NA19240_del	SAS	345	978	0.352760736196319
10118_HG00268_del	AFR	0	1322	0
10118_HG00268_del	AMR	0	694	0
10118_HG00268_del	EAS	0	1008	0
10118_HG00268_del	EUR	0	1006	0
10118_HG00268_del	SAS	0	978	0
10118_HG00514_ins	AFR	175	1322	0.132375189107413
10118_HG00514_ins	AMR	239	694	0.344380403458213
10118_HG00514_ins	EAS	349	1008	0.346230158730159
10118_HG00514_ins	EUR	322	1006	0.320079522862823
10118_HG00514_ins	SAS	420	978	0.429447852760736
10119_CHM13_del	AFR	1028	1320	0.778787878787879
10119_CHM13_del	AMR	453	692	0.654624277456647
10119_CHM13_del	EAS	761	1006	0.756461232604374
10119_CHM13_del	EUR	462	1006	0.459244532803181
[truncated: 459,431 more rows]
