# Supplementary material for: Local adaptation and archaic introgression shape global diversity at human structural variant loci
Source: eLife. 2021 Sep 16;10:e67615. doi: 10.7554/eLife.67615 (PMC8492059; doi:10.7554/eLife.67615)
Supplement: Figure 2—source data 1. — SV IDs, gene IDs and names, distance to the TSS, slopes, p-values, and q-values are provided. [file elife-67615-fig2-data1.txt]

sv_id	gene_id	gene_name	gene_type	dist	slope	nom_pval	direct_perm_p	beta_perm_p	qval
9354_CHM13_del	ENSG00000232629.8	HLA-DQB2	protein_coding	-98984	1.02513	4.40162e-91	0.000999001	1.00275e-78	1.93295457213883e-74
8342_NA19240_del	ENSG00000164308.16	ERAP2	protein_coding	113372	-1.01626	1.83465e-77	0.000999001	1.47624e-76	1.42283961983257e-72
2952_HG00514_ins	ENSG00000204792.2	LINC01291	lincRNA	79137	1.01414	5.37211e-77	0.000999001	6.43172e-75	4.13270924315357e-71
27005_CHM13_del	ENSG00000273295.1	AP000350.5	lincRNA	30524	0.964974	2.07883e-75	0.000999001	1.50864e-74	7.27033803468342e-71
1943_HG00268_del	ENSG00000198468.7	FLVCR1-AS1	lincRNA	13787	0.989816	8.89145e-77	0.000999001	4.1166e-72	1.5870757001579e-68
9354_CHM13_del	ENSG00000237541.3	HLA-DQA2	protein_coding	-84228	0.97873	2.22637e-78	0.000999001	7.5358e-71	2.42106857221371e-67
29600_HG00268_del	ENSG00000268117.1	VN1R84P	unprocessed_pseudogene	452	0.886453	3.25813e-72	0.000999001	7.29487e-69	2.00885455278817e-65
17205_AK1_del	ENSG00000239335.4	LLPH-AS1	antisense	3108	-1.00076	6.20584e-63	0.000999001	3.10039e-58	7.47059714025617e-55
22908_HG04217_del	ENSG00000273014.1	RP11-225B17.2	lincRNA	12713	1.15836	3.95944e-60	0.000999001	6.46797e-56	1.38533390774889e-52
22908_HG04217_del	ENSG00000281332.1	LINC00997	lincRNA	11316	1.13058	8.86313e-64	0.000999001	1.89004e-54	3.64334226828748e-51
6735_CHM1_ins	ENSG00000204528.3	PSORS1C3	sense_intronic	27337	0.973319	8.8239e-52	0.000999001	7.18608e-50	1.25929749477622e-46
9515_AK1_ins	ENSG00000164484.11	TMEM200A	protein_coding	-72082	-0.874328	8.23126e-48	0.000999001	1.42435e-45	2.28804441521311e-42
21167_HG00268_del	ENSG00000256039.1	RP11-291B21.2	lincRNA	-9427	1.23468	5.68714e-47	0.000999001	2.55599e-43	3.79004856401904e-40
10096_HG02059_del	ENSG00000229391.7	HLA-DRB6	transcribed_unprocessed_pseudogene	-7829	0.86813	1.76733e-47	0.000999001	6.98454e-43	9.61698082222924e-40
383_HG02059_del	ENSG00000142794.18	NBPF3	protein_coding	19797	-0.887155	9.06139e-43	0.000999001	2.04022e-41	2.6218915164425e-38
15842_HG00268_del	ENSG00000205038.11	PKHD1L1	protein_coding	135609	0.797174	4.82934e-41	0.000999001	4.32481e-41	5.21045952576148e-38
12965_CHM1_del	ENSG00000256274.1	TAS2R64P	transcribed_processed_pseudogene	29166	-0.784238	2.51707e-42	0.000999001	4.00007e-40	4.53573472678097e-37
14853_HG00514_ins	ENSG00000254859.1	RP11-661A12.5	antisense	-16907	-0.851232	7.6596e-37	0.000999001	2.43109e-35	2.60349955997727e-32
25658_HG02818_ins	ENSG00000269420.5	PLA2G4C-AS1	antisense	49172	0.825534	3.10675e-35	0.000999001	7.04457e-34	7.14710010117021e-31
28764_HG02059_ins	ENSG00000160188.9	RSPH1	protein_coding	4512	-0.876684	3.7803e-36	0.000999001	2.90613e-33	2.80100586922454e-30
20318_HG00514_del	ENSG00000182782.7	HCAR2	protein_coding	7560	0.760894	9.60984e-35	0.000999001	6.05053e-33	5.55396451537469e-30
10051_HG00514_ins	ENSG00000261548.1	HLA-P	unprocessed_pseudogene	105271	0.690551	7.92874e-36	0.000999001	7.83693e-33	6.86676624511318e-30
11129_HG02106_ins	ENSG00000235821.1	IFITM4P	processed_pseudogene	100365	0.813744	3.56723e-35	0.000999001	1.00108e-32	8.39015387283551e-30
11781_HX1_ins	ENSG00000236800.1	RP11-534L6.2	lincRNA	11787	0.974838	6.21985e-32	0.000999001	9.67999e-32	7.66047197629003e-29
19278_HG02106_del	ENSG00000151640.12	DPYSL4	protein_coding	430	-0.741632	2.84023e-35	0.000999001	9.93497e-32	7.66047197629003e-29
25658_HG02818_ins	ENSG00000105499.13	PLA2G4C	protein_coding	62700	0.783885	4.28276e-33	0.000999001	1.50281e-30	1.11419115147036e-27
14853_HG00514_ins	ENSG00000254144.3	RP11-661A12.4	antisense	-17044	-0.790637	2.33611e-31	0.000999001	3.71109e-29	2.64951693329222e-26
9356_CHM13_ins	ENSG00000232080.5	XXbac-BPG254F23.7	processed_transcript	-54856	1.09251	8.82204e-33	0.000999001	9.59681e-29	6.60690165168914e-26
10096_HG02059_del	ENSG00000196301.3	HLA-DRB9	unprocessed_pseudogene	85063	0.744938	9.93843e-33	0.000999001	1.41511e-28	9.40635096443186e-26
14853_HG00514_ins	ENSG00000275558.1	RN7SKP175	misc_RNA	-17044	-0.790852	2.32967e-31	0.000999001	2.47935e-28	1.59310925569098e-25
18857_HG00268_del	ENSG00000283867.1	MIR1307	miRNA	-56472	0.639624	3.43935e-28	0.000999001	5.06629e-28	3.15033928286928e-25
9269_CHM13_del	ENSG00000204644.9	ZFP57	protein_coding	262124	0.833232	2.20817e-31	0.000999001	1.03613e-27	6.23683535934551e-25
9354_CHM13_del	ENSG00000179344.16	HLA-DQB1	protein_coding	-2353	-0.705369	1.12385e-31	0.000999001	1.0677e-27	6.23683535934551e-25
19591_HG04217_ins	ENSG00000112139.14	MDGA1	protein_coding	67476	-1.07078	5.10216e-29	0.000999001	4.34055e-26	2.46090485520618e-23
26953_HG02059_ins	ENSG00000182013.17	PNMAL1	protein_coding	6774	0.783292	3.2853e-29	0.000999001	5.99449e-26	3.30151422249969e-23
19348_HG04217_del	ENSG00000216901.1	ZNF603P	unprocessed_pseudogene	46238	0.683392	3.73349e-28	0.000999001	1.12438e-25	6.02059741771643e-23
7002_HG00733_ins	ENSG00000229836.1	XXbac-BPG248L24.10	unprocessed_pseudogene	-25352	1.02903	6.00432e-29	0.000999001	1.99183e-25	1.03771841097072e-22
22908_HG04217_del	ENSG00000237004.3	ZNRF2P1	processed_pseudogene	43026	0.743374	1.70278e-27	0.000999001	2.06993e-25	1.0500283844447e-22
8249_NA19240_ins	ENSG00000249664.1	CTD-2227C6.2	lincRNA	47757	0.553945	1.11752e-26	0.000999001	2.16635e-25	1.07076210609361e-22
21408_CHM13_ins	ENSG00000263335.1	AF001548.5	antisense	-134718	-0.684982	4.77164e-25	0.000999001	2.5501e-25	1.22892731349071e-22
15599_NA19240_ins	ENSG00000215146.4	RP11-313J2.1	transcribed_unprocessed_pseudogene	-510215	-0.74269	8.36871e-29	0.000999001	2.85367e-25	1.34167976451962e-22
13164_HG00268_ins	ENSG00000169193.11	CCDC126	protein_coding	28686	0.846198	1.01044e-27	0.000999001	4.65639e-25	2.13712061833803e-22
26057_HG00514_del	ENSG00000270112.3	RP11-742D12.2	processed_transcript	1977	-0.618917	3.60679e-25	0.000999001	1.44284e-24	6.46812933007435e-22
381_NA12878_ins	ENSG00000272864.1	RP11-17E13.2	lincRNA	28445	-0.645275	1.13317e-24	0.000999001	2.41072e-24	1.05614384219454e-21
10692_CHM13_ins	ENSG00000229043.2	AC091729.9	antisense	10073	-0.695499	3.10046e-27	0.000999001	4.47744e-24	1.9179895552735e-21
18131_HG02059_ins	ENSG00000254614.2	AP003068.23	antisense	4619	-0.840271	1.61159e-26	0.000999001	6.03612e-24	2.52946695543313e-21
21530_CHM13_del	ENSG00000259982.1	CDC37P1	processed_pseudogene	-320074	0.683957	6.29073e-24	0.000999001	2.8454e-23	1.1670096467828e-20
29600_HG00268_del	ENSG00000268535.1	MTDHP4	processed_pseudogene	10731	0.492922	2.43888e-23	0.000999001	3.20048e-21	1.28529511531598e-18
15471_AK1_del	ENSG00000110665.11	C11orf21	protein_coding	4190	0.630574	5.84224e-22	0.000999001	7.8418e-21	3.08495375753377e-18
31370_HG04217_del	ENSG00000271335.5	RP11-324I22.4	antisense	-10259	0.612168	4.9565e-21	0.000999001	1.15411e-20	4.44944841934907e-18
27005_CHM13_del	ENSG00000225282.1	AP000350.6	processed_pseudogene	5056	0.612852	6.20433e-23	0.000999001	1.22704e-20	4.63785878676234e-18
3406_HG00268_del	ENSG00000273080.1	RP11-301O19.1	antisense	30806	0.595714	6.47751e-22	0.000999001	2.99458e-20	1.11009859475586e-17
5769_CHM13_ins	ENSG00000180611.6	MB21D2	protein_coding	103004	-0.64867	2.67301e-22	0.000999001	4.96248e-20	1.80489472914532e-17
9812_CHM13_del	ENSG00000203875.10	SNHG5	processed_transcript	253164	-0.578317	2.09544e-20	0.000999001	7.9127e-20	2.82461926793224e-17
7576_NA19240_del	ENSG00000188002.10	RP11-43F13.1	transcribed_unprocessed_pseudogene	28101	-0.666511	3.24027e-21	0.000999001	3.39744e-19	1.19074312577998e-16
6488_HG02059_del	ENSG00000250413.1	RP11-448G15.1	antisense	-55798	0.622597	1.7691e-21	0.000999001	3.581e-19	1.23266558443372e-16
2445_HG02106_del	ENSG00000229255.1	RP11-407H12.8	lincRNA	202309	0.924421	7.10192e-22	0.000999001	4.70372e-19	1.59072674357112e-16
12592_NA19434_ins	ENSG00000283375.1	RP11-613D13.10	antisense	-16	-0.604295	1.94963e-19	0.000999001	9.00925e-19	2.99426077924358e-16
27345_HG00268_del	ENSG00000272815.1	RP11-219A15.4	processed_transcript	37596	0.692787	1.75384e-20	0.000999001	9.87732e-19	3.22712723983254e-16
25014_HG00268_del	ENSG00000223313.1	RNU6-516P	snRNA	74638	-0.644084	1.81275e-20	0.000999001	1.01254e-18	3.25304383358007e-16
12965_CHM1_del	ENSG00000255374.3	TAS2R43	protein_coding	14648	-0.525427	9.9535e-21	0.000999001	1.14821e-18	3.62844435061862e-16
1535_NA12878_del	ENSG00000211592.8	IGKC	IG_C_gene	-24392	-0.631823	5.96113e-20	0.000999001	1.42281e-18	4.42368501907632e-16
12248_HG02059_del	ENSG00000165171.10	WBSCR27	protein_coding	-58715	0.571206	1.1948e-19	0.000999001	1.66486e-18	5.09408451990525e-16
23258_HG02818_del	ENSG00000241525.4	AC108004.3	antisense	-1633	0.918361	9.40975e-20	0.000999001	5.49379e-18	1.65470682168888e-15
22954_HG02818_del	ENSG00000261783.1	RP11-252K23.2	sense_intronic	-95374	0.614065	1.6283e-19	0.000999001	1.05533e-17	3.1115248579775e-15
13569_HG00268_ins	ENSG00000226824.6	RP4-756H11.3	sense_intronic	-41217	0.536031	1.09393e-19	0.000999001	1.06534e-17	3.1115248579775e-15
9732_HG00268_ins	ENSG00000155542.11	SETD9	protein_coding	-100712	0.680021	1.07135e-18	0.000999001	1.34046e-17	3.8566305135046e-15
23258_HG02818_del	ENSG00000187624.8	C17orf97	protein_coding	-7492	0.928235	1.21288e-19	0.000999001	2.74037e-17	7.7683586619914e-15
9354_CHM13_del	ENSG00000223534.1	HLA-DQB1-AS1	antisense	-2766	-0.564199	4.86087e-20	0.000999001	3.23449e-17	9.03619717376824e-15
10108_HG00514_del	ENSG00000198502.5	HLA-DRB5	protein_coding	108586	-0.543425	3.36052e-20	0.000999001	5.02125e-17	1.38274718030446e-14
10061_HG02059_del	ENSG00000228789.6	HCG22	lincRNA	-8350	-0.565086	2.18154e-19	0.000999001	5.28018e-17	1.43357149145708e-14
9303_CHM13_del	ENSG00000272221.1	XXbac-BPG181B23.7	lincRNA	62384	-0.602317	9.44274e-20	0.000999001	7.17876e-17	1.92196694704664e-14
6657_HG01352_del	ENSG00000277402.1	MIR6891	miRNA	-222816	0.978027	6.8061e-19	0.000999001	9.34886e-17	2.46867985386568e-14
26257_HG04217_del	ENSG00000172728.15	FUT10	protein_coding	150592	-0.595294	2.12826e-18	0.000999001	1.50149e-16	3.91128715022974e-14
4673_CHM13_ins	ENSG00000229759.1	MRPS18AP1	processed_pseudogene	74485	0.674945	2.80476e-18	0.000999001	1.742e-16	4.47729658727278e-14
15572_HG01352_ins	ENSG00000125124.11	BBS2	protein_coding	51934	-0.735902	1.67095e-19	0.000999001	1.90713e-16	4.83721824609051e-14
18267_NA19434_ins	ENSG00000229676.2	ZNF492	protein_coding	-285	-0.688475	1.20128e-17	0.000999001	2.05623e-16	5.14766104882873e-14
17130_HG01352_del	ENSG00000174652.17	ZNF266	protein_coding	-3632	0.548601	4.17011e-17	0.000999001	3.53699e-16	8.74114261691797e-14
18140_HG02059_ins	ENSG00000255320.1	RP11-755F10.1	antisense	-80236	0.679308	2.40085e-17	0.000999001	3.79465e-16	9.25920309928279e-14
16671_AK1_ins	ENSG00000111254.7	AKAP3	protein_coding	18236	-0.64343	1.80673e-17	0.000999001	5.08941e-16	1.22632739079894e-13
8381_HG00514_del	ENSG00000250786.1	SNHG18	lincRNA	-136340	0.714937	1.49013e-18	0.000999001	5.25567e-16	1.25075441993196e-13
18524_HX1_ins	ENSG00000127507.17	ADGRE2	protein_coding	42282	-0.508992	1.52206e-17	0.000999001	5.45466e-16	1.28227982638753e-13
22528_HG00514_del	ENSG00000258701.1	LINC00638	lincRNA	5638	-0.653657	3.05677e-18	0.000999001	7.96188e-16	1.84912602978204e-13
27005_CHM13_del	ENSG00000133433.10	GSTT2B	protein_coding	-25458	-0.506252	1.86405e-17	0.000999001	8.21512e-16	1.88522678879143e-13
27345_HG00268_del	ENSG00000266129.1	SRP68P1	processed_pseudogene	38418	0.651126	3.39849e-18	0.000999001	9.41454e-16	2.13505543726327e-13
2445_HG02106_del	ENSG00000184022.3	OR2T10	protein_coding	93724	-0.757786	6.01219e-17	0.000999001	1.42796e-15	3.20071177614045e-13
9811_CHM13_del	ENSG00000135318.11	NT5E	protein_coding	-14992	-0.706437	8.15942e-17	0.000999001	1.61103e-15	3.56954903252012e-13
7074_NA19434_ins	ENSG00000230521.1	HCG4P7	unprocessed_pseudogene	62310	0.675811	7.53452e-18	0.000999001	1.65998e-15	3.63621170265747e-13
9354_CHM13_del	ENSG00000196735.11	HLA-DQA1	protein_coding	28935	-0.541785	2.2611e-18	0.000999001	1.81448e-15	3.9299873797108e-13
27005_CHM13_del	ENSG00000099984.11	GSTT2	polymorphic_pseudogene	-48102	-0.515971	1.8499e-17	0.000999001	1.88998e-15	4.00773834765107e-13
12733_NA19434_del	ENSG00000172543.7	CTSW	protein_coding	-5171	0.534944	8.16506e-18	0.000999001	1.89943e-15	4.00773834765107e-13
17097_HG00733_ins	ENSG00000166750.9	SLFN5	protein_coding	-47925	0.534718	8.18919e-16	0.000999001	1.91275e-15	4.00773834765107e-13
24101_HG04217_ins	ENSG00000232445.1	RP11-132A1.4	antisense	21098	-0.658481	3.53033e-17	0.000999001	2.10072e-15	4.33527227064942e-13
16491_CHM1_ins	ENSG00000274627.1	RP11-104N10.2	sense_intronic	19678	0.552618	5.4642e-18	0.000999001	2.11405e-15	4.33527227064942e-13
13059_HG00514_ins	ENSG00000188707.5	ZBED6CL	protein_coding	12758	-0.59067	4.789e-17	0.000999001	2.48857e-15	5.04957971849784e-13
17455_CHM13_del	ENSG00000139192.11	TAPBPL	protein_coding	13680	0.591015	3.71564e-17	0.000999001	3.95917e-15	7.94990417328895e-13
8852_HG02818_ins	ENSG00000164904.17	ALDH7A1	protein_coding	53458	0.716186	2.2765e-16	0.000999001	4.97278e-15	9.88226484100734e-13
3661_HG00268_del	ENSG00000244063.1	AC024704.2	lincRNA	-5258	-0.529839	8.83409e-16	0.000999001	6.68521e-15	1.31497638994889e-12
27345_HG00268_del	ENSG00000266302.6	RP11-219A15.1	protein_coding	135392	0.606374	1.98881e-16	0.000999001	7.05547e-15	1.37378804198437e-12
17763_HG00514_ins	ENSG00000177697.17	CD151	protein_coding	952	0.552825	2.26037e-16	0.000999001	1.37871e-14	2.65767519137723e-12
3175_HG01352_del	ENSG00000196653.11	ZNF502	protein_coding	-201915	0.775093	3.20953e-16	0.000999001	1.60931e-14	3.07147732101941e-12
15471_AK1_del	ENSG00000064201.15	TSPAN32	protein_coding	-2162	0.544381	2.47541e-16	0.000999001	1.73727e-14	3.28319082282509e-12
10053_HG00514_del	ENSG00000204622.11	HLA-J	transcribed_unprocessed_pseudogene	-73968	0.523325	2.80055e-17	0.000999001	1.99451e-14	3.73274197285292e-12
27345_HG00268_del	ENSG00000188933.14	USP32P1	transcribed_unprocessed_pseudogene	39164	0.604681	1.46785e-16	0.000999001	2.59198e-14	4.80426863806493e-12
12592_NA19434_ins	ENSG00000149084.12	HSD17B12	protein_coding	175339	-0.547928	1.21607e-15	0.000999001	2.79878e-14	5.138169650044e-12
9269_CHM13_del	ENSG00000230795.3	HLA-K	unprocessed_pseudogene	8057	-0.68297	1.17035e-16	0.000999001	3.15471e-14	5.73696967139619e-12
12779_HG00733_del	ENSG00000279684.1	RP11-755E23.2	TEC	1342	-0.497991	6.85807e-16	0.000999001	3.27895e-14	5.90717712674687e-12
9475_HG00514_ins	ENSG00000188573.7	FBLL1	protein_coding	-11375	0.606902	1.32726e-15	0.000999001	3.78648e-14	6.75835325845797e-12
21530_CHM13_del	ENSG00000261089.1	CDC37P2	processed_pseudogene	-33483	0.566175	1.49645e-15	0.000999001	4.12137e-14	7.2885994569757e-12
20290_HX1_ins	ENSG00000100368.13	CSF2RB	protein_coding	-50013	0.703263	6.1241e-15	0.000999001	7.15717e-14	1.2542312708302e-11
14270_HG00514_ins	ENSG00000104497.13	SNX16	protein_coding	-17242	-0.673287	1.08622e-15	0.000999001	7.52493e-14	1.3067980035555e-11
4087_CHM1_ins	ENSG00000236297.1	RP11-175P19.2	transcribed_processed_pseudogene	57567	0.490684	5.49058e-15	0.000999001	7.69278e-14	1.31806860708834e-11
16888_CHM1_ins	ENSG00000228782.7	MRPL45P2	transcribed_unprocessed_pseudogene	-125539	0.502866	1.10316e-16	0.000999001	7.75809e-14	1.31806860708834e-11
13678_HG00268_ins	ENSG00000123965.13	PMS2P5	unprocessed_pseudogene	163967	-0.64999	2.94696e-15	0.000999001	7.79496e-14	1.31806860708834e-11
7461_HG00268_del	ENSG00000121895.7	TMEM156	protein_coding	62720	-0.563357	8.32308e-15	0.000999001	7.91856e-14	1.32732522578176e-11
1943_HG00268_del	ENSG00000236317.1	RP11-348H3.5	processed_pseudogene	10720	0.47514	7.72063e-15	0.000999001	8.17163e-14	1.35793718741795e-11
13413_CHM1_ins	ENSG00000205057.4	CLLU1OS	protein_coding	-75336	0.511949	2.78056e-16	0.000999001	9.92139e-14	1.63461559024413e-11
21859_AK1_del	ENSG00000263531.1	RP13-753N3.1	antisense	-4231	0.989306	2.51511e-15	0.000999001	1.2343e-13	2.01635825918635e-11
26257_HG04217_del	ENSG00000272338.2	RP11-722E23.2	lincRNA	160577	-0.510552	2.54039e-15	0.000999001	1.38596e-13	2.24508460456562e-11
7576_NA19240_del	ENSG00000271119.1	CTD-2012J19.3	lincRNA	32395	0.572616	4.50071e-15	0.000999001	1.4489e-13	2.32748099357762e-11
7257_HG02059_ins	ENSG00000145358.6	DDIT4L	protein_coding	-7201	-0.62477	1.08441e-14	0.000999001	2.35267e-13	3.74804348639082e-11
10044_HG00514_del	ENSG00000273340.1	MICE	transcribed_unprocessed_pseudogene	16332	0.575314	4.16873e-15	0.000999001	2.74452e-13	4.33646201006777e-11
14214_NA19434_ins	ENSG00000224429.7	LINC00539	lincRNA	17124	-0.46548	4.23281e-14	0.000999001	3.61595e-13	5.66690956384203e-11
13507_HG02106_ins	ENSG00000226278.1	PSPHP1	unprocessed_pseudogene	18866	0.553353	3.96081e-15	0.000999001	5.37978e-13	8.36318700034664e-11
23099_CHM13_ins	ENSG00000184988.8	TMEM106A	protein_coding	105345	0.533255	2.22779e-14	0.000999001	6.58755e-13	1.01588111826023e-10
7903_HG02106_ins	ENSG00000145284.11	SCD5	protein_coding	182192	-0.609144	9.25937e-15	0.000999001	7.0717e-13	1.08188789145676e-10
9806_CHM1_ins	ENSG00000177335.10	C8orf31	processed_transcript	1457	0.476631	1.65259e-14	0.000999001	7.50116e-13	1.1385541350534e-10
9826_CHM1_del	ENSG00000254812.1	RP11-661A12.12	antisense	-13755	-0.627685	4.42184e-15	0.000999001	9.52958e-13	1.43513503736309e-10
4447_NA19240_ins	ENSG00000283706.1	PRSS50	protein_coding	28895	0.626991	1.00238e-14	0.000999001	9.88756e-13	1.47750309202383e-10
9269_CHM13_del	ENSG00000228078.1	HLA-U	unprocessed_pseudogene	415	0.597655	2.01451e-14	0.000999001	1.03788e-12	1.53897926190012e-10
381_NA12878_ins	ENSG00000116791.13	CRYZ	protein_coding	21732	-0.493646	2.18522e-14	0.000999001	1.05563e-12	1.55335029812056e-10
12290_NA12878_del	ENSG00000182612.10	TSPAN10	protein_coding	7174	0.508283	2.63779e-14	0.000999001	1.22152e-12	1.78383888923568e-10
1684_HG02059_ins	ENSG00000261000.1	RP11-534L20.5	lincRNA	22323	0.482026	2.84291e-14	0.000999001	1.29506e-12	1.87701276241772e-10
12968_CHM13_del	ENSG00000254352.1	RP11-578O24.2	processed_pseudogene	47363	1.06676	1.71634e-13	0.000999001	1.31772e-12	1.8956026887245e-10
27028_HG00514_del	ENSG00000261770.1	CTC-459F4.1	lincRNA	-122086	0.62852	1.16419e-14	0.000999001	1.53226e-12	2.18790102972783e-10
23095_CHM13_ins	ENSG00000198496.10	NBR2	transcribed_unprocessed_pseudogene	97868	-0.627196	3.39893e-14	0.000999001	1.67197e-12	2.36983740007549e-10
1535_NA12878_del	ENSG00000230006.7	ANKRD36BP2	transcribed_unprocessed_pseudogene	66962	-0.498489	8.58844e-14	0.000999001	1.7332e-12	2.438692766011e-10
18574_HX1_ins	ENSG00000268119.5	CTD-2561J22.5	processed_transcript	131409	-1.05018	8.57628e-15	0.000999001	1.89399e-12	2.6456206519645e-10
3480_HG02059_del	ENSG00000197927.12	C2orf27A	transcribed_unprocessed_pseudogene	54518	0.465993	5.112e-14	0.000999001	1.93482e-12	2.68321049865793e-10
20470_HG02818_ins	ENSG00000276916.1	RP11-230F18.6	sense_intronic	-753	-0.619241	6.777e-15	0.000999001	3.28958e-12	4.5294074875638e-10
18453_NA19240_ins	ENSG00000257497.2	RP11-585P4.5	antisense	-49941	-0.698645	4.88386e-14	0.000999001	3.44699e-12	4.70837518482766e-10
20470_HG02818_ins	ENSG00000276248.1	RP11-230F18.5	sense_intronic	-16266	-0.617469	3.43716e-14	0.000999001	3.46841e-12	4.70837518482766e-10
5633_HG02059_ins	ENSG00000239213.5	NCK1-AS1	antisense	51471	0.472965	5.89506e-13	0.000999001	3.97496e-12	5.35828367518621e-10
7211_HX1_ins	ENSG00000196126.11	HLA-DRB1	protein_coding	-24248	0.448338	2.93046e-14	0.000999001	7.27207e-12	9.73474400635308e-10
19649_HG04217_ins	ENSG00000112599.8	GUCA1B	protein_coding	31981	0.416152	1.26653e-13	0.000999001	8.18573e-12	1.08822422681034e-09
13179_HG01352_del	ENSG00000279128.1	RP11-76C10.4	TEC	9954	0.599783	3.40715e-14	0.000999001	9.16564e-12	1.21014919550541e-09
11492_HG02106_ins	ENSG00000215190.9	LINC00680	transcribed_unprocessed_pseudogene	-70343	-0.379858	2.66688e-13	0.000999001	1.24936e-11	1.63832191015345e-09
16631_HG00268_del	ENSG00000164978.17	NUDT2	protein_coding	-146896	0.826516	4.66468e-13	0.000999001	1.3644e-11	1.77708815502383e-09
27949_HG02818_del	ENSG00000075234.16	TTC38	protein_coding	26309	1.06783	7.94998e-13	0.000999001	1.58095e-11	2.04531801359876e-09
20233_AK1_del	ENSG00000182397.14	DNM1P46	transcribed_unprocessed_pseudogene	18782	0.63315	4.43992e-13	0.000999001	2.33451e-11	3.00008428701325e-09
25702_CHM13_ins	ENSG00000278367.1	RP11-42O4.2	antisense	-87822	-0.47159	5.13971e-13	0.000999001	2.60474e-11	3.32518956461313e-09
53678_HG04217_ins	ENSG00000272942.1	CTA-246H3.12	lincRNA	78388	0.459852	2.86639e-12	0.000999001	3.63997e-11	4.61618486920716e-09
4229_HG00733_ins	ENSG00000275426.1	CH17-262A2.1	sense_intronic	-13998	0.437362	3.4241e-13	0.000999001	3.77944e-11	4.7617325740647e-09
25702_CHM13_ins	ENSG00000101000.5	PROCR	protein_coding	-85540	-0.487542	2.45276e-13	0.000999001	4.22734e-11	5.29145899489737e-09
13413_CHM1_ins	ENSG00000257127.6	CLLU1	protein_coding	-76773	0.429632	3.64715e-12	0.000999001	4.40312e-11	5.47592889597215e-09
13507_HG02106_ins	ENSG00000185290.3	NUPR2	protein_coding	-331018	0.460321	3.91013e-12	0.000999001	4.92444e-11	6.08500905409056e-09
9806_HG00268_del	ENSG00000123219.12	CENPK	protein_coding	9753	0.428061	2.69644e-12	0.000999001	6.12181e-11	7.51638765958276e-09
24850_HG02059_del	ENSG00000141698.16	NT5C3B	protein_coding	40314	-0.5619	4.64348e-13	0.000999001	7.67127e-11	9.3592092761434e-09
7521_HG02818_ins	ENSG00000151725.11	CENPU	protein_coding	35904	-0.573568	9.58731e-13	0.000999001	9.44436e-11	1.14499709716048e-08
1535_NA12878_del	ENSG00000211597.2	IGKJ1	IG_J_gene	-29117	-0.492031	2.16008e-12	0.000999001	1.349e-10	1.62525287821944e-08
17035_HG00268_ins	ENSG00000175611.11	LINC00476	processed_transcript	175227	0.707516	7.03556e-12	0.000999001	1.74657e-10	2.09116883047428e-08
10800_CHM13_ins	ENSG00000169402.15	RSPH10B2	protein_coding	43753	-0.440809	1.09743e-11	0.000999001	1.82453e-10	2.17102573201748e-08
9269_CHM13_del	ENSG00000281831.1	HCP5B	lincRNA	62621	0.542089	2.3252e-12	0.000999001	2.54332e-10	3.0077544558673e-08
42316_HG04217_del	ENSG00000104055.15	TGM5	protein_coding	135647	0.523349	4.71468e-11	0.000999001	2.71567e-10	3.19199441956586e-08
1259_HG02059_ins	ENSG00000197747.8	S100A10	protein_coding	-115359	-0.413693	3.56318e-11	0.000999001	2.96677e-10	3.46600281709197e-08
16574_HG00514_ins	ENSG00000262412.1	RP11-85G18.6	lincRNA	-41	0.474352	2.26608e-11	0.000999001	3.0087e-10	3.49381395211006e-08
6784_HG02059_ins	ENSG00000272936.1	RP11-700J17.2	antisense	135720	0.495928	1.30601e-11	0.000999001	3.06498e-10	3.5168317443407e-08
26931_HG02059_ins	ENSG00000234906.9	APOC2	protein_coding	-4541	-0.432119	6.40352e-12	0.000999001	3.06501e-10	3.5168317443407e-08
38358_HG04217_ins	ENSG00000236834.1	LINC00421	lincRNA	14071	-0.355476	5.96705e-12	0.000999001	3.58748e-10	4.09196359033758e-08
25801_HG00514_ins	ENSG00000168461.12	RAB31	protein_coding	8760	0.663464	4.86665e-12	0.000999001	3.61077e-10	4.09430206956852e-08
12006_HG02106_del	ENSG00000188820.12	FAM26F	protein_coding	-31705	0.468441	5.24086e-11	0.000999001	3.66607e-10	4.13269751941283e-08
10096_HG02059_del	ENSG00000251916.1	RNU1-61P	snRNA	-5056	0.415557	1.98819e-12	0.000999001	3.85341e-10	4.31862754044139e-08
23741_HG02818_ins	ENSG00000214425.7	LRRC37A4P	transcribed_unprocessed_pseudogene	118520	-0.568042	2.31538e-11	0.000999001	4.07513e-10	4.54071601682661e-08
490_NA19240_del	ENSG00000116985.11	BMP8B	protein_coding	27341	-0.734669	1.46828e-11	0.000999001	4.18097e-10	4.63187445873003e-08
9890_HG01352_ins	ENSG00000086062.12	B4GALT1	protein_coding	26476	-0.465275	5.0125e-12	0.000999001	4.31671e-10	4.75492642723789e-08
28107_HG02059_ins	ENSG00000092758.15	COL9A3	protein_coding	16559	0.649735	3.37947e-12	0.000999001	4.60268e-10	5.04112063988346e-08
18574_HX1_ins	ENSG00000268658.5	LINC00664	lincRNA	92276	-0.908127	1.18075e-11	0.000999001	5.80096e-10	6.29808807607764e-08
2249_CHM1_ins	ENSG00000189223.14	PAX8-AS1	processed_transcript	43598	-0.610697	5.34714e-11	0.000999001	5.81567e-10	6.29808807607764e-08
12178_HG02059_ins	ENSG00000237310.1	GS1-124K5.4	lincRNA	-393232	-0.515206	6.92456e-12	0.000999001	6.01048e-10	6.47269439028647e-08
2983_NA19240_ins	ENSG00000228857.2	AC104653.1	lincRNA	117923	-0.498921	7.24873e-12	0.000999001	6.13909e-10	6.57446582136444e-08
13523_HG04217_del	ENSG00000138744.14	NAAA	protein_coding	145455	-0.450315	6.69538e-11	0.000999001	6.52329e-10	6.94731655399997e-08
1665_HG00268_del	ENSG00000135842.16	FAM129A	protein_coding	177196	-0.521165	5.50945e-11	0.000999001	7.14315e-10	7.56566938280906e-08
20570_HG02059_ins	ENSG00000179630.10	LACC1	protein_coding	472	-0.546916	4.87185e-11	0.000999001	7.30737e-10	7.69731013037104e-08
8729_AK1_del	ENSG00000124613.8	ZNF391	protein_coding	47535	0.452772	5.27315e-11	0.000999001	9.47687e-10	9.92832709834112e-08
36795_HG04217_ins	ENSG00000076067.12	RBMS2	protein_coding	24447	0.55093	6.17752e-11	0.000999001	1.31892e-09	1.37428150655176e-07
25515_HG00514_del	ENSG00000171298.12	GAA	protein_coding	-11181	-0.574945	2.06398e-11	0.000999001	1.61493e-09	1.67366962744075e-07
2249_CHM1_ins	ENSG00000125618.16	PAX8	protein_coding	39123	-0.595842	3.63998e-10	0.000999001	2.62096e-09	2.70176619397885e-07
27319_HG00268_del	ENSG00000141028.6	CDRT15P1	unprocessed_pseudogene	-17097	-0.65377	4.11469e-11	0.000999001	2.77917e-09	2.84961534410746e-07
10044_HG00514_del	ENSG00000272236.1	XXbac-BPG170G13.32	lincRNA	6098	0.443209	2.50329e-11	0.000999001	2.81761e-09	2.87374383514334e-07
24480_AK1_del	ENSG00000214078.12	CPNE1	protein_coding	129359	-0.557726	1.08572e-10	0.000999001	2.98435e-09	3.0277856827212e-07
23741_HG02818_ins	ENSG00000262539.1	RP11-259G18.3	processed_pseudogene	-634290	0.505897	4.15922e-10	0.000999001	3.45475e-09	3.4866811598453e-07
6444_CHM13_ins	ENSG00000269949.1	RP11-738E22.3	lincRNA	-109916	-0.473214	1.30445e-10	0.000999001	3.64085e-09	3.65536319598793e-07
507_HG02059_ins	ENSG00000134686.18	PHC2	protein_coding	70103	0.452946	6.41084e-10	0.000999001	4.41982e-09	4.41444642622975e-07
27345_HG00268_del	ENSG00000170160.17	CCDC144A	protein_coding	136116	0.518798	9.89007e-11	0.000999001	5.02457e-09	4.99259282053301e-07
19982_HG02106_del	ENSG00000172247.3	C1QTNF4	protein_coding	58629	-0.395518	2.92605e-10	0.000999001	5.21229e-09	5.15255855976244e-07
6160_HG02059_ins	ENSG00000224769.1	MUC20P1	unprocessed_pseudogene	197548	-0.563626	1.99707e-11	0.000999001	5.91021e-09	5.81267201003394e-07
20387_AK1_del	ENSG00000180185.11	FAHD1	protein_coding	-22697	-0.439562	3.46159e-11	0.000999001	5.94903e-09	5.82115159873345e-07
10044_HG00514_del	ENSG00000270896.1	XXbac-BPG170G13.31	processed_pseudogene	-5195	0.422859	6.27003e-11	0.000999001	6.04596e-09	5.88611924529184e-07
13059_HG00514_ins	ENSG00000106538.9	RARRES2	protein_coding	4230	-0.454466	2.58606e-10	0.000999001	6.079e-09	5.8885456171568e-07
10137_HG02059_del	ENSG00000224796.1	RPL32P1	processed_pseudogene	5391	-0.439147	2.45282e-11	0.000999001	6.68176e-09	6.43370187971943e-07
5249_CHM13_del	ENSG00000196981.3	WDR5B	protein_coding	7271	0.407956	4.24756e-10	0.000999001	6.70854e-09	6.43370187971943e-07
18823_HG02106_ins	ENSG00000204020.5	LIPN	protein_coding	-11696	0.556547	1.09937e-09	0.000999001	6.88196e-09	6.5673437883822e-07
626_HG00514_ins	ENSG00000280836.1	AL355480.1	pseudogene	110654	-0.399166	2.32993e-10	0.000999001	7.35146e-09	6.98082156773095e-07
3644_NA19434_ins	ENSG00000230301.5	OR5H6	protein_coding	-68015	0.331689	6.59506e-10	0.000999001	7.64174e-09	7.22089561162497e-07
441_HG00514_ins	ENSG00000261349.1	RP3-465N24.5	unprocessed_pseudogene	139513	0.422983	2.76981e-10	0.000999001	9.51282e-09	8.94508341715583e-07
24808_HG02059_ins	ENSG00000276023.4	DUSP14	protein_coding	-91136	-0.405943	4.20325e-10	0.000999001	9.96986e-09	9.3293377535002e-07
12006_HG02106_del	ENSG00000244158.1	RP1-93H18.6	antisense	-31074	0.427221	2.11627e-09	0.000999001	1.1225e-08	1.04530970132899e-06
1535_NA12878_del	ENSG00000211596.3	IGKJ2	IG_J_gene	-28756	-0.45553	8.21449e-11	0.000999001	1.16575e-08	1.08036639264659e-06
20974_CHM13_ins	ENSG00000278662.4	GOLGA6L10	protein_coding	-128418	-0.513293	5.76613e-10	0.000999001	1.21168e-08	1.11755943689265e-06
6438_HG02106_ins	ENSG00000244515.1	KRT18P34	processed_pseudogene	15983	-0.767781	1.55919e-09	0.000999001	1.26316e-08	1.15949277455705e-06
19348_HG04217_del	ENSG00000187987.9	ZSCAN23	protein_coding	-209504	0.465737	5.51569e-11	0.000999001	1.31151e-08	1.19816913483456e-06
3582_NA19240_del	ENSG00000240344.8	PPIL3	protein_coding	243117	-0.420167	5.02187e-10	0.000999001	1.45898e-08	1.32660751878518e-06
8247_HG01352_del	ENSG00000157214.13	STEAP2	protein_coding	13503	0.367468	3.80658e-10	0.000999001	1.60013e-08	1.44812029806132e-06
11958_HG02059_del	ENSG00000122642.10	FKBP9	protein_coding	-50114	-0.528248	5.99827e-10	0.000999001	1.66501e-08	1.49979551194816e-06
19520_NA19434_del	ENSG00000273102.1	AP000569.9	lincRNA	-90882	-0.407042	2.60136e-10	0.000999001	1.70854e-08	1.53184797837671e-06
9019_HG00268_del	ENSG00000225138.7	CTD-2228K2.7	processed_transcript	-30011	0.459659	6.15481e-11	0.000999001	1.7606e-08	1.57121610926785e-06
22239_HG04217_del	ENSG00000224079.1	AC091729.7	antisense	-114008	0.591338	1.13143e-10	0.000999001	1.78829e-08	1.58857305167018e-06
110_NA12878_ins	ENSG00000215910.7	C1orf167	protein_coding	8373	0.654858	1.1399e-09	0.000999001	2.08987e-08	1.84795654687031e-06
23741_HG02818_ins	ENSG00000263503.1	MAPK8IP1P2	processed_pseudogene	24392	0.427375	1.40942e-09	0.000999001	2.1089e-08	1.85626873002602e-06
20233_AK1_del	ENSG00000259655.1	CTD-2054N24.1	unprocessed_pseudogene	17811	0.540645	1.9113e-10	0.000999001	2.38775e-08	2.08360156735471e-06
25516_HG04217_ins	ENSG00000254207.1	RP11-43A14.1	sense_intronic	-36900	0.520214	1.9012e-10	0.000999001	2.38879e-08	2.08360156735471e-06
6657_HG01352_del	ENSG00000204525.16	HLA-C	protein_coding	-136341	0.690373	5.28377e-10	0.000999001	2.48177e-08	2.15495166153303e-06
24142_HG02818_del	ENSG00000263063.1	RP11-388C12.1	lincRNA	2604	0.430489	8.3892e-11	0.000999001	2.52389e-08	2.1816975134861e-06
20234_AK1_del	ENSG00000241588.3	RN7SL484P	misc_RNA	85249	0.466719	1.94694e-10	0.000999001	2.56737e-08	2.20937492425832e-06
12592_NA19434_ins	ENSG00000283341.1	RP11-472I20.4	processed_transcript	277008	-0.429471	1.09219e-09	0.000999001	2.62491e-08	2.2488520062951e-06
53678_HG04217_ins	ENSG00000272798.1	CTA-390C10.9	lincRNA	76400	0.424084	6.64679e-10	0.000999001	2.66893e-08	2.27644793023543e-06
12271_HG02059_ins	ENSG00000146700.8	SSC4D	protein_coding	-473	0.422618	1.03777e-09	0.000999001	2.73067e-08	2.31884830438863e-06
583_HG02059_del	ENSG00000066185.12	ZMYND12	protein_coding	112209	-0.591678	1.72091e-09	0.000999001	3.19158e-08	2.69835984085293e-06
280_HG00268_ins	ENSG00000162441.11	LZIC	protein_coding	46447	-0.540575	2.62096e-09	0.000999001	3.62415e-08	3.05070110149792e-06
473_AK1_ins	ENSG00000239670.1	RP4-803A2.2	unprocessed_pseudogene	-171	0.482229	8.71347e-09	0.000999001	3.91651e-08	3.26699882646913e-06
24864_HG02059_ins	ENSG00000236383.8	LINC00854	protein_coding	99211	0.430726	1.32693e-09	0.000999001	3.92242e-08	3.26699882646913e-06
7074_NA19434_ins	ENSG00000176998.4	HCG4	unprocessed_pseudogene	157851	0.502342	5.17913e-10	0.000999001	3.93195e-08	3.26699882646913e-06
20347_HG04217_del	ENSG00000146242.8	TPBG	protein_coding	21727	0.424802	1.10138e-09	0.000999001	4.0809e-08	3.37620655362617e-06
9389_NA19240_del	ENSG00000181126.13	HLA-V	transcribed_unprocessed_pseudogene	152297	0.607833	2.963e-10	0.000999001	4.13775e-08	3.40861041574449e-06
8600_HX1_del	ENSG00000211698.2	TRGV4	TR_V_gene	187573	0.393435	5.73344e-10	0.000999001	4.71302e-08	3.86598707069674e-06
25567_NA19240_del	ENSG00000224497.1	RPL36P4	processed_pseudogene	357509	0.656983	1.78092e-09	0.000999001	4.99525e-08	4.06674705425533e-06
3888_HG02106_del	ENSG00000186825.5	C2orf27B	lincRNA	-171698	0.393064	1.5307e-09	0.000999001	4.99996e-08	4.06674705425533e-06
5680_HG00268_ins	ENSG00000242516.1	LINC00960	lincRNA	-60216	-0.388777	2.85963e-09	0.000999001	5.06967e-08	4.10612069151641e-06
13523_HG04217_del	ENSG00000169245.5	CXCL10	protein_coding	37995	-0.396917	5.60749e-09	0.000999001	5.46618e-08	4.40874524894774e-06
33472_HG04217_ins	ENSG00000254665.1	RP11-152H18.3	antisense	151315	-0.430558	5.46536e-09	0.000999001	5.59401e-08	4.49304712294952e-06
383_HG02059_del	ENSG00000227001.3	NBPF2P	unprocessed_pseudogene	35300	-0.428461	1.18165e-09	0.000999001	5.87014e-08	4.69526807590123e-06
19397_HG04217_del	ENSG00000204632.11	HLA-G	protein_coding	357000	0.440238	1.50848e-09	0.000999001	6.06877e-08	4.83408507544704e-06
21084_NA19240_del	ENSG00000244879.6	GABPB1-AS1	antisense	-17892	0.383492	2.97963e-09	0.000999001	6.11123e-08	4.84787409516503e-06
5467_AK1_del	ENSG00000250312.6	ZNF718	protein_coding	2645	-0.410227	5.2671e-10	0.000999001	7.53801e-08	5.95519325720179e-06
13676_HG04217_ins	ENSG00000273389.1	RP13-514E23.2	antisense	-451099	0.403782	2.60991e-09	0.000999001	7.91324e-08	6.22611631826023e-06
12425_HG00514_ins	ENSG00000146707.14	POMZP3	protein_coding	-215168	0.871309	2.6949e-09	0.000999001	7.95073e-08	6.23018402861291e-06
10946_HG00268_ins	ENSG00000112799.8	LY86	protein_coding	-13293	0.41856	1.5561e-09	0.000999001	8.11833e-08	6.3357600976391e-06
6160_HG02059_ins	ENSG00000176945.16	MUC20	protein_coding	91613	-0.570057	8.83596e-10	0.000999001	8.6247e-08	6.7038037728206e-06
10137_HG02059_del	ENSG00000224557.7	HLA-DPB2	transcribed_unprocessed_pseudogene	-27609	0.422233	7.53807e-10	0.000999001	8.93932e-08	6.92044646932263e-06
25115_NA19240_ins	ENSG00000196867.7	ZFP28	protein_coding	-26739	0.424613	1.26862e-09	0.000999001	9.23502e-08	7.12076754237587e-06
24880_HG02106_ins	ENSG00000259715.1	CTD-3110H11.1	lincRNA	-18560	0.367467	9.65289e-09	0.000999001	9.27795e-08	7.1253677377552e-06
20302_AK1_ins	ENSG00000242612.6	DECR2	protein_coding	16340	0.411376	1.07868e-09	0.000999001	9.88206e-08	7.55920150504771e-06
1290_HG00733_ins	ENSG00000230628.1	RP4-781K5.6	lincRNA	457	-0.373168	2.81093e-09	0.000999001	9.98624e-08	7.60869989602728e-06
13059_HG00514_ins	ENSG00000261305.1	RP4-584D14.7	sense_overlapping	776	0.397336	2.72464e-09	0.000999001	1.02994e-07	7.81640736803971e-06
11129_HG02106_ins	ENSG00000231130.1	HLA-T	unprocessed_pseudogene	-45560	0.450628	1.14043e-09	0.000999001	1.0834e-07	8.18988168206141e-06
33473_HG04217_ins	ENSG00000254860.5	TMEM9B-AS1	antisense	-98906	0.433731	4.73435e-09	0.000999001	1.17597e-07	8.85493248331968e-06
6735_CHM1_ins	ENSG00000204536.13	CCHCR1	protein_coding	58633	-0.449885	1.58758e-09	0.000999001	1.18564e-07	8.89300826971229e-06
17116_NA19434_ins	ENSG00000108771.12	DHX58	protein_coding	5246	-0.506034	4.7217e-09	0.000999001	1.32319e-07	9.88624754911734e-06
19364_HG04217_ins	ENSG00000204709.4	LINC01556	lincRNA	-58960	0.342029	5.68704e-09	0.000999001	1.34972e-07	1.00455309486065e-05
50019_HG04217_ins	ENSG00000197405.7	C5AR1	protein_coding	15942	-0.387401	5.35846e-09	0.000999001	1.39326e-07	1.032970211602e-05
19372_HG00514_del	ENSG00000270863.1	DDX55P1	processed_pseudogene	-597278	-0.365285	4.07045e-09	0.000999001	1.47765e-07	1.09133993530089e-05
20387_AK1_del	ENSG00000063854.12	HAGH	protein_coding	8624	-0.400529	1.17765e-09	0.000999001	1.50131e-07	1.10458225707463e-05
8840_HG00268_ins	ENSG00000145476.15	CYP4V2	protein_coding	12908	-0.490382	3.18776e-09	0.000999001	1.57841e-07	1.15689262369156e-05
14381_CHM13_ins	ENSG00000196152.10	ZNF79	protein_coding	-16144	-0.397213	3.65413e-09	0.000999001	1.65988e-07	1.21199755037352e-05
20390_NA19240_ins	ENSG00000279633.1	RP11-442G21.2	TEC	-39287	0.453836	4.50872e-09	0.000999001	1.78195e-07	1.29621969765138e-05
24196_HG02106_ins	ENSG00000259005.1	RP3-449M8.6	lincRNA	1443	0.44146	1.11963e-08	0.000999001	1.80015e-07	1.3045358995978e-05
11394_CHM1_ins	ENSG00000122852.14	SFTPA1	protein_coding	314869	-0.544066	1.868e-08	0.000999001	1.84812e-07	1.33428278371602e-05
25736_HG02818_ins	ENSG00000167766.18	ZNF83	protein_coding	44342	-0.450294	1.16108e-08	0.000999001	2.18242e-07	1.56975731563842e-05
1535_NA12878_del	ENSG00000211594.2	IGKJ4	IG_J_gene	-28117	-0.412214	5.96863e-09	0.000999001	2.39149e-07	1.71374131166218e-05
1535_NA12878_del	ENSG00000240040.6	AC096579.15	processed_transcript	21583	-0.402258	1.04915e-08	0.000999001	2.43567e-07	1.73893624485309e-05
12310_HG00514_del	ENSG00000213462.4	ERV3-1	protein_coding	-37812	0.397944	4.787e-09	0.000999001	2.66368e-07	1.89400463179655e-05
26365_CHM13_del	ENSG00000249493.1	ANKRD20A18P	unprocessed_pseudogene	23769	-0.329724	7.41438e-09	0.000999001	2.67252e-07	1.89400463179655e-05
21919_HG02059_ins	ENSG00000259081.1	RP11-488C13.6	antisense	-23765	-0.399078	4.11619e-09	0.000999001	3.05851e-07	2.15961449911364e-05
42320_HG04217_ins	ENSG00000166762.16	CATSPER2	protein_coding	63471	-0.759433	4.90075e-08	0.000999001	3.18348e-07	2.23965198671264e-05
21652_HG00268_ins	ENSG00000260030.1	RP11-686F15.2	lincRNA	-443	-0.39455	2.00335e-08	0.000999001	3.21384e-07	2.24840529354345e-05
24881_HG02059_ins	ENSG00000182963.9	GJC1	protein_coding	153567	0.454806	9.35943e-09	0.000999001	3.21925e-07	2.24840529354345e-05
23741_HG02818_ins	ENSG00000262500.1	MAPK8IP1P1	processed_pseudogene	-618345	0.383109	6.88544e-08	0.000999001	3.27834e-07	2.28140926244366e-05
22304_NA19240_del	ENSG00000279693.1	RP11-71L14.3	TEC	7968	0.412301	1.24746e-08	0.000999001	3.37303e-07	2.32857792022633e-05
6561_HG02818_ins	ENSG00000279464.1	RP11-17P16.1	TEC	27894	-0.413163	2.56194e-08	0.000999001	3.37902e-07	2.32857792022633e-05
30085_HG00268_ins	ENSG00000022556.15	NLRP2	protein_coding	58254	0.499575	2.60259e-09	0.000999001	3.38236e-07	2.32857792022633e-05
46408_HG04217_del	ENSG00000273513.1	TBC1D3K	protein_coding	388896	-0.526913	2.07973e-08	0.000999001	3.59168e-07	2.46388420372786e-05
9293_CHM13_del	ENSG00000243753.5	HLA-L	transcribed_unprocessed_pseudogene	976823	0.547506	4.92145e-09	0.000999001	3.66499e-07	2.50525918169823e-05
11958_HG02059_del	ENSG00000205763.13	RP9P	transcribed_unprocessed_pseudogene	-9525	-0.49581	2.60036e-08	0.000999001	3.72285e-07	2.53560162823006e-05
10689_CHM13_del	ENSG00000178381.11	ZFAND2A	protein_coding	-6634	-0.45168	8.80779e-10	0.000999001	3.74517e-07	2.53560162823006e-05
4549_NA19434_del	ENSG00000240005.5	RP11-293A21.1	antisense	26016	0.36527	1.59991e-08	0.000999001	3.74884e-07	2.53560162823006e-05
41822_HG04217_ins	ENSG00000274172.1	MIR8071-1	miRNA	94532	0.558643	2.58354e-09	0.000999001	3.80517e-07	2.56470257465588e-05
19430_HG02106_ins	ENSG00000279672.1	CMB9-55F22.1	TEC	-43523	0.561713	2.98043e-09	0.000999001	3.95758e-07	2.6581334624574e-05
29787_HG00268_ins	ENSG00000188227.12	ZNF793	protein_coding	-255162	0.486445	1.31176e-08	0.000999001	4.11513e-07	2.75024798382895e-05
26931_HG02059_ins	ENSG00000224916.9	APOC4-APOC2	protein_coding	-797	-0.386868	7.78577e-09	0.000999001	4.12326e-07	2.75024798382895e-05
3438_HG02059_ins	ENSG00000236682.1	AC068282.3	lincRNA	-62832	-0.379995	8.51647e-09	0.000999001	4.71708e-07	3.13548134118918e-05
10058_HG02059_ins	ENSG00000229142.1	HCG4P8	unprocessed_pseudogene	987989	0.416525	8.58675e-09	0.000999001	4.86201e-07	3.22071158584843e-05
16888_CHM1_ins	ENSG00000198933.9	TBKBP1	protein_coding	-369052	-0.360969	1.32089e-08	0.000999001	4.94569e-07	3.26492354855697e-05
8733_HG00733_ins	ENSG00000244623.1	OR2AE1	protein_coding	12367	-0.462208	3.32306e-08	0.000999001	5.10905e-07	3.35664799823677e-05
46408_HG04217_del	ENSG00000274611.3	TBC1D3	protein_coding	131652	-0.563033	2.77542e-08	0.000999001	5.11946e-07	3.35664799823677e-05
22783_HG02106_del	ENSG00000176268.5	CYCSP34	processed_pseudogene	16099	0.381251	3.54679e-08	0.000999001	5.53956e-07	3.61978046123579e-05
34845_HG04217_del	ENSG00000280367.1	RP11-121L10.2	TEC	-23800	-0.375988	1.93567e-08	0.000999001	5.62353e-07	3.66223561727542e-05
14641_HG01352_del	ENSG00000137806.8	NDUFAF1	protein_coding	-75525	-0.490213	2.89993e-08	0.000999001	6.03822e-07	3.91905591494773e-05
18854_CHM13_del	ENSG00000279314.1	RP1-257C22.2	TEC	-1815	-0.592559	3.39635e-08	0.000999001	6.06553e-07	3.92357056549028e-05
52426_HG04217_del	ENSG00000230965.1	SNX18P13	processed_pseudogene	150420	0.297759	1.2335e-08	0.000999001	6.31834e-07	4.07343490729178e-05
1839_HG00733_ins	ENSG00000226491.1	FTOP1	processed_pseudogene	-290	-0.384298	7.35785e-09	0.000999001	6.59255e-07	4.23605074862588e-05
23439_AK1_del	ENSG00000275432.1	CTD-3093B17.2	processed_pseudogene	-7063	0.278839	1.55041e-08	0.000999001	6.63867e-07	4.25151349715885e-05
26691_HG00514_ins	ENSG00000172006.11	ZNF554	protein_coding	-8001	0.37644	1.91512e-08	0.000999001	7.14434e-07	4.54802811166334e-05
9675_HG02059_ins	ENSG00000280161.1	CTC-205M6.1	TEC	-12591	-0.559093	1.58965e-08	0.000999001	7.14886e-07	4.54802811166334e-05
19680_HG00514_ins	ENSG00000240399.1	RP1-228P16.1	transcribed_processed_pseudogene	23521	0.386481	1.53003e-08	0.000999001	7.5405e-07	4.7814050673847e-05
507_HG02059_ins	ENSG00000284154.1	MIR3605	miRNA	61333	0.388532	1.79264e-07	0.000999001	7.91602e-07	5.0030635595203e-05
15532_NA19434_ins	ENSG00000211898.7	IGHD	IG_C_gene	-91673	-0.857003	9.0507e-09	0.000999001	8.04804e-07	5.06987995911771e-05
21864_HG02059_ins	ENSG00000274330.1	RP11-486O13.5	unprocessed_pseudogene	24815	-0.376799	1.29915e-08	0.000999001	8.53118e-07	5.35672938076294e-05
13531_CHM1_ins	ENSG00000275759.1	RP11-131L12.3	lincRNA	-133128	-0.463372	6.61265e-08	0.000999001	8.63866e-07	5.40660499993615e-05
1243_HG02106_del	ENSG00000064886.13	CHI3L2	protein_coding	45049	-0.331428	2.55844e-08	0.000999001	8.8669e-07	5.5314922460637e-05
6307_CHM13_del	ENSG00000174125.7	TLR1	protein_coding	89395	0.611791	1.82189e-08	0.000999001	8.94747e-07	5.56374905962634e-05
11232_CHM13_ins	ENSG00000271550.1	BNIP3P11	processed_pseudogene	-186318	-0.411649	2.91188e-08	0.000999001	8.98947e-07	5.57189181121845e-05
15871_CHM13_ins	ENSG00000170430.9	MGMT	protein_coding	179571	-0.383726	1.98948e-08	0.000999001	9.20711e-07	5.68849937373668e-05
18974_NA19240_ins	ENSG00000280002.1	RP11-76C10.6	TEC	17353	-0.321829	1.54871e-08	0.000999001	9.7364e-07	5.99629577644623e-05
20444_CHM13_del	ENSG00000282639.1	IGHV3-64D	IG_V_gene	-13045	-0.339068	1.4531e-08	0.000999001	9.78348e-07	6.006101817908e-05
26953_NA19240_ins	ENSG00000100266.18	PACSIN2	protein_coding	-16589	0.372133	3.31719e-08	0.000999001	9.96432e-07	6.09770049894674e-05
21243_HG04217_ins	ENSG00000234147.1	RP3-460G2.2	lincRNA	-132654	0.394775	3.25852e-08	0.000999001	1.00099e-06	6.10620855042697e-05
20318_HG00514_del	ENSG00000255398.2	HCAR3	protein_coding	-5903	0.369604	4.91067e-08	0.000999001	1.10584e-06	6.7245311483452e-05
6964_HG00268_ins	ENSG00000179979.8	CRIPAK	protein_coding	-18799	0.435513	8.46505e-09	0.000999001	1.11443e-06	6.75545571636701e-05
14488_HG00514_del	ENSG00000279535.1	AC113188.2	TEC	416307	-0.487564	1.73871e-07	0.000999001	1.14809e-06	6.91979424117213e-05
17849_HG02059_del	ENSG00000110427.14	KIAA1549L	protein_coding	96329	0.411202	3.59704e-08	0.000999001	1.14872e-06	6.91979424117213e-05
1172_HG01352_ins	ENSG00000162817.6	C1orf115	protein_coding	91167	0.626488	2.76553e-08	0.000999001	1.21666e-06	7.30622722012417e-05
23670_HG02818_del	ENSG00000274512.5	TBC1D3L	protein_coding	286527	-0.502187	3.09002e-08	0.000999001	1.28017e-06	7.66373979201594e-05
24026_AK1_ins	ENSG00000131849.11	ZNF132	protein_coding	193	-0.419885	5.61415e-08	0.000999001	1.34172e-06	8.00734144733594e-05
2080_HG02059_ins	ENSG00000272195.1	RP11-156E8.1	antisense	10689	0.373766	5.96944e-08	0.000999001	1.58104e-06	9.40647323789939e-05
8953_CHM13_ins	ENSG00000205653.1	RP3-416J7.5	lincRNA	4998	0.6704	3.68935e-08	0.000999001	1.62838e-06	9.65831522138556e-05
3325_HG00268_del	ENSG00000270696.1	RP11-342K6.1	antisense	51681	0.437671	1.1786e-07	0.000999001	1.70586e-06	0.000100868314173714
1217_CHM1_del	ENSG00000162769.12	FLVCR1	protein_coding	33064	-0.367877	7.26206e-08	0.000999001	1.71883e-06	0.000101324425329713
4482_HG02059_del	ENSG00000261186.2	LINC01238	antisense	-69302	0.364408	2.36561e-08	0.000999001	1.72533e-06	0.000101397513908346
19115_HG02106_ins	ENSG00000065154.11	OAT	protein_coding	29758	0.483057	4.3619e-08	0.000999001	1.75994e-06	0.000103117159413134
24026_AK1_ins	ENSG00000171574.17	ZNF584	protein_coding	31503	-0.426242	7.04886e-08	0.000999001	1.98242e-06	0.00011580057275521
18652_HG02059_ins	ENSG00000064199.6	SPA17	protein_coding	31010	-0.371868	9.13964e-08	0.000999001	2.01822e-06	0.000117535616227038
23741_HG02818_ins	ENSG00000214401.4	KANSL1-AS1	antisense	-568315	0.41916	2.60849e-07	0.000999001	2.15896e-06	0.000125353218500474
31567_HG04217_del	ENSG00000264204.2	AGAP7P	unprocessed_pseudogene	-325379	0.330482	3.87438e-07	0.000999001	2.18354e-06	0.00012639965699276
32473_HG00268_ins	ENSG00000100197.20	CYP2D6	protein_coding	92855	-0.354597	1.75725e-08	0.000999001	2.26374e-06	0.000130649891932919
2245_HG04217_del	ENSG00000244371.2	PFN1P8	processed_pseudogene	-49519	-0.386927	5.71825e-07	0.000999001	2.27087e-06	0.000130670165975892
22547_HG02059_del	ENSG00000259712.1	CTD-2184D3.5	antisense	-7779	0.375432	1.14483e-07	0.000999001	2.63294e-06	0.000151053454522895
24687_CHM13_del	ENSG00000197124.11	ZNF682	protein_coding	66817	-0.302753	1.52801e-07	0.000999001	2.66017e-06	0.000151875144674545
19693_HG00514_ins	ENSG00000257464.1	RP11-161H23.8	processed_pseudogene	-75885	-0.393699	6.19413e-08	0.000999001	2.66302e-06	0.000151875144674545
9269_CHM13_del	ENSG00000204623.9	ZNRD1ASP	transcribed_unitary_pseudogene	-66495	-0.462222	4.72397e-08	0.000999001	2.73823e-06	0.000155703796802678
6735_CHM1_ins	ENSG00000204531.17	POU5F1	protein_coding	36735	0.42342	1.34678e-08	0.000999001	2.7704e-06	0.00015706974486789
21859_NA19240_ins	ENSG00000265991.1	MIR4519	miRNA	174190	0.297649	2.07548e-07	0.000999001	2.79889e-06	0.000158219653209207
22415_AK1_ins	ENSG00000277521.1	MIR8078	miRNA	-196	0.345939	1.40736e-07	0.000999001	2.87205e-06	0.000161880622991782
7470_HG00733_del	ENSG00000219755.1	RP1-199J3.5	processed_pseudogene	10912	0.469111	1.90416e-07	0.000999001	2.89321e-06	0.000162597855828186
20968_HG00514_ins	ENSG00000152207.7	CYSLTR2	protein_coding	-17692	0.374865	2.18243e-07	0.000999001	3.00413e-06	0.000168340749531794
1535_NA12878_del	ENSG00000253461.1	IGKV1-35	IG_V_pseudogene	-453920	-0.336201	1.14677e-07	0.000999001	3.20573e-06	0.000179117006797758
25887_HG02106_ins	ENSG00000261740.6	RP11-345J4.5	protein_coding	960054	0.371825	2.12009e-07	0.000999001	3.44435e-06	0.000191893451405928
25184_HG00514_del	ENSG00000279602.1	CTD-3014M21.1	TEC	48661	-0.415576	2.51804e-07	0.000999001	3.65963e-06	0.000203299673472487
26603_NA19240_del	ENSG00000160284.14	SPATC1L	protein_coding	22395	-0.485156	1.92316e-08	0.000999001	3.79861e-06	0.000210413906792879
17051_HG00514_del	ENSG00000282432.1	RP11-369J21.13	transcribed_unprocessed_pseudogene	-27535	0.415281	1.28087e-07	0.000999001	4.24906e-06	0.000234090388762298
11820_CHM1_ins	ENSG00000255328.1	RP11-326C3.12	lincRNA	-1225	0.731334	6.09423e-08	0.000999001	4.25033e-06	0.000234090388762298
12433_HG00514_del	ENSG00000233448.2	PMS2P9	transcribed_unprocessed_pseudogene	-62088	-0.454858	9.20951e-08	0.000999001	4.31014e-06	0.000236708164216736
42320_HG04217_ins	ENSG00000275601.1	AC011330.13	sense_intronic	49585	-0.663287	1.87563e-06	0.000999001	4.45038e-06	0.000243715644725731
26410_HG04217_del	ENSG00000165066.12	NKX6-3	protein_coding	-86941	-0.408269	3.23062e-07	0.000999001	4.50555e-06	0.00024603794162371
27005_CHM13_del	ENSG00000272787.1	KB-226F1.2	lincRNA	-37255	-0.344325	2.29944e-07	0.000999001	4.58379e-06	0.00024960336020081
13084_HG02818_ins	ENSG00000154319.14	FAM167A	protein_coding	-179976	-0.278055	1.73301e-07	0.000999001	4.6499e-06	0.000252490031708248
2443_HG02106_del	ENSG00000183310.3	OR2T34	protein_coding	102453	0.487146	1.16558e-07	0.000999001	4.66669e-06	0.000252689927761984
20113_CHM13_ins	ENSG00000279594.1	RP11-950C14.10	TEC	21605	0.340783	2.17269e-07	0.000999001	4.9502e-06	0.000267290489612993
14102_HG02059_del	ENSG00000104341.16	LAPTM4B	protein_coding	-3825	-0.39757	1.44903e-07	0.000999001	5.16046e-06	0.000277865332663096
18346_HG02106_ins	ENSG00000099251.14	HSD17B7P2	transcribed_unprocessed_pseudogene	-85908	0.332374	1.45524e-07	0.000999001	5.27038e-06	0.000282862271872525
14809_HX1_ins	ENSG00000227354.6	RBM26-AS1	antisense	-119448	0.661423	1.27126e-07	0.000999001	5.28261e-06	0.000282862271872525
9217_HG00733_del	ENSG00000126870.15	WDR60	protein_coding	35288	-0.452396	4.50675e-08	0.000999001	5.33678e-06	0.000284550947835471
6267_CHM1_ins	ENSG00000239602.1	RP11-449H3.1	processed_pseudogene	36707	0.354439	2.27103e-07	0.000999001	5.34367e-06	0.000284550947835471
1535_NA12878_del	ENSG00000211595.2	IGKJ3	IG_J_gene	-28452	-0.369756	1.88478e-07	0.000999001	5.38765e-06	0.000285437295706265
48913_HG04217_ins	ENSG00000267751.5	AC009005.2	antisense	18129	-0.658124	4.13858e-08	0.000999001	5.38993e-06	0.000285437295706265
19823_HG00733_del	ENSG00000211683.3	KB-1572G7.3	processed_transcript	52812	-0.491022	1.1963e-07	0.000999001	5.70439e-06	0.000301262670990748
27345_HG00268_del	ENSG00000264673.1	RP11-92B11.3	antisense	37405	0.388627	1.81454e-07	0.000999001	6.48783e-06	0.000341701867998508
1111_AK1_ins	ENSG00000163216.6	SPRR2D	protein_coding	-22480	0.350225	5.03012e-07	0.000999001	6.55936e-06	0.000344527886250265
19373_HG00268_del	ENSG00000185101.12	ANO9	protein_coding	24428	0.489846	7.60951e-08	0.000999001	6.6674e-06	0.000349251008484234
25752_HG02818_ins	ENSG00000269001.2	CTD-2245F17.3	transcribed_unprocessed_pseudogene	-2822	-0.338756	7.11645e-08	0.000999001	6.9048e-06	0.000360706288862921
7590_HG02059_ins	ENSG00000260303.1	RP11-203B7.2	lincRNA	-35748	-0.560594	6.58323e-07	0.000999001	7.23223e-06	0.000376790098722017
15032_CHM13_ins	ENSG00000095739.10	BAMBI	protein_coding	136266	-0.370883	2.12279e-07	0.000999001	7.52444e-06	0.000390957231515872
23440_HG02059_ins	ENSG00000277999.1	RP11-426C22.8	lincRNA	26295	-0.512567	4.71806e-07	0.000999001	7.63902e-06	0.000395442358328167
17612_HG02059_del	ENSG00000236965.4	OR52N3P	unitary_pseudogene	43819	0.304211	2.53364e-07	0.000999001	7.65179e-06	0.000395442358328167
20177_HG00514_ins	ENSG00000257221.3	RP11-689B22.2	antisense	24157	-0.351143	1.8441e-07	0.000999001	7.69537e-06	0.000396631206049672
30011_HG02106_ins	ENSG00000167617.2	CDC42EP5	protein_coding	3874	0.382607	8.14176e-08	0.000999001	7.80339e-06	0.000401126193067262
25113_NA19240_ins	ENSG00000267454.5	ZNF582-AS1	lincRNA	61035	0.354198	6.30083e-08	0.000999001	8.52984e-06	0.0004373025570005
16301_HG00268_del	ENSG00000160948.13	VPS28	protein_coding	-3413	0.765282	9.93959e-08	0.000999001	8.64279e-06	0.000441917894134254
21084_NA19240_del	ENSG00000284284.1	MIR4712	miRNA	-23262	0.343757	2.37371e-07	0.000999001	8.83051e-06	0.000450321791760954
34845_HG04217_del	ENSG00000280385.1	AP000648.5	TEC	5739	0.351041	1.3721e-07	0.001998	9.56429e-06	0.000486454810873308
28137_HG02059_ins	ENSG00000101197.12	BIRC7	protein_coding	-46676	0.356052	7.96611e-08	0.000999001	9.83451e-06	0.000498882312305502
23088_HG00514_del	ENSG00000198794.11	SCAMP5	protein_coding	-163122	0.679554	4.05458e-07	0.000999001	9.97408e-06	0.000504634395540307
18272_NA19434_del	ENSG00000198153.8	ZNF849P	unprocessed_pseudogene	17796	-0.41492	4.61567e-07	0.000999001	1.01457e-05	0.000511973674555937
17012_HG00514_ins	ENSG00000166321.13	NUDT13	protein_coding	59594	-0.515463	4.98657e-07	0.000999001	1.02338e-05	0.000515071035080534
9019_HG00268_del	ENSG00000066230.10	SLC9A3	protein_coding	-30085	0.383939	9.57509e-08	0.000999001	1.03375e-05	0.000518935372763575
16659_NA19240_ins	ENSG00000070081.15	NUCB2	protein_coding	-14291	-0.416571	3.88907e-07	0.000999001	1.14866e-05	0.000575121687782749
12450_CHM13_ins	ENSG00000136573.12	BLK	protein_coding	-275036	0.354771	3.14243e-07	0.000999001	1.16096e-05	0.000579774258114096
19849_CHM13_del	ENSG00000092020.10	PPP2R3C	protein_coding	-46959	0.429962	3.569e-07	0.000999001	1.17362e-05	0.000584582100761296
21919_HG02059_ins	ENSG00000071246.10	VASH1	protein_coding	-11670	-0.350087	2.39954e-07	0.000999001	1.18685e-05	0.000589648346928155
18606_HG02059_ins	ENSG00000184232.8	OAF	protein_coding	-41553	-0.47531	8.08844e-07	0.000999001	1.19522e-05	0.000592280217502579
12087_HG00514_del	ENSG00000211697.4	TRGV5	TR_V_gene	124066	0.348939	4.63001e-07	0.000999001	1.22303e-05	0.000603597126255995
6242_NA19240_ins	ENSG00000248375.1	RP11-177B4.1	processed_pseudogene	17086	-0.476543	4.56947e-07	0.000999001	1.22432e-05	0.000603597126255995
11768_HG00514_ins	ENSG00000146535.13	GNA12	protein_coding	113987	0.389458	1.86779e-07	0.000999001	1.26218e-05	0.000620674930131471
25012_HG00268_del	ENSG00000128891.15	C15orf57	protein_coding	25228	-0.365581	5.45816e-07	0.000999001	1.2848e-05	0.000630190648562246
17781_CHM1_ins	ENSG00000226742.3	HSBP1L1	protein_coding	109000	0.466222	1.24262e-07	0.000999001	1.3537e-05	0.000660633703744013
18141_HG00733_ins	ENSG00000182566.13	CLEC4G	protein_coding	-17321	0.678265	1.81588e-07	0.000999001	1.35372e-05	0.000660633703744013
11654_HG00733_del	ENSG00000122863.5	CHST3	protein_coding	73666	-0.329014	7.25268e-07	0.000999001	1.44864e-05	0.000705170707670872
19632_CHM13_del	ENSG00000233695.2	GAS6-AS1	antisense	-14724	0.507889	1.15669e-07	0.000999001	1.52341e-05	0.000739066236144452
9623_HG02818_ins	ENSG00000219392.1	ZNF602P	unprocessed_pseudogene	-59940	-0.485047	3.47852e-07	0.000999001	1.52594e-05	0.000739066236144452
20106_NA19240_ins	ENSG00000215256.3	DHRS4-AS1	antisense	552	-0.556683	1.19238e-06	0.000999001	1.54091e-05	0.000744446263940689
12087_HG00514_del	ENSG00000228668.1	TRGV5P	TR_V_pseudogene	128391	0.364498	4.63931e-07	0.000999001	1.55106e-05	0.000746857580805773
9230_CHM13_ins	ENSG00000243307.2	POM121L6P	processed_pseudogene	97442	-0.290097	1.4733e-06	0.000999001	1.55365e-05	0.000746857580805773
422_HG01352_ins	ENSG00000226147.1	TUBBP10	processed_pseudogene	-197680	-0.363153	7.21707e-07	0.000999001	1.56412e-05	0.00075002025657645
24913_HG04217_ins	ENSG00000196511.14	TPK1	protein_coding	399636	-0.435883	1.22297e-06	0.000999001	1.58957e-05	0.000760332559217664
72_HG00514_ins	ENSG00000231050.1	RP1-140A9.1	antisense	32761	0.441166	1.17677e-07	0.000999001	1.60252e-05	0.000764629536335452
14632_HG02059_ins	ENSG00000183784.6	C9orf66	protein_coding	49636	0.337335	1.07461e-06	0.000999001	1.62326e-05	0.000772613052074713
29355_HG02059_ins	ENSG00000172250.14	SERHL	processed_transcript	9265	0.441247	7.353e-07	0.000999001	1.64519e-05	0.000781122242045477
27345_HG00268_del	ENSG00000266486.1	FAM106CP	processed_pseudogene	36752	0.356159	7.61753e-07	0.000999001	1.65095e-05	0.000781346953418791
16308_HG02106_del	ENSG00000247317.3	RP11-273G15.2	lincRNA	33446	-0.520825	1.82152e-07	0.000999001	1.65377e-05	0.000781346953418791
5346_AK1_ins	ENSG00000207650.1	MIR570	miRNA	-1204	0.418189	1.71426e-07	0.000999001	1.67459e-05	0.00078924922159854
839_HG00268_del	ENSG00000240563.1	L1TD1	protein_coding	-5273	0.337763	5.82308e-07	0.000999001	1.79771e-05	0.000845210248372996
12592_NA19434_ins	ENSG00000246250.2	RP11-613D13.5	antisense	26188	-0.35127	7.95335e-07	0.000999001	1.83135e-05	0.00085741280186253
32336_HG04217_ins	ENSG00000171160.17	MORN4	protein_coding	28296	-0.358474	1.39699e-06	0.000999001	1.83256e-05	0.00085741280186253
15197_HG00733_ins	ENSG00000259065.1	RP5-1021I20.1	antisense	30363	0.297189	1.17536e-06	0.000999001	1.95049e-05	0.000910379884714386
3144_NA19434_ins	ENSG00000240288.7	GHRLOS	antisense	-44449	0.33636	1.03144e-06	0.000999001	2.0415e-05	0.00095055668385886
4354_NA19434_ins	ENSG00000125388.19	GRK4	protein_coding	77304	0.344289	8.35986e-07	0.000999001	2.07807e-05	0.000965252761586247
18254_HG02818_del	ENSG00000256673.1	RP11-599J14.2	unprocessed_pseudogene	-45983	-0.494167	2.14386e-07	0.000999001	2.12842e-05	0.000986263537395173
7540_HG00514_ins	ENSG00000197465.13	GYPE	protein_coding	12680	-0.324532	2.34868e-06	0.000999001	2.15935e-05	0.000998196316328651
28534_HG02106_ins	ENSG00000141469.16	SLC14A1	protein_coding	-20509	-0.382876	6.25106e-07	0.000999001	2.16716e-05	0.000999409955291937
2116_HG00733_del	ENSG00000144214.9	LYG1	protein_coding	203012	0.327674	1.83952e-06	0.000999001	2.22009e-05	0.00102137573131161
25967_NA19240_del	ENSG00000196421.8	LINC00176	protein_coding	-22588	0.400054	2.74559e-07	0.000999001	2.2636e-05	0.00103891345692048
12248_HG02059_del	ENSG00000225969.1	ABHD11-AS1	antisense	40837	-0.296751	1.23787e-06	0.000999001	2.26931e-05	0.00103906019493906
31855_HG00268_ins	ENSG00000160213.6	CSTB	protein_coding	50663	0.534859	4.34778e-07	0.000999001	2.38468e-05	0.00108929782176929
22572_HG00514_ins	ENSG00000277030.1	MIR8071-2	miRNA	91449	0.446858	2.66787e-07	0.000999001	2.42881e-05	0.00110683313426057
4673_CHM13_ins	ENSG00000228638.1	FCF1P2	processed_pseudogene	40042	-0.392059	1.17271e-06	0.000999001	2.46435e-05	0.00112038041608462
11341_NA19240_del	ENSG00000272556.2	GTF2IP13	transcribed_unprocessed_pseudogene	-32880	-0.452113	1.59243e-06	0.000999001	2.58713e-05	0.00117343300329213
7273_HG02059_del	ENSG00000246560.2	RP11-10L12.4	antisense	14844	0.346501	1.2823e-06	0.000999001	2.77679e-05	0.00125649977266025
48331_HG04217_del	ENSG00000242550.5	SERPINB10	protein_coding	-305807	0.496553	1.8495e-06	0.000999001	2.78355e-05	0.00125660889212208
20570_HG02059_ins	ENSG00000151773.12	CCDC122	protein_coding	55847	-0.390071	2.48868e-06	0.000999001	3.00411e-05	0.00135301010065963
35215_HG04217_ins	ENSG00000196167.9	COLCA1	antisense	67661	0.348462	1.44575e-06	0.000999001	3.02729e-05	0.00136027185070663
18574_HX1_ins	ENSG00000197013.9	ZNF429	protein_coding	78968	-0.684309	6.78338e-07	0.000999001	3.0779e-05	0.0013797964614951
5500_HG02106_del	ENSG00000185909.14	KLHDC8B	protein_coding	308907	0.480317	1.02111e-06	0.000999001	3.10086e-05	0.00138686396968948
20318_HG00514_del	ENSG00000256249.1	RP11-324E6.6	lincRNA	21728	0.327979	1.2265e-06	0.000999001	3.12611e-05	0.00139492059279318
13733_HG02106_ins	ENSG00000188372.14	ZP3	protein_coding	350115	0.330375	1.15942e-06	0.000999001	3.15712e-05	0.00140550427174944
25973_HG02818_ins	ENSG00000278595.1	RP5-1068H6.6	lincRNA	729952	0.431915	7.35729e-07	0.000999001	3.17455e-05	0.00141000748792969
14948_HG02059_ins	ENSG00000198722.14	UNC13B	protein_coding	70184	0.340197	1.05142e-06	0.000999001	3.20868e-05	0.00142189041664856
27037_HG02059_del	ENSG00000262874.1	C19orf84	protein_coding	2487	0.389717	7.81637e-07	0.000999001	3.32434e-05	0.00146976507319184
25570_HG02059_del	ENSG00000141384.12	TAF4B	protein_coding	-58092	0.44583	1.98017e-06	0.000999001	3.41217e-05	0.00150514451446507
839_HG00268_del	ENSG00000200174.1	Y_RNA	misc_RNA	-21999	0.269549	1.25855e-06	0.000999001	3.44942e-05	0.00151810196849693
19823_HG00733_del	ENSG00000234353.2	AP000347.4	transcribed_unprocessed_pseudogene	44938	-0.448772	1.00164e-06	0.000999001	3.50746e-05	0.00154012930127663
10805_HG00268_ins	ENSG00000165810.16	BTNL9	protein_coding	-98314	-0.324272	1.06753e-06	0.000999001	3.52356e-05	0.00154368246689909
18254_HG02818_del	ENSG00000212440.1	SNORA75	snoRNA	65699	-0.393992	7.67109e-07	0.000999001	3.56016e-05	0.00155618026607007
1941_HG00733_ins	ENSG00000115902.10	SLC1A4	protein_coding	-51833	-0.357388	1.54734e-06	0.000999001	3.66244e-05	0.00159726592214941
29299_HG02059_ins	ENSG00000226233.1	RP1-151B14.9	processed_pseudogene	5155	-0.380518	1.65696e-06	0.000999001	3.76927e-05	0.00164014595981271
1535_NA12878_del	ENSG00000211593.2	IGKJ5	IG_J_gene	-27799	-0.338699	1.6468e-06	0.000999001	3.83293e-05	0.0016640903210289
49523_HG04217_del	ENSG00000269742.1	BNIP3P29	processed_pseudogene	256038	0.402298	4.0407e-07	0.000999001	3.84912e-05	0.00166736398560386
25887_HG02106_ins	ENSG00000183336.8	BOLA2	protein_coding	960228	0.349791	1.21303e-06	0.000999001	3.94066e-05	0.00170318994161674
10770_CHM1_ins	ENSG00000148377.5	IDI2	protein_coding	-7440	0.362538	3.21808e-07	0.000999001	3.99993e-05	0.00172481101942521
10800_CHM13_ins	ENSG00000146574.15	CCZ1B	protein_coding	3728	-0.326834	1.26765e-06	0.000999001	4.00858e-05	0.00172481101942521
15226_CHM1_ins	ENSG00000166140.17	ZFYVE19	protein_coding	1035	-0.324127	3.26261e-06	0.000999001	4.02219e-05	0.00172681263507783
18365_HG00268_del	ENSG00000012779.10	ALOX5	protein_coding	17692	-0.415098	5.76198e-06	0.000999001	4.05988e-05	0.00173912044285658
13164_HG00268_ins	ENSG00000188732.10	FAM221A	protein_coding	-54065	0.371971	2.33332e-06	0.000999001	4.08752e-05	0.00174707812334459
43409_HG04217_ins	ENSG00000127578.6	WFIKKN1	protein_coding	-58195	0.524208	2.75509e-07	0.000999001	4.17891e-05	0.00178218818405506
16574_HG00514_ins	ENSG00000230445.4	LRRC37A6P	transcribed_processed_pseudogene	-3261	0.342356	1.60667e-06	0.000999001	4.26963e-05	0.00181685812797172
25519_HG02106_ins	ENSG00000103227.18	LMF1	protein_coding	65191	0.383303	4.18829e-07	0.000999001	4.29341e-05	0.00182295306619716
22304_NA19240_del	ENSG00000132600.16	PRMT7	protein_coding	64319	0.371824	3.46439e-06	0.000999001	4.47522e-05	0.00189597222151767
51939_HG04217_ins	ENSG00000101190.12	TCFL5	protein_coding	11262	0.377124	3.94357e-07	0.000999001	4.56499e-05	0.00192976295281573
21408_CHM13_ins	ENSG00000263065.1	AF001548.6	antisense	-149195	-0.312063	3.03241e-06	0.000999001	4.61366e-05	0.00194606957590783
15532_NA19434_ins	ENSG00000211899.9	IGHM	IG_C_gene	-106616	-0.757049	7.1913e-07	0.000999001	4.67861e-05	0.00196915699963843
21944_HG02818_ins	ENSG00000259212.1	CTD-3065B20.2	antisense	-43985	0.450848	2.01134e-06	0.000999001	4.9369e-05	0.00207334045474991
16636_HG00268_del	ENSG00000213930.11	GALT	protein_coding	23053	-0.675397	2.69794e-06	0.000999001	5.03485e-05	0.00210987964131967
27297_HG02106_del	ENSG00000170425.3	ADORA2B	protein_coding	-76677	0.363745	2.74481e-06	0.000999001	5.38407e-05	0.00225132787723467
25570_HG02059_del	ENSG00000264911.1	RP11-107K17.2	processed_pseudogene	-180503	0.338807	2.44918e-06	0.000999001	5.41482e-05	0.00225928503461989
110_NA12878_ins	ENSG00000177000.10	MTHFR	protein_coding	-15563	0.509631	2.74859e-06	0.000999001	5.51527e-05	0.00229622670767271
9826_CHM1_del	ENSG00000147813.15	NAPRT	protein_coding	43531	-0.415897	4.73282e-07	0.001998	5.58213e-05	0.00231905443344881
25967_NA19240_del	ENSG00000130590.13	SAMD10	protein_coding	37643	0.401346	5.20997e-07	0.000999001	5.70806e-05	0.00236627139346212
23741_HG02818_ins	ENSG00000238083.7	LRRC37A2	protein_coding	-886250	0.357809	4.71359e-06	0.000999001	5.72549e-05	0.00236840364389241
1866_HG01352_ins	ENSG00000274769.1	RP11-493E12.3	processed_transcript	357830	0.299172	5.72674e-06	0.000999001	5.74225e-05	0.00237025020420058
13540_HG00268_ins	ENSG00000228653.2	HNRNPCP7	processed_pseudogene	-59486	0.449496	1.6122e-06	0.000999001	5.79837e-05	0.0023848403313285
29911_HG00268_ins	ENSG00000267346.1	EIF5AP3	processed_pseudogene	-16265	0.381558	1.71982e-06	0.000999001	5.80234e-05	0.0023848403313285
18268_CHM1_ins	ENSG00000204850.4	CTB-158D10.3	antisense	29064	0.54952	1.04339e-06	0.000999001	5.84853e-05	0.00239639256075309
3644_NA19434_ins	ENSG00000232535.1	OR5H8	polymorphic_pseudogene	-115684	0.245958	2.31629e-06	0.000999001	5.85531e-05	0.00239639256075309
26744_HG00268_ins	ENSG00000261141.1	RP11-303E16.5	antisense	31507	0.552125	2.1907e-06	0.000999001	5.94205e-05	0.00242674017540271
52426_HG04217_del	ENSG00000228314.1	CYP4F29P	transcribed_unprocessed_pseudogene	213247	0.30875	2.48581e-06	0.000999001	6.12865e-05	0.00249765618935636
26607_HG02059_ins	ENSG00000273791.1	CTC-559E9.13	unprocessed_pseudogene	-44670	0.384316	2.02086e-06	0.000999001	6.14469e-05	0.00249890998696112
6876_HG02059_ins	ENSG00000249700.8	SRD5A3-AS1	processed_transcript	141822	0.331338	5.58475e-06	0.000999001	6.20192e-05	0.0025168743051428
431_HG02818_ins	ENSG00000270605.1	RP5-1092A3.4	antisense	7614	0.474919	3.35686e-06	0.000999001	6.29158e-05	0.00254789629505775
14406_CHM13_del	ENSG00000188483.7	IER5L	protein_coding	88868	-0.346434	1.93295e-06	0.000999001	6.40931e-05	0.00259013186875612
10365_HG00733_ins	ENSG00000273226.1	RP11-513M16.8	antisense	13620	0.392238	3.15256e-06	0.000999001	6.47256e-05	0.00261022031368608
12182_NA19240_ins	ENSG00000106123.11	EPHB6	protein_coding	69254	-0.487531	2.75415e-06	0.000999001	6.54335e-05	0.00263325922598128
29243_HG02059_ins	ENSG00000236132.1	CTA-440B3.1	processed_pseudogene	-460185	-0.330748	2.69836e-06	0.000999001	6.63461e-05	0.00266442278190351
9002_NA19434_ins	ENSG00000281896.1	RP11-274B21.13	transcribed_unprocessed_pseudogene	-48761	-0.312217	3.5402e-06	0.000999001	6.92392e-05	0.00277482719219101
4354_NA19434_ins	ENSG00000274693.1	HTT-AS1_2	misc_RNA	-29065	0.262056	7.97605e-07	0.001998	6.94485e-05	0.00277744078479582
5488_HG00268_ins	ENSG00000055955.15	ITIH4	protein_coding	132173	-0.280272	5.2037e-06	0.000999001	7.05628e-05	0.00281616211490694
6561_HG02818_ins	ENSG00000033178.12	UBA6	protein_coding	23098	-0.340837	3.59385e-06	0.000999001	7.08445e-05	0.00282156301958641
1570_HG02059_del	ENSG00000116741.7	RGS2	protein_coding	-168371	-0.293441	2.95482e-06	0.000999001	7.14134e-05	0.00283835654099636
20089_HG00268_del	ENSG00000181903.4	OR4C6	protein_coding	-202370	0.548721	1.68034e-06	0.000999001	7.40444e-05	0.00293687137165544
18117_HG02059_ins	ENSG00000236935.1	AP003774.1	antisense	11043	-0.309031	3.07578e-06	0.000999001	7.49172e-05	0.00296538818601697
1866_HG01352_ins	ENSG00000237651.6	C2orf74	protein_coding	328549	0.293764	8.055e-06	0.000999001	7.55427e-05	0.00298401950694426
26626_HG02059_ins	ENSG00000238517.1	MIR1270	miRNA	5925	-0.265758	2.02033e-06	0.000999001	7.79728e-05	0.00307371253108076
32353_HG02106_del	ENSG00000172404.4	DNAJB7	protein_coding	308020	-0.355775	2.58856e-06	0.000999001	7.98262e-05	0.00313685762542721
23535_HG02818_ins	ENSG00000265185.5	SNORD3B-1	snoRNA	-48315	-0.498447	3.91455e-06	0.000999001	7.99001e-05	0.00313685762542721
23715_AK1_del	ENSG00000226025.9	LGALS17A	transcribed_unprocessed_pseudogene	87541	0.414797	2.89967e-06	0.000999001	8.11471e-05	0.00317933929581469
7757_HG02106_ins	ENSG00000250656.2	ST3GAL1P1	processed_pseudogene	-56763	-0.34321	5.33199e-06	0.000999001	8.2563e-05	0.00322825269736415
1535_NA12878_del	ENSG00000211598.2	IGKV4-1	IG_V_gene	-52628	-0.319114	6.60806e-06	0.000999001	8.36455e-05	0.00326395835872077
3521_HG00268_del	ENSG00000235833.1	AC159540.14	processed_pseudogene	48488	-0.207741	4.73249e-06	0.000999001	8.49695e-05	0.00330892436743098
18060_HG02059_ins	ENSG00000110042.7	DTX4	protein_coding	80669	-0.381121	4.25628e-06	0.000999001	8.58969e-05	0.00333829560618685
431_HG02818_ins	ENSG00000271398.1	RP5-1092A3.5	lincRNA	-21	-0.453969	4.17418e-06	0.000999001	8.63662e-05	0.0033497808826182
9826_CHM1_del	ENSG00000255050.1	RP11-661A12.9	antisense	44826	-0.395239	1.55259e-06	0.000999001	8.68545e-05	0.00336195548358143
20290_HX1_ins	ENSG00000183822.3	NCF4-AS1	antisense	16243	0.427851	1.92178e-06	0.000999001	9.13012e-05	0.00352699559141742
19777_HG02059_del	ENSG00000111696.11	NT5DC3	protein_coding	129173	-0.530657	4.66105e-06	0.000999001	9.25376e-05	0.00356760861659943
4392_HG02059_ins	ENSG00000178623.11	GPR35	protein_coding	26635	0.340655	9.00952e-07	0.000999001	9.35375e-05	0.00359226298262791
14632_HG02059_ins	ENSG00000172785.18	CBWD1	protein_coding	141422	0.314	3.36743e-06	0.000999001	9.35498e-05	0.00359226298262791
11515_CHM1_del	ENSG00000166275.15	BORCS7	protein_coding	-23137	-0.332351	6.66107e-06	0.000999001	9.50369e-05	0.00364211163588205
26943_NA19240_del	ENSG00000167074.14	TEF	protein_coding	377146	-0.411415	3.34591e-06	0.000999001	9.68161e-05	0.00370293445310416
12523_CHM1_ins	ENSG00000255893.1	RP11-685N10.1	antisense	-135641	-0.470166	4.38483e-06	0.000999001	9.78496e-05	0.00373505200701942
5633_HG02059_ins	ENSG00000168917.8	SLC35G2	protein_coding	74550	0.297544	8.45925e-06	0.000999001	9.99761e-05	0.00380868145405685
10044_HG00514_del	ENSG00000229390.1	MICD	unprocessed_pseudogene	-212738	0.334566	1.77236e-06	0.001998	0.000100415	0.00381785658199951
19570_HG04217_ins	ENSG00000010030.13	ETV7	protein_coding	9313	-0.357786	4.02231e-06	0.000999001	0.000102582	0.00388875750811744
11189_HG02106_del	ENSG00000112473.17	SLC39A7	protein_coding	-713525	-0.649397	9.60551e-07	0.000999001	0.00010287	0.00388875750811744
16054_HG01352_ins	ENSG00000266733.5	TBC1D29	protein_coding	-86857	0.379807	3.12882e-06	0.001998	0.000102885	0.00388875750811744
14017_CHM1_ins	ENSG00000233610.1	LINC00462	lincRNA	-49648	0.424978	5.50266e-06	0.001998	0.000103689	0.00391147683655667
20387_AK1_del	ENSG00000127561.14	SYNGR3	protein_coding	-185416	-0.31949	1.69065e-06	0.000999001	0.000105157	0.00395910667427081
3958_NA19434_del	ENSG00000169860.6	P2RY1	protein_coding	-311117	-0.330178	2.77813e-06	0.000999001	0.00010739	0.00403529653106955
574_AK1_ins	ENSG00000117480.15	FAAH	protein_coding	-56920	0.417751	7.66437e-06	0.000999001	0.000110946	0.00416080638090609
9002_NA19434_ins	ENSG00000242588.5	RP11-274B21.14	processed_transcript	-5647	-0.310056	3.19213e-06	0.000999001	0.000112196	0.00419951485213116
16234_CHM1_del	ENSG00000103034.14	NDRG4	protein_coding	150449	-0.329388	1.89619e-06	0.000999001	0.000112974	0.00422044049083647
26882_NA19240_del	ENSG00000100336.17	APOL4	protein_coding	27830	-0.410708	3.98006e-06	0.000999001	0.000113747	0.00424109875245541
41835_HG04217_del	ENSG00000254395.1	IGHV4-55	IG_V_pseudogene	-605298	0.399033	3.64862e-06	0.000999001	0.000114963	0.00427816278355749
18316_CHM1_ins	ENSG00000221923.8	ZNF880	protein_coding	14898	0.301344	1.6191e-06	0.000999001	0.000115932	0.00430048380337252
15343_CHM1_del	ENSG00000275332.1	CTD-2017F17.1	antisense	10922	0.334865	3.7898e-06	0.000999001	0.000116009	0.00430048380337252
10970_HG00268_ins	ENSG00000230939.1	RP11-314C16.1	lincRNA	-267614	-0.250976	4.09926e-06	0.001998	0.0001184	0.00438069438298493
13280_CHM1_ins	ENSG00000090376.10	IRAK3	protein_coding	-119747	-0.376833	9.12003e-06	0.000999001	0.000118791	0.00438674118547449
6842_HG00514_del	ENSG00000128039.10	SRD5A3	protein_coding	98993	0.320016	7.21444e-06	0.000999001	0.000121609	0.00448221830812742
13280_CHM1_ins	ENSG00000256072.1	RP11-335I12.2	antisense	-182613	-0.38529	5.66844e-06	0.000999001	0.000122537	0.00450780305317201
35215_HG04217_ins	ENSG00000214290.8	COLCA2	protein_coding	59893	0.3039	6.12456e-06	0.000999001	0.000127429	0.00467883735295705
26928_HG00514_ins	ENSG00000231205.11	ZNF826P	transcribed_unprocessed_pseudogene	69701	-0.447573	3.00072e-06	0.000999001	0.000128209	0.00469852720113503
12184_HG02059_ins	ENSG00000230295.1	GTF2IP23	unprocessed_pseudogene	23520	-0.365793	3.09538e-06	0.000999001	0.000128892	0.00471459427205389
11934_HG00268_ins	ENSG00000135587.8	SMPD2	protein_coding	7342	0.298742	5.24352e-06	0.000999001	0.000129519	0.0047263222144796
9118_HG04217_del	ENSG00000152642.10	GPD1L	protein_coding	6539	-0.34064	4.55074e-06	0.000999001	0.000129703	0.0047263222144796
4176_CHM1_del	ENSG00000272989.1	LINC02012	lincRNA	5345	0.426328	2.44485e-06	0.000999001	0.000132802	0.00482937106837125
3213_HG02059_del	ENSG00000144182.16	LIPT1	protein_coding	-18439	0.288354	1.19324e-05	0.000999001	0.000133032	0.00482937106837125
6201_HG01352_ins	ENSG00000169252.5	ADRB2	protein_coding	-5290	-0.298793	7.50325e-06	0.000999001	0.000137489	0.00498178863705252
28230_HG02059_del	ENSG00000280013.1	CH507-42P11.2	processed_pseudogene	-23453	-0.211275	3.03582e-05	0.000999001	0.000138632	0.0050137798024429
18783_HG00268_ins	ENSG00000138185.18	ENTPD1	protein_coding	-49746	0.331157	7.21025e-06	0.000999001	0.000149183	0.00538526471557872
10051_HG00514_ins	ENSG00000233916.1	ZDHHC20P1	processed_pseudogene	197561	0.278465	4.06418e-06	0.000999001	0.000150946	0.00543872128927817
23741_HG02818_ins	ENSG00000261575.2	RP11-259G18.1	transcribed_unprocessed_pseudogene	-641776	0.34004	1.86287e-05	0.001998	0.00015298	0.00550172455683061
27786_HG02106_ins	ENSG00000278730.1	RP11-147L13.11	lincRNA	-209536	-0.367155	4.65234e-06	0.000999001	0.000155827	0.00559367720356871
18783_HG00268_ins	ENSG00000270099.1	RP11-248J23.7	protein_coding	-198515	0.33115	7.91055e-06	0.000999001	0.00015768	0.00564967300768333
12753_HG02059_del	ENSG00000273391.1	RP11-634H22.1	antisense	65817	0.374642	2.36548e-06	0.000999001	0.000158595	0.00567191485693299
22489_HG00514_ins	ENSG00000259775.1	RP11-45P15.4	antisense	-16680	0.346558	2.19283e-06	0.000999001	0.000159577	0.00569349037148748
19005_HG02059_ins	ENSG00000278654.1	RP11-434C1.4	processed_pseudogene	-474061	0.295587	4.56471e-06	0.000999001	0.000159789	0.00569349037148748
1941_HG00733_ins	ENSG00000252892.1	RNU6-548P	snRNA	-58102	-0.332707	7.82527e-06	0.000999001	0.000161651	0.00574920885536754
490_NA19240_del	ENSG00000183682.7	BMP8A	protein_coding	292877	-0.492109	8.88871e-06	0.000999001	0.000166925	0.00592584833612306
9591_HG02818_ins	ENSG00000272558.1	U91328.21	antisense	-670130	-0.465246	1.66276e-05	0.000999001	0.000167352	0.00593008589534253
26946_CHM13_ins	ENSG00000093100.13	XXbac-B461K10.4	processed_transcript	210686	-0.338783	4.04306e-06	0.000999001	0.00016847	0.0059587484283949
16145_NA19240_del	ENSG00000043591.5	ADRB1	protein_coding	57915	0.327611	8.3516e-06	0.000999001	0.000170478	0.00601872742904052
5370_NA19240_ins	ENSG00000114346.13	ECT2	protein_coding	-842087	0.289883	1.01687e-05	0.000999001	0.000177062	0.00623974750336109
24864_HG02059_ins	ENSG00000267681.1	CTD-3199J23.6	transcribed_processed_pseudogene	171196	-0.312665	7.49582e-06	0.001998	0.000177642	0.00624876327515182
27_HG00514_ins	ENSG00000273443.1	RP11-54O7.18	lincRNA	-77595	-0.357887	5.00835e-06	0.000999001	0.000183619	0.00644724613109139
11189_HG02106_del	ENSG00000204386.10	NEU1	protein_coding	629261	-0.644847	1.49265e-06	0.000999001	0.000185112	0.00648785089653929
967_HG00733_ins	ENSG00000116679.15	IVNS1ABP	protein_coding	110444	0.309955	7.37122e-06	0.000999001	0.000187119	0.0065462903799315
25427_HG00514_del	ENSG00000177303.9	CASKIN2	protein_coding	-223762	0.572843	5.94259e-06	0.000999001	0.000190568	0.0066548745822783
6856_HG02818_ins	ENSG00000230069.3	LRRC37A15P	processed_pseudogene	137093	-0.32569	1.1388e-05	0.000999001	0.000191018	0.00665852660086776
7848_HG01352_ins	ENSG00000234286.1	AC006026.13	antisense	171207	-0.331715	8.27266e-06	0.000999001	0.000191638	0.00666808061757136
17510_CHM13_del	ENSG00000278635.1	CTD-2318O12.1	unprocessed_pseudogene	47314	0.28455	7.43841e-06	0.000999001	0.000192409	0.00668284481227362
24951_HG00514_del	ENSG00000072210.18	ALDH3A2	protein_coding	-8017	-0.351748	7.40468e-06	0.000999001	0.000192801	0.00668441595796699
41885_HG04217_ins	ENSG00000280411.1	IGHV1-69D	IG_V_gene	20681	-0.519225	4.59681e-06	0.000999001	0.000196701	0.00679739687877863
8390_HG00268_ins	ENSG00000279845.1	RP11-6L6.4	TEC	-74588	-0.31077	1.2182e-05	0.001998	0.000196765	0.00679739687877863
19973_HG02818_ins	ENSG00000136111.12	TBC1D4	protein_coding	-33862	-0.48187	9.54402e-06	0.001998	0.000197837	0.00682220376412502
45287_HG04217_del	ENSG00000261286.1	RP11-517C16.2	antisense	8572	0.342089	4.989e-06	0.000999001	0.000200362	0.00689693777794778
4797_HG02059_ins	ENSG00000223899.1	SEC13P1	processed_pseudogene	40536	-0.34498	5.91915e-06	0.000999001	0.000203723	0.00700013117758318
4192_HG02106_del	ENSG00000128683.13	GAD1	protein_coding	-663068	-0.338819	1.30706e-05	0.000999001	0.00020659	0.00707952156386989
599_HG02818_ins	ENSG00000117481.10	NSUN4	protein_coding	-126809	0.317843	1.35106e-05	0.000999001	0.000206768	0.00707952156386989
15921_HG01352_del	ENSG00000181856.14	SLC2A4	protein_coding	-75973	0.525291	4.54397e-06	0.000999001	0.000211485	0.00722818804473477
18574_HX1_ins	ENSG00000196268.11	ZNF493	protein_coding	178531	-0.586312	6.27057e-06	0.000999001	0.000214203	0.00730812686732464
20498_HG02106_ins	ENSG00000149218.4	ENDOD1	protein_coding	304764	0.494227	1.49065e-05	0.000999001	0.000215869	0.00734723955305749
22921_HG00514_ins	ENSG00000247982.6	LINC00926	lincRNA	-398238	0.319481	1.09842e-05	0.000999001	0.000216798	0.00734723955305749
11883_AK1_del	ENSG00000173295.7	FAM86B3P	transcribed_unprocessed_pseudogene	158964	-0.310105	2.11215e-05	0.000999001	0.000216859	0.00734723955305749
19769_HG00514_ins	ENSG00000123427.16	METTL21B	protein_coding	-82000	0.297734	1.61093e-05	0.000999001	0.000216874	0.00734723955305749
53678_HG04217_ins	ENSG00000271138.1	IGLVIVOR22-1	IG_V_pseudogene	75406	0.310775	1.06753e-05	0.000999001	0.000217908	0.00735480700334084
27628_HG00268_ins	ENSG00000282199.1	RP11-527L4.5	processed_transcript	17538	0.296203	6.99057e-06	0.001998	0.000218078	0.00735480700334084
26946_CHM13_ins	ENSG00000243156.7	MICAL3	protein_coding	210689	-0.340897	4.77906e-06	0.000999001	0.000218242	0.00735480700334084
3619_HG00268_del	ENSG00000198142.4	SOWAHC	protein_coding	-93746	-0.411392	1.34616e-05	0.001998	0.000220576	0.00742049046977868
26744_HG00268_ins	ENSG00000166455.13	C16orf46	protein_coding	33311	0.56678	8.90006e-06	0.000999001	0.000222232	0.00746317592605623
1179_HG02059_del	ENSG00000177173.5	NAP1L4P1	processed_pseudogene	2622	-0.377212	1.8489e-05	0.001998	0.000227945	0.00764172143901982
18365_HG00268_del	ENSG00000231964.1	RP11-67C2.2	antisense	-52702	-0.376026	2.50024e-05	0.000999001	0.00022998	0.00769655829282818
46408_HG04217_del	ENSG00000274419.6	TBC1D3D	protein_coding	309335	-0.44414	1.2471e-05	0.000999001	0.000231212	0.00772437828092956
24850_HG02059_del	ENSG00000141756.18	FKBP10	protein_coding	52815	-0.346352	6.88039e-06	0.000999001	0.000231632	0.00772502147560749
6753_NA19434_dup	ENSG00000234284.6	ZNF879	protein_coding	65028	0.304629	4.61445e-06	0.000999001	0.000232717	0.00774780216519306
10800_CHM13_ins	ENSG00000155026.16	RSPH10B	protein_coding	872312	0.295496	9.3341e-06	0.001998	0.000235882	0.00783963394432983
41827_HG04217_ins	ENSG00000211955.2	IGHV3-33	IG_V_gene	-598829	0.640818	3.24428e-06	0.000999001	0.00023831	0.00790669727245606
27786_HG02106_ins	ENSG00000267023.5	LRRC37A16P	transcribed_unprocessed_pseudogene	-208647	-0.359614	7.74054e-06	0.000999001	0.000246146	0.00815264956273484
25235_HG00268_ins	ENSG00000129007.14	CALML4	protein_coding	-832499	-0.431086	1.04969e-05	0.001998	0.000246697	0.00815688407621634
41675_HG04217_ins	ENSG00000271780.1	RP11-1017G21.5	lincRNA	-30174	0.455373	9.86786e-06	0.000999001	0.000249233	0.00822662450312797
9446_CHM13_ins	ENSG00000124615.17	MOCS1	protein_coding	179589	0.260001	2.78767e-05	0.000999001	0.000251099	0.00827404910188413
10117_NA19240_del	ENSG00000213149.3	CNN2P9	processed_pseudogene	-108427	0.437113	6.73565e-06	0.000999001	0.000252649	0.00831091698675574
18458_HG01352_del	ENSG00000237232.7	ZNF295-AS1	lincRNA	-42057	0.551016	4.7461e-06	0.000999001	0.000261124	0.00857506983045651
21391_HG02818_del	ENSG00000253132.1	IGHV3-62	IG_V_pseudogene	170640	0.333118	5.43237e-06	0.000999001	0.00026246	0.00860428476457694
16636_HG00268_del	ENSG00000258728.1	RP11-195F19.29	protein_coding	14541	-0.635572	1.06764e-05	0.000999001	0.000265473	0.00868828462186391
11883_AK1_del	ENSG00000253981.5	ALG1L13P	transcribed_unprocessed_pseudogene	151556	-0.310652	2.50713e-05	0.000999001	0.000271714	0.00886609724317701
29480_HG02106_ins	ENSG00000105650.21	PDE4C	protein_coding	87800	0.367139	1.58068e-05	0.000999001	0.000271826	0.00886609724317701
31673_HG00268_ins	ENSG00000237594.2	AP000251.3	antisense	4898	0.289801	8.99676e-06	0.001998	0.000278356	0.00906374872617658
13523_HG04217_del	ENSG00000138755.5	CXCL9	protein_coding	57837	-0.275437	1.24989e-05	0.000999001	0.000281671	0.00915463428327397
25142_HG00514_ins	ENSG00000278834.1	RP11-458J1.1	antisense	-21435	0.310046	1.37407e-05	0.000999001	0.000282097	0.00915463428327397
12345_AK1_del	ENSG00000164695.4	CHMP4C	protein_coding	-92812	0.434179	1.95865e-05	0.001998	0.000285226	0.00924062024043743
12332_CHM1_del	ENSG00000248746.5	ACTN3	protein_coding	397627	0.280554	1.59402e-05	0.000999001	0.000289601	0.00936661725633662
54329_HG04217_del	ENSG00000100427.15	MLC1	protein_coding	78348	-0.390516	2.30291e-06	0.000999001	0.000290217	0.0093708178065164
22856_HG00268_del	ENSG00000133101.9	CCNA1	protein_coding	-754	0.556668	1.12667e-05	0.000999001	0.000294922	0.00950681325892803
22669_HG00268_ins	ENSG00000222726.1	RNU2-7P	snRNA	192251	0.391571	1.33535e-05	0.000999001	0.000302074	0.00972110201826885
41010_HG04217_ins	ENSG00000179841.8	AKAP5	protein_coding	70382	0.313098	1.41532e-05	0.000999001	0.000303556	0.00975251322363789
17954_CHM1_del	ENSG00000233927.4	RPS28	protein_coding	19091	-0.299393	7.8261e-06	0.002997	0.000304598	0.00976970729436383
6738_AK1_ins	ENSG00000250604.1	RP11-597D13.8	antisense	-216462	0.392746	9.60072e-06	0.000999001	0.000307297	0.00982559846479544
3278_HG00514_del	ENSG00000236397.3	DDX11L2	unprocessed_pseudogene	52613	0.519576	2.709e-05	0.000999001	0.00030736	0.00982559846479544
27312_HG00514_ins	ENSG00000167748.10	KLK1	protein_coding	-481	0.32055	5.03111e-06	0.000999001	0.000313237	0.00999689415882894
34600_HG04217_del	ENSG00000166435.15	XRRA1	protein_coding	13638	-0.334151	2.26687e-05	0.000999001	0.000324109	0.0103267744845698
25457_NA19240_del	ENSG00000282826.1	FRG1CP	unprocessed_pseudogene	632828	0.382749	1.00961e-05	0.000999001	0.000338582	0.0107701119766172
14529_HG00514_del	ENSG00000278374.1	U4	snRNA	-30366	-0.283672	1.69043e-05	0.000999001	0.000340384	0.0108095950154029
11072_CHM1_del	ENSG00000274985.1	PTCHD3P1	unprocessed_pseudogene	8975	0.330521	1.84734e-05	0.002997	0.000343209	0.0108813822145218
21419_HG02818_del	ENSG00000270505.1	IGHV1OR15-1	IG_V_gene	63220	0.437549	1.68702e-05	0.000999001	0.000344933	0.0109180839625605
18346_HG02106_ins	ENSG00000276805.2	RP11-291L22.9	transcribed_unprocessed_pseudogene	-132717	0.307958	9.53146e-06	0.000999001	0.000349987	0.0110541622654138
22323_HG02818_del	ENSG00000277920.1	RP11-958N24.4	unprocessed_pseudogene	608180	-0.550189	1.74702e-05	0.001998	0.000350379	0.0110541622654138
32226_HG04217_del	ENSG00000232936.5	RP11-80H5.2	antisense	94218	-0.305555	1.79281e-05	0.000999001	0.000352113	0.0110836933061961
9002_NA19434_ins	ENSG00000280828.1	RP11-274B21.1	unprocessed_pseudogene	35452	-0.283557	1.71152e-05	0.001998	0.000352465	0.0110836933061961
12465_HG02059_ins	ENSG00000267368.1	UPK3BL	protein_coding	-163491	0.356375	1.666e-05	0.000999001	0.000353327	0.0110927041858033
12184_HG02059_ins	ENSG00000273142.1	RP11-458F8.4	lincRNA	1371	-0.360927	7.4392e-06	0.000999001	0.000360272	0.0112913556946735
29361_HG02106_ins	ENSG00000171469.10	ZNF561	protein_coding	31539	-0.448878	1.26933e-05	0.000999001	0.000360826	0.0112913556946735
20265_HG00268_del	ENSG00000197345.12	MRPL21	protein_coding	-29566	-0.32659	1.08282e-05	0.000999001	0.00036186	0.0113053598790386
6844_HG02059_ins	ENSG00000163071.10	SPATA18	protein_coding	30619	0.315915	2.43644e-05	0.000999001	0.000368282	0.0114873801856615
1535_NA12878_del	ENSG00000239862.1	IGKV1-37	IG_V_gene	-464495	-0.288632	2.27082e-05	0.002997	0.000376502	0.011724804643763
24532_HG00268_ins	ENSG00000260711.2	RP11-747H7.3	sense_intronic	48155	-0.404683	1.52671e-05	0.000999001	0.000381095	0.0118486954853065
21007_HG00514_ins	ENSG00000278238.1	RP11-245D16.4	lincRNA	247032	0.267046	4.31624e-05	0.001998	0.000387132	0.0120170106991803
13507_HG02106_ins	ENSG00000275875.1	RP11-613E4.5	processed_pseudogene	42138	0.320497	7.4584e-06	0.000999001	0.000389464	0.012069962257866
41827_HG04217_ins	ENSG00000211900.2	IGHJ6	IG_J_gene	-102234	0.661055	4.52075e-06	0.002997	0.000396083	0.0122553899056321
3024_CHM1_ins	ENSG00000224272.2	AC114730.3	antisense	-33678	-0.301082	5.30308e-06	0.001998	0.000399854	0.0123331272525996
51106_HG04217_ins	ENSG00000205611.4	LINC01597	lincRNA	-620907	0.298102	4.21028e-06	0.000999001	0.000399875	0.0123331272525996
2902_HG00733_ins	ENSG00000144485.10	HES6	protein_coding	-6541	0.33531	4.91802e-06	0.000999001	0.000402758	0.0124008994923187
9838_HG00268_del	ENSG00000213830.3	CFL1P5	processed_pseudogene	114843	0.286251	1.63024e-05	0.001998	0.000403359	0.0124008994923187
12965_CHM1_del	ENSG00000256651.1	RP11-144O23.8	processed_pseudogene	274861	0.246462	1.56329e-05	0.000999001	0.000406149	0.012466792221385
12093_CHM1_ins	ENSG00000152219.4	ARL14EP	protein_coding	-28656	-0.279903	1.65757e-05	0.000999001	0.000410689	0.0125686069593929
1809_CHM1_del	ENSG00000235072.2	AC012074.2	lincRNA	-777	0.460968	3.38488e-05	0.000999001	0.00041077	0.0125686069593929
23495_AK1_ins	ENSG00000256771.3	ZNF253	protein_coding	-65488	-0.405231	1.3616e-05	0.002997	0.000412939	0.0126149495869629
27484_HG00514_ins	ENSG00000268516.2	CTD-3138B18.5	antisense	-16130	-0.374114	3.0237e-05	0.000999001	0.000414432	0.0126405269881345
2947_HG00514_del	ENSG00000272183.1	RP11-523H20.3	antisense	-217556	0.350898	4.27798e-05	0.000999001	0.000416793	0.0126924564869273
19591_AK1_del	ENSG00000282122.1	IGHV7-4-1	IG_V_gene	-54197	0.349313	5.31093e-06	0.000999001	0.000423202	0.0128594525567807
4161_HG02059_ins	ENSG00000135905.18	DOCK10	protein_coding	112372	0.383869	2.65305e-05	0.001998	0.000423611	0.0128594525567807
25967_NA19240_del	ENSG00000101161.7	PRPF6	protein_coding	30621	0.363516	4.14289e-06	0.000999001	0.000424831	0.0128762102933334
8871_HG00514_del	ENSG00000164253.13	WDR41	protein_coding	126007	0.490654	2.26697e-05	0.000999001	0.000426157	0.0128846718299736
12234_HG00514_del	ENSG00000178665.14	ZNF713	protein_coding	16603	-0.275381	2.14351e-05	0.000999001	0.000426447	0.0128846718299736
19849_CHM13_del	ENSG00000279434.1	RP11-85K15.3	TEC	-47527	0.365263	1.28019e-05	0.000999001	0.000428221	0.0129180237888196
1535_NA12878_del	ENSG00000253497.1	IGKV1-13	IG_V_pseudogene	-213226	-0.305587	1.79044e-05	0.000999001	0.000429556	0.0129380490243964
2443_HG02106_del	ENSG00000196539.3	OR2T3	protein_coding	202903	0.391646	1.56555e-05	0.000999001	0.000431444	0.0129746419253739
32471_HG00268_ins	ENSG00000273366.1	CTA-989H11.1	lincRNA	-270090	-0.447875	1.47489e-05	0.004995	0.000440158	0.0132160766391408
15802_HG00733_ins	ENSG00000140391.14	TSPAN3	protein_coding	427846	0.324698	2.89051e-05	0.000999001	0.000452102	0.0135422449328706
17433_AK1_ins	ENSG00000258230.2	RP11-511H9.3	transcribed_processed_pseudogene	-25481	0.29069	1.8784e-05	0.001998	0.000452426	0.0135422449328706
19166_HG00733_ins	ENSG00000275842.1	MIR941-5	miRNA	-6771	-0.272007	4.10661e-06	0.000999001	0.000453718	0.0135598620469938
3024_CHM1_ins	ENSG00000234793.1	AC114730.7	antisense	19841	-0.293885	6.12575e-06	0.000999001	0.000456705	0.0136280031441193
21007_HG00514_ins	ENSG00000136098.16	NEK3	protein_coding	569168	0.252466	4.08993e-05	0.000999001	0.000460205	0.0137112177812584
1296_HG00514_del	ENSG00000215845.10	TSTD1	protein_coding	-72387	-0.336733	3.00699e-05	0.001998	0.000470514	0.0139967279419148
22080_HG02106_ins	ENSG00000276972.1	RP11-116D17.5	lincRNA	366122	0.408436	1.32622e-05	0.000999001	0.000471392	0.0140012396060244
6548_NA19434_del	ENSG00000249363.1	CTB-78O21.1	processed_pseudogene	-14709	0.314335	2.91662e-05	0.000999001	0.00047481	0.0140810641566037
10348_HX1_ins	ENSG00000243537.1	CTC-458A3.1	processed_pseudogene	76927	0.260486	1.71097e-05	0.001998	0.000485449	0.0143744619974061
12342_HG02059_ins	ENSG00000005471.15	ABCB4	protein_coding	67254	-0.312279	4.01261e-05	0.000999001	0.000486516	0.0143839613856174
12271_NA12878_del	ENSG00000171246.5	NPTX1	protein_coding	279045	-0.70512	5.04785e-06	0.000999001	0.000489468	0.0144490768077778
7389_HG02059_del	ENSG00000249244.1	RP11-548H18.2	unprocessed_pseudogene	-68422	0.296835	1.99059e-05	0.000999001	0.000498574	0.0146953811704288
23741_HG02818_ins	ENSG00000176681.14	LRRC37A	protein_coding	-667472	0.322218	0.00010149	0.000999001	0.000513556	0.0151138631092637
13932_HG00268_ins	ENSG00000161048.11	NAPEPLD	protein_coding	61156	0.334566	2.35018e-05	0.000999001	0.000516751	0.0151569144324692
4658_HG02059_ins	ENSG00000144597.13	EAF1	protein_coding	988075	-0.323732	3.80628e-05	0.000999001	0.000517792	0.0151569144324692
16043_CHM13_ins	ENSG00000142102.15	PGGHG	protein_coding	5386	0.344136	5.53798e-06	0.000999001	0.000517805	0.0151569144324692
46623_HG04217_ins	ENSG00000006282.20	SPATA20	protein_coding	45300	0.262446	1.67559e-05	0.000999001	0.000518164	0.0151569144324692
19745_HG00514_del	ENSG00000260470.1	RP11-834C11.11	lincRNA	43204	0.253965	2.40276e-05	0.000999001	0.000532355	0.0155484241253366
8701_CHM13_ins	ENSG00000164574.15	GALNT10	protein_coding	78313	0.326053	3.8217e-05	0.002997	0.000535449	0.0156151308967987
25887_HG02106_ins	ENSG00000254634.4	SMG1P6	unprocessed_pseudogene	977484	0.296065	4.57754e-05	0.000999001	0.000545505	0.0158843600623149
1230_HG00514_ins	ENSG00000163131.10	CTSS	protein_coding	-87807	0.293896	3.39558e-05	0.000999001	0.000551018	0.0160044885454906
1049_HG02818_ins	ENSG00000198890.7	PRMT6	protein_coding	968261	0.28877	4.47092e-05	0.001998	0.000551291	0.0160044885454906
20785_HG04217_ins	ENSG00000112290.12	WASF1	protein_coding	24397	-0.483654	2.67011e-05	0.000999001	0.000555143	0.0160920806135138
21898_HG02059_ins	ENSG00000258559.2	AC005519.4	sense_overlapping	-44162	0.303242	2.69571e-05	0.000999001	0.000559584	0.0161739351208196
24480_AK1_del	ENSG00000272897.5	RP1-309K20.6	protein_coding	123050	-0.381299	1.63193e-05	0.001998	0.000560543	0.0161739351208196
18144_HG04217_del	ENSG00000275765.5	RP11-54C4.3	lincRNA	17575	-0.277793	2.0458e-05	0.001998	0.000560868	0.0161739351208196
26578_HG02106_ins	ENSG00000166548.15	TK2	protein_coding	123179	0.499298	3.38864e-05	0.000999001	0.000561323	0.0161739351208196
9399_HG01352_ins	ENSG00000155087.3	ODF1	protein_coding	-9681	-0.269461	2.77243e-05	0.001998	0.000569581	0.0163873854088332
12465_HG02059_ins	ENSG00000267645.5	POLR2J2	protein_coding	-163515	0.342736	3.13959e-05	0.000999001	0.000585603	0.0168232442200969
4244_HG02059_ins	ENSG00000263941.2	RN7SL32P	misc_RNA	-368	0.523399	1.49685e-05	0.002997	0.000596584	0.0171132031328262
8600_HX1_del	ENSG00000211699.2	TRGV3	TR_V_gene	182776	0.273505	1.68644e-05	0.000999001	0.000601144	0.0172183855958347
24698_HG04217_del	ENSG00000272941.1	RP11-134L10.1	antisense	-71843	0.281537	3.67779e-05	0.000999001	0.000607849	0.0173846033751399
25941_HG02818_del	ENSG00000088854.12	C20orf194	protein_coding	8676	0.332658	1.6523e-05	0.000999001	0.000614027	0.0175063067623776
10005_HG00514_ins	ENSG00000168405.15	CMAHP	processed_transcript	10646	-0.33543	1.73893e-05	0.000999001	0.000614792	0.0175063067623776
5370_NA19240_ins	ENSG00000144959.9	NCEH1	protein_coding	-721654	0.271638	6.58409e-05	0.001998	0.000615131	0.0175063067623776
10025_CHM1_ins	ENSG00000120162.9	MOB3B	protein_coding	248317	0.297709	2.5607e-05	0.001998	0.000615737	0.0175063067623776
5583_HG02059_ins	ENSG00000248243.1	LINC02014	lincRNA	-558902	-0.783329	5.52774e-05	0.001998	0.000617137	0.0175202697116955
507_HG02059_ins	ENSG00000116525.13	TRIM62	protein_coding	248324	0.286007	0.000150918	0.000999001	0.000618346	0.017528777154938
20113_CHM13_ins	ENSG00000119684.15	MLH3	protein_coding	19110	0.26361	4.06116e-05	0.000999001	0.000620233	0.0175564512296234
11934_HG00268_ins	ENSG00000260273.1	RP11-425D10.10	antisense	65310	0.265202	4.69765e-05	0.000999001	0.000636247	0.0179833397695869
29365_HG00268_ins	ENSG00000125734.15	GPR108	protein_coding	-32874	0.300135	9.86026e-06	0.001998	0.000642103	0.0180898481355753
1943_HG00268_del	ENSG00000235182.1	RP11-348H3.4	processed_pseudogene	12615	0.260051	3.57491e-05	0.002997	0.00064301	0.0180898481355753
9591_HG02818_ins	ENSG00000112343.10	TRIM38	protein_coding	-649120	-0.43518	5.83253e-05	0.001998	0.000643448	0.0180898481355753
7181_HG04217_ins	ENSG00000071967.11	CYBRD1	protein_coding	36196	0.347472	2.79436e-05	0.001998	0.000643769	0.0180898481355753
17215_HG04217_del	ENSG00000247828.7	TMEM161B-AS1	antisense	103706	0.289092	6.54823e-05	0.001998	0.000652507	0.0183086960495114
24017_HG00268_del	ENSG00000258493.2	RP11-73E17.3	processed_pseudogene	-84769	-0.269056	2.36358e-05	0.000999001	0.000655661	0.0183704540380685
24493_HG00268_ins	ENSG00000258789.1	RP11-507K2.3	antisense	-21218	0.231722	3.79456e-05	0.002997	0.00066445	0.0185896862793883
23347_HG00514_del	ENSG00000184254.16	ALDH1A3	protein_coding	35161	-0.283933	1.27109e-05	0.002997	0.000672063	0.0187754291439893
3024_CHM1_ins	ENSG00000180902.17	D2HGDH	protein_coding	40055	-0.291482	8.93079e-06	0.000999001	0.000696494	0.0194297990478032
45464_HG04217_ins	ENSG00000205018.2	RP11-830F9.6	antisense	-30246	-0.334403	7.11016e-06	0.001998	0.000708721	0.0197423198533628
10819_HG00268_ins	ENSG00000248275.1	TRIM52-AS1	processed_transcript	14616	-0.45357	2.43983e-05	0.000999001	0.000709894	0.0197464599053026
20486_HG00514_ins	ENSG00000256250.1	RP11-989F5.1	lincRNA	7579	0.524075	8.0436e-06	0.001998	0.000727	0.0201931428333599
14294_HG00268_del	ENSG00000257093.6	KIAA1147	protein_coding	135195	-0.289259	2.85581e-05	0.000999001	0.00072924	0.0202262166407346
13864_HG00268_ins	ENSG00000006453.13	BAIAP2L1	protein_coding	-55825	0.253618	2.21739e-05	0.000999001	0.000732944	0.020299742603268
22268_HG02059_del	ENSG00000223648.4	IGHV3-64	IG_V_gene	-21056	0.274594	1.78438e-05	0.000999001	0.000741818	0.0205160413567836
18633_HG00268_ins	ENSG00000213731.2	RAB5CP1	processed_pseudogene	47144	-0.242764	0.000153721	0.000999001	0.000746627	0.0206194579995599
23973_HG02059_del	ENSG00000196123.12	KIAA0895L	protein_coding	-386301	0.260779	8.96491e-05	0.001998	0.000758792	0.0209254373891307
2378_NA12878_ins	ENSG00000276925.1	RP11-708J19.3	processed_pseudogene	-153056	0.373447	4.36877e-05	0.000999001	0.000761549	0.0209487815569982
20444_CHM13_del	ENSG00000282651.2	IGHV5-10-1	IG_V_gene	-32895	-0.254295	1.09948e-05	0.000999001	0.000761812	0.0209487815569982
13507_HG02106_ins	ENSG00000273720.1	RP11-613E4.4	processed_pseudogene	40590	0.306502	3.02005e-05	0.000999001	0.000770754	0.0211386540386277
13191_HG02059_ins	ENSG00000255464.1	SEPT14P8	unprocessed_pseudogene	95301	-0.296195	7.74664e-06	0.000999001	0.00077091	0.0211386540386277
1326_HG01352_ins	ENSG00000253326.2	RP11-261C10.7	processed_pseudogene	159723	-0.552211	2.68862e-05	0.000999001	0.00077597	0.0212471776385191
26641_CHM13_ins	ENSG00000160194.17	NDUFV3	protein_coding	73066	0.563066	1.06621e-05	0.000999001	0.000780765	0.0213289545810474
20982_HG00514_del	ENSG00000273541.1	DLEU1_2	misc_RNA	-69742	-0.460074	3.73107e-05	0.000999001	0.000781794	0.0213289545810474
541_HG00514_ins	ENSG00000271554.1	RP4-665N4.8	antisense	16979	-0.501739	6.118e-05	0.002997	0.000782276	0.0213289545810474
18254_HG02818_del	ENSG00000255753.1	RP11-22B23.2	processed_pseudogene	37970	-0.419688	2.67205e-05	0.000999001	0.000789583	0.0214977747625258
9399_HG01352_ins	ENSG00000253633.1	KB-1980E6.3	lincRNA	13151	-0.264541	5.7399e-05	0.001998	0.000805833	0.0218665587219072
21392_HG00268_del	ENSG00000245614.3	DDX11-AS1	antisense	96840	0.472731	2.56246e-05	0.000999001	0.000805941	0.0218665587219072
21167_HG00268_del	ENSG00000245648.1	RP11-277P12.20	antisense	180167	0.430676	2.4751e-05	0.000999001	0.000806531	0.0218665587219072
51959_HG04217_del	ENSG00000272259.5	LINC01749	lincRNA	75510	-0.299789	7.00112e-06	0.000999001	0.000810795	0.0219512898842411
14341_HG02106_ins	ENSG00000213214.4	ARHGEF35	protein_coding	-161928	-0.340303	4.37663e-05	0.000999001	0.000823537	0.0222649930010213
4658_HG02059_ins	ENSG00000249786.7	EAF1-AS1	antisense	979259	-0.3223	4.26124e-05	0.000999001	0.00082823	0.0223605109098793
18574_HX1_ins	ENSG00000198521.11	ZNF43	protein_coding	-229299	-0.577134	1.85089e-05	0.001998	0.000832869	0.0224366755162755
5467_AK1_del	ENSG00000272602.5	ZNF595	protein_coding	73840	-0.257344	1.29352e-05	0.001998	0.000833379	0.0224366755162755
19807_HG00733_ins	ENSG00000211639.2	IGLV4-60	IG_V_gene	-30214	0.283352	2.33926e-05	0.000999001	0.000835519	0.0224629169527017
23390_AK1_ins	ENSG00000267418.1	ELOCP29	processed_pseudogene	-442784	0.397892	2.27586e-05	0.000999001	0.000868501	0.0233171171875829
14017_CHM1_ins	ENSG00000136156.12	ITM2B	protein_coding	294168	0.408186	4.81251e-05	0.000999001	0.000870689	0.0233433479830464
12930_CHM1_del	ENSG00000164845.16	FAM86FP	transcribed_unprocessed_pseudogene	26237	0.370621	3.40001e-05	0.003996	0.000874562	0.0233844691808574
21874_HG02818_del	ENSG00000278603.1	RP13-608F4.5	unprocessed_pseudogene	-164379	-0.274062	8.55876e-05	0.001998	0.000874649	0.0233844691808574
22669_HG00268_ins	ENSG00000238286.1	SLC35E1P1	processed_pseudogene	197144	0.387101	3.57293e-05	0.002997	0.000888863	0.0237315774950608
21704_NA19240_ins	ENSG00000256013.1	RP11-27M24.1	antisense	148301	0.349375	4.76183e-05	0.001998	0.000890503	0.0237351392775435
11189_HG02106_del	ENSG00000204427.11	ABHD16A	protein_coding	799971	-0.594495	7.83471e-06	0.000999001	0.000891459	0.0237351392775435
1242_HG00514_del	ENSG00000143450.16	OAZ3	protein_coding	84297	0.392279	6.08815e-05	0.003996	0.000893247	0.0237499410785758
24412_AK1_del	ENSG00000149531.15	FRG1BP	unprocessed_pseudogene	683455	-0.247143	1.91863e-05	0.001998	0.000899738	0.0238895747551952
8790_HG02059_ins	ENSG00000215032.2	GNL3LP1	processed_pseudogene	-224521	0.264526	7.95879e-05	0.001998	0.000904497	0.0239829000048471
2893_HG00514_ins	ENSG00000244534.3	RN7SL211P	misc_RNA	4921	0.363791	5.86713e-05	0.000999001	0.000914194	0.0242067209695574
3888_HG02106_del	ENSG00000163040.14	CCDC74A	protein_coding	95588	-0.286347	4.21903e-05	0.000999001	0.000924899	0.0244565818596477
10304_HG00268_del	ENSG00000197375.12	SLC22A5	protein_coding	-63366	0.36036	8.78704e-05	0.000999001	0.000930412	0.024568657143169
25235_HG00268_ins	ENSG00000270964.1	RP11-502I4.3	lincRNA	-182866	-0.415821	3.54786e-05	0.000999001	0.000932341	0.024585915391258
17514_HG00733_del	ENSG00000264714.1	RP11-21G15.1	transcribed_processed_pseudogene	-887529	-0.61333	2.64948e-05	0.001998	0.000935567	0.0246372817673829
13562_HX1_ins	ENSG00000226397.8	C12orf77	lincRNA	83765	-0.286503	4.02542e-05	0.000999001	0.000954896	0.0251119869079959
12450_CHM13_ins	ENSG00000186523.14	FAM86B1	protein_coding	-963131	0.302118	3.938e-05	0.002997	0.000981767	0.0257834689131458
18790_HG01352_del	ENSG00000100116.16	GCAT	protein_coding	83161	0.296954	6.94294e-05	0.000999001	0.000985787	0.0258538202094582
8978_HG00268_ins	ENSG00000224807.5	DUX4L9	unprocessed_pseudogene	-150812	0.280197	1.4886e-05	0.000999001	0.000997666	0.0261298149676359
6136_NA19240_ins	ENSG00000250254.1	PTTG2	protein_coding	-959300	0.407587	5.74066e-05	0.001998	0.00101226	0.0264689292146138
22547_HG02059_del	ENSG00000274528.1	CTD-2650P22.2	sense_intronic	31729	0.280789	7.36113e-05	0.000999001	0.00101336	0.0264689292146138
13084_HG02818_ins	ENSG00000255495.1	AC145124.2	antisense	-952980	-0.212788	6.22689e-05	0.000999001	0.00102801	0.0268152516938964
11189_HG02106_del	ENSG00000204422.7	XXbac-BPG32J3.20	protein_coding	799958	-0.59554	7.3903e-06	0.000999001	0.00103754	0.0270050991593845
14169_HG00514_del	ENSG00000178460.17	MCMDC2	protein_coding	-31251	0.314333	7.38379e-05	0.001998	0.00103809	0.0270050991593845
41080_HG04217_ins	ENSG00000235812.4	ADAM21P1	transcribed_processed_pseudogene	19859	-0.26716	2.61344e-05	0.000999001	0.00104634	0.0271830322006899
26529_HG00514_ins	ENSG00000274828.1	RP11-567M16.6	lincRNA	34704	0.337294	6.55167e-06	0.002997	0.00106086	0.0275231563724548
473_AK1_ins	ENSG00000278997.1	RP11-131M11.2	TEC	-155090	0.337192	0.000208699	0.001998	0.00106931	0.0276777409274988
1230_HG00514_ins	ENSG00000143387.12	CTSK	protein_coding	-153819	0.285989	4.57309e-05	0.000999001	0.00106969	0.0276777409274988
36345_HG04217_ins	ENSG00000257176.2	RP11-996F15.2	antisense	-27213	0.298127	2.79734e-05	0.000999001	0.00107192	0.0276982622849771
20377_HG02106_ins	ENSG00000165490.12	DDIAS	protein_coding	-58920	-0.295384	4.55108e-05	0.000999001	0.00111239	0.0287055221501181
19372_HG00514_del	ENSG00000226761.3	TAS2R46	protein_coding	-145920	0.284681	4.16928e-05	0.000999001	0.00112792	0.0290673658269548
41555_HG04217_ins	ENSG00000100744.14	GSKIP	protein_coding	-23281	0.259381	4.41567e-05	0.001998	0.00113113	0.0291111713173738
16256_CHM13_ins	ENSG00000148926.9	ADM	protein_coding	318202	0.339287	3.43756e-05	0.002997	0.00116802	0.0299910547024201
23787_HG00268_del	ENSG00000169062.14	UPF3A	protein_coding	-679651	-0.31406	1.2779e-05	0.002997	0.00116843	0.0299910547024201
6657_HG01352_del	ENSG00000272501.1	XXbac-BPG299F13.17	antisense	-62792	0.482859	1.81608e-05	0.001998	0.00117948	0.0302344252606702
25012_HG00268_del	ENSG00000259536.5	RP11-111A22.1	antisense	65870	-0.289127	7.49983e-05	0.003996	0.00118232	0.0302669763029647
20197_HG02059_ins	ENSG00000256576.2	RP13-977J11.2	lincRNA	-32195	0.44537	1.03378e-05	0.001998	0.00119334	0.0304954787646335
11958_HG02059_del	ENSG00000122643.18	NT5C3A	protein_coding	-106824	-0.364874	5.08669e-05	0.001998	0.00119441	0.0304954787646335
23495_AK1_ins	ENSG00000267565.1	CTC-559E9.8	antisense	-92035	-0.395168	3.80589e-05	0.001998	0.00119868	0.0305640175566315
31980_HG00268_del	ENSG00000280604.1	PCBP3-OT1	sense_overlapping	53817	0.297892	9.94706e-06	0.000999001	0.00121392	0.0308739905728826
507_HG02059_ins	ENSG00000160097.16	FNDC5	protein_coding	531458	0.276549	0.000303249	0.001998	0.00121404	0.0308739905728826
4658_HG02059_ins	ENSG00000131374.14	TBC1D5	protein_coding	-741732	-0.311788	6.08986e-05	0.001998	0.00121834	0.0309425216809192
4926_NA12878_del	ENSG00000079691.17	CARMIL1	protein_coding	-830753	-0.300107	7.69171e-05	0.000999001	0.00122969	0.0311489558426432
17097_HG00733_ins	ENSG00000267592.1	CTC-507E2.2	processed_pseudogene	-401793	-0.220371	0.000152274	0.003996	0.0012297	0.0311489558426432
13215_CHM1_ins	ENSG00000257808.1	RP11-1136G11.8	lincRNA	-12398	-0.361074	7.23484e-05	0.002997	0.00125839	0.0318338572080817
27460_HG00514_del	ENSG00000197016.11	ZNF470	protein_coding	32673	0.29392	1.85467e-05	0.000999001	0.00126084	0.0318540323773518
26037_HG00514_del	ENSG00000152217.16	SETBP1	protein_coding	-601119	-0.337437	9.25488e-05	0.000999001	0.00126729	0.0319750790003644
1427_HG02106_del	ENSG00000160856.20	FCRL3	protein_coding	-103452	-0.283412	0.000161659	0.001998	0.00127159	0.0320416332782366
5488_HG00268_ins	ENSG00000243696.4	RP5-966M1.6	protein_coding	131866	-0.238891	0.000102453	0.002997	0.0012836	0.0323020373971239
53769_HG04217_del	ENSG00000198832.10	SELENOM	protein_coding	10191	0.364373	8.73343e-05	0.001998	0.00129128	0.0324529392919331
10018_HG02106_ins	ENSG00000145730.20	PAM	protein_coding	363600	-0.307317	6.74745e-05	0.000999001	0.00130072	0.032647623606338
24594_HG02106_del	ENSG00000254289.2	IGHV3-32	IG_V_pseudogene	26895	0.365602	2.23266e-05	0.001998	0.00135713	0.0340191993278142
5719_CHM1_del	ENSG00000250337.5	LINC01021	lincRNA	47920	-0.226188	5.57708e-05	0.003996	0.00136851	0.0342599107197765
29553_HG02059_ins	ENSG00000184164.14	CRELD2	protein_coding	-16401	-0.350713	1.00938e-05	0.001998	0.00138542	0.0346148643595993
16389_HG02818_del	ENSG00000214435.7	AS3MT	protein_coding	15978	-0.242462	9.25375e-05	0.001998	0.00138628	0.0346148643595993
20444_CHM13_del	ENSG00000253709.1	IGHV1-14	IG_V_pseudogene	-70814	0.232894	2.00756e-05	0.000999001	0.00138904	0.0346389114138411
1172_HG01352_ins	ENSG00000117791.15	MARC2	protein_coding	32787	0.470362	7.83005e-05	0.002997	0.00139534	0.0347510603294195
23347_HG00514_del	ENSG00000259583.2	RP11-66B24.4	antisense	20016	-0.27403	3.06568e-05	0.000999001	0.00140753	0.0349988351078071
24522_HG02059_ins	ENSG00000234327.7	AC012146.7	processed_transcript	212226	-0.336825	5.25048e-05	0.000999001	0.00140892	0.0349988351078071
14706_HG01352_ins	ENSG00000261652.2	C15orf65	protein_coding	1500	0.600384	4.39104e-05	0.002997	0.00141891	0.0352016327294727
20113_CHM13_ins	ENSG00000119718.10	EIF2B2	protein_coding	29963	0.259418	0.000108884	0.001998	0.00142309	0.0352599544320604
22920_HG00268_ins	ENSG00000120659.14	TNFSF11	protein_coding	-86398	-0.39247	5.80839e-05	0.001998	0.00142789	0.0353334684433125
1535_NA12878_del	ENSG00000254157.1	IGKV2-18	IG_V_pseudogene	-295955	-0.251537	6.56878e-05	0.004995	0.00143103	0.0353657695359278
28574_HG00514_ins	ENSG00000188681.11	TEKT4P2	transcribed_unprocessed_pseudogene	-25247	-0.319139	3.6363e-05	0.002997	0.00143916	0.0355211504092212
46998_HG04217_ins	ENSG00000167850.3	CD300C	protein_coding	-7472	-0.278566	4.84216e-05	0.000999001	0.00145148	0.0357794186494565
23665_HG02818_del	ENSG00000276054.1	RP11-378E13.3	sense_intronic	207268	0.402075	5.67662e-05	0.002997	0.00145549	0.0358324448151025
4426_NA19434_del	ENSG00000251615.3	RP11-774O3.3	lincRNA	9399	0.383686	2.31891e-05	0.001998	0.00146753	0.0360827726717203
434_HG02059_del	ENSG00000236782.6	RP11-96L14.7	protein_coding	-6185	-0.279322	0.000116967	0.004995	0.00148513	0.0364689946433364
50528_HG04217_del	ENSG00000125885.13	MCM8	protein_coding	11699	-0.339398	3.53606e-05	0.001998	0.00148736	0.0364691009076598
26049_HG00514_del	ENSG00000197046.11	SIGLEC15	protein_coding	-60277	0.24905	8.39836e-05	0.001998	0.00149043	0.0364691009076598
41827_HG04217_ins	ENSG00000270550.1	IGHV3-30	IG_V_gene	-574118	0.567236	2.7117e-05	0.002997	0.00149081	0.0364691009076598
31329_HG04217_ins	ENSG00000273038.2	RP11-479G22.8	lincRNA	-440340	0.289862	7.56065e-05	0.001998	0.00151008	0.0368936759816133
3513_HG02059_ins	ENSG00000214070.3	AC011999.1	processed_pseudogene	-482826	0.337826	0.000136048	0.001998	0.00151693	0.0369809727884846
22646_HG02059_ins	ENSG00000103657.13	HERC1	protein_coding	-142590	0.35308	6.64226e-05	0.000999001	0.00151749	0.0369809727884846
30441_HG02106_del	ENSG00000204556.4	CTD-2514C3.1	unprocessed_pseudogene	-19190	-0.355213	0.000118566	0.003996	0.00153344	0.0373224876425759
9591_HG02818_ins	ENSG00000283064.1	RP1-221C16.8	antisense	-847083	-0.424318	0.000108067	0.003996	0.00153885	0.0374069309818659
17512_AK1_ins	ENSG00000226469.1	ADAM1B	unitary_pseudogene	412308	0.393486	6.88373e-05	0.001998	0.00154834	0.0375902148465201
1294_HG02059_del	ENSG00000242252.1	BGLAP	protein_coding	94348	0.285502	0.000167481	0.003996	0.00156719	0.0379999915441372
9083_CHM1_ins	ENSG00000255518.1	RP11-148O21.4	antisense	31301	0.409296	9.66176e-05	0.001998	0.00157249	0.0380806016512703
26935_HG00514_ins	ENSG00000160229.11	ZNF66	protein_coding	82319	0.295727	3.08558e-05	0.00599401	0.00158543	0.0383457933256451
11133_CHM1_ins	ENSG00000272983.1	RP11-508N22.12	lincRNA	709408	-0.539978	0.000126779	0.000999001	0.00158976	0.0384023366894351
29234_HG02059_ins	ENSG00000184117.11	NIPSNAP1	protein_coding	304688	0.254688	6.71465e-05	0.000999001	0.00162563	0.0392196670808099
10100_CHM1_ins	ENSG00000230188.1	RP11-405L18.4	processed_pseudogene	147541	-0.35975	9.70786e-05	0.000999001	0.00162949	0.0392636517795375
3459_HG02106_del	ENSG00000183281.14	PLGLB1	protein_coding	253402	-0.24286	0.000180029	0.002997	0.00163213	0.0392781666375637
80_HG02059_ins	ENSG00000235098.8	ANKRD65	protein_coding	974636	-0.55871	3.29134e-05	0.002997	0.00164467	0.0395305975420407
28233_HG02059_del	ENSG00000278903.3	CH507-145C22.1	lincRNA	56067	0.360203	0.000230193	0.004995	0.00165185	0.0396502765176994
17855_CHM1_ins	ENSG00000104899.7	AMH	protein_coding	-2157	0.360637	4.08963e-05	0.001998	0.00165394	0.0396502765176994
4192_HG02106_del	ENSG00000235934.1	AC007405.8	antisense	-666148	-0.277481	0.000140237	0.002997	0.00165582	0.0396502765176994
1535_NA12878_del	ENSG00000244116.3	IGKV2-28	IG_V_gene	-388929	-0.266491	7.27059e-05	0.001998	0.00165853	0.0396658957906626
11127_HG02106_ins	ENSG00000206341.7	HLA-H	unprocessed_pseudogene	-56325	0.252492	2.17084e-05	0.000999001	0.00166201	0.0396998690829519
11645_CHM1_ins	ENSG00000089876.11	DHX32	protein_coding	117786	-0.256472	9.77456e-05	0.002997	0.00166557	0.0397206233137663
4658_HG02059_ins	ENSG00000131378.13	RFTN1	protein_coding	101856	-0.309755	5.34173e-05	0.001998	0.001667	0.0397206233137663
21387_AK1_ins	ENSG00000261253.2	AC137932.6	antisense	79617	0.439761	1.38352e-05	0.000999001	0.00167271	0.0398074731816189
20498_HG02106_ins	ENSG00000186280.6	KDM4D	protein_coding	420893	0.439393	6.98266e-05	0.001998	0.00167672	0.0398537018291758
11195_HG00268_ins	ENSG00000199332.1	Y_RNA	misc_RNA	7364	-0.353089	2.69218e-05	0.002997	0.0016894	0.0401056387320501
33416_HG04217_ins	ENSG00000224295.2	OLFM5P	unprocessed_pseudogene	78084	0.496225	5.33199e-05	0.002997	0.00170215	0.0402740209804273
22646_HG02059_ins	ENSG00000259589.2	RP11-317G6.1	antisense	-209118	0.348603	9.07413e-05	0.002997	0.00170382	0.0402740209804273
20290_HX1_ins	ENSG00000100365.14	NCF4	protein_coding	2627	0.366	6.62355e-05	0.003996	0.00170403	0.0402740209804273
5789_HG00514_del	ENSG00000169255.13	B3GALNT1	protein_coding	186461	-0.267703	0.000143612	0.000999001	0.00170485	0.0402740209804273
8217_CHM1_ins	ENSG00000273448.1	RP11-166O4.6	lincRNA	-187993	0.309388	4.09489e-05	0.000999001	0.00171226	0.0403995596649047
25146_HG00514_ins	ENSG00000126351.12	THRA	protein_coding	976434	-0.305898	0.000126561	0.001998	0.0017144	0.040400601505698
28221_HG02059_ins	ENSG00000277117.4	CH507-9B2.1	protein_coding	21332	-0.3273	0.000304708	0.001998	0.00171944	0.0404698971542347
4658_HG02059_ins	ENSG00000206560.11	ANKRD28	protein_coding	748194	-0.298434	7.60917e-05	0.001998	0.00172787	0.0406187158066721
26953_CHM13_del	ENSG00000273032.1	DGCR9	lincRNA	94583	-0.308478	6.85414e-05	0.002997	0.00173036	0.0406277046702098
20596_CHM13_ins	ENSG00000261628.1	RP11-540B6.3	unprocessed_pseudogene	30194	0.320035	0.000157269	0.000999001	0.00173714	0.0407372754783863
11072_CHM1_del	ENSG00000224597.9	SVIL-AS1	antisense	21049	0.315464	4.48623e-05	0.001998	0.00174881	0.0409611149569801
2952_HG00514_ins	ENSG00000115350.11	POLE4	protein_coding	38793	0.281043	0.000116726	0.004995	0.00175933	0.0411575082043918
12847_HG02106_ins	ENSG00000197461.13	PDGFA	protein_coding	86234	0.405547	1.02733e-05	0.003996	0.0017648	0.0412354295857374
41835_HG04217_del	ENSG00000211952.3	IGHV4-28	IG_V_gene	-323451	0.367781	2.9111e-05	0.001998	0.00177265	0.04133000905513
8080_HX1_del	ENSG00000197081.12	IGF2R	protein_coding	607242	-0.343802	8.61393e-05	0.000999001	0.00177428	0.04133000905513
15224_HX1_ins	ENSG00000092036.18	HAUS4	protein_coding	-1262	-0.27756	6.98556e-05	0.000999001	0.00177528	0.04133000905513
23535_HG02818_ins	ENSG00000281856.1	RP11-744A16.4	lincRNA	-205546	0.441659	9.54187e-05	0.001998	0.0017819	0.0414340870458372
9002_NA19434_ins	ENSG00000230715.3	RP11-274B21.4	processed_pseudogene	-83737	-0.269216	7.26968e-05	0.000999001	0.00179279	0.0416370838914043
23535_HG02818_ins	ENSG00000197665.7	AC007952.6	antisense	-142130	0.439632	7.91094e-05	0.000999001	0.00180294	0.0418224265495156
29365_HG00268_ins	ENSG00000267571.1	AC104532.4	antisense	785462	0.28518	3.46689e-05	0.001998	0.00181878	0.0421391547848543
2777_HG00733_ins	ENSG00000144591.18	GMPPA	protein_coding	574339	0.29094	0.000123881	0.001998	0.00182415	0.0422128352644518
11730_HG00268_ins	ENSG00000203872.6	C6orf163	protein_coding	-12125	-0.247457	0.000127651	0.004995	0.00182828	0.0422160739097196
4842_HX1_ins	ENSG00000242262.1	RP11-100N21.1	processed_pseudogene	-700608	-0.236482	8.0357e-05	0.00599401	0.00182867	0.0422160739097196
19062_CHM1_del	ENSG00000125514.9	LINC00029	lincRNA	-77160	-0.663003	1.29816e-05	0.002997	0.00185235	0.0427115909920131
15038_HG00268_del	ENSG00000254866.2	DEFB109P3	processed_pseudogene	520309	0.216311	9.92281e-05	0.002997	0.00186435	0.0428969618073849
3295_HG00733_ins	ENSG00000004534.14	RBM6	protein_coding	85598	0.257548	9.40608e-05	0.000999001	0.00186484	0.0428969618073849
14431_HG00268_del	ENSG00000213188.3	YBX1P4	processed_pseudogene	983617	0.44983	6.6115e-05	0.000999001	0.00189479	0.0435339525927409
9055_HG02059_ins	ENSG00000145725.19	PPIP5K2	protein_coding	-1374	0.280455	0.000130575	0.004995	0.00189901	0.0435789681000742
11189_HG02106_del	ENSG00000204267.13	TAP2	protein_coding	-334913	-0.583724	2.3306e-05	0.002997	0.00190529	0.0436710937519963
13449_HG02059_ins	ENSG00000275342.4	PRAG1	protein_coding	812635	0.34385	0.000122161	0.001998	0.00192087	0.0439759124282843
24307_HG00514_del	ENSG00000065427.14	KARS	protein_coding	507275	0.362388	5.54409e-05	0.002997	0.0019423	0.044413777479254
17346_HG00268_ins	ENSG00000268707.1	RP11-247A12.7	lincRNA	-144809	-0.233047	6.65426e-05	0.001998	0.00195069	0.0445527778978128
3498_HG02106_del	ENSG00000276566.1	IGKV1D-13	IG_V_gene	-352892	0.502108	8.52652e-05	0.004995	0.00196265	0.0447728898311686
51939_HG04217_ins	ENSG00000233838.5	DPH3P1	processed_pseudogene	6713	0.323223	1.3976e-05	0.002997	0.00197775	0.0450640278836929
1009_NA19240_del	ENSG00000260246.1	AC000032.2	antisense	-775490	0.204575	8.03079e-05	0.001998	0.00198837	0.0452525199456357
15272_NA19240_ins	ENSG00000196372.12	ASB13	protein_coding	-17655	0.414593	3.38325e-05	0.003996	0.00199679	0.0453905575716436
15609_HG00514_del	ENSG00000106789.12	CORO2A	protein_coding	145499	0.260945	8.86934e-05	0.001998	0.00200161	0.0454465320620214
396_CHM1_del	ENSG00000196449.3	YRDC	protein_coding	815623	0.582684	0.000103298	0.000999001	0.00201115	0.0456094163140423
10970_AK1_del	ENSG00000266318.1	MIR5692A1	miRNA	62798	0.316611	8.3032e-05	0.002997	0.002027	0.0459148495307165
9230_CHM13_ins	ENSG00000272312.1	RP11-239L20.6	lincRNA	-6814	0.200177	0.000118175	0.001998	0.00203093	0.0459498752748475
23114_HG00514_ins	ENSG00000136425.12	CIB2	protein_coding	27666	0.357071	8.89792e-05	0.002997	0.00204179	0.0461414266201397
15301_CHM1_ins	ENSG00000103569.9	AQP9	protein_coding	-995705	0.321492	6.60892e-05	0.002997	0.00204525	0.046165496158012
9572_HG00268_ins	ENSG00000250155.1	CTD-2353F22.1	antisense	126300	-0.387957	8.6787e-05	0.003996	0.00206587	0.0465763928371766
3619_HG00268_del	ENSG00000259863.1	SH3RF3-AS1	lincRNA	393261	-0.384219	0.000167258	0.002997	0.00207423	0.0466712327914886
4658_HG02059_ins	ENSG00000154822.17	PLCL2	protein_coding	-387221	-0.296588	0.00012623	0.003996	0.00207657	0.0466712327914886
28855_HG04217_ins	ENSG00000241043.1	GVQW1	protein_coding	-102901	0.251193	6.12583e-05	0.00599401	0.00207734	0.0466712327914886
42855_HG04217_ins	ENSG00000259514.1	RP11-685G9.2	antisense	194067	-0.389853	0.000126827	0.000999001	0.00208568	0.046804055924421
1400_HG00268_del	ENSG00000160712.12	IL6R	protein_coding	-416832	0.447139	0.000298577	0.002997	0.00209841	0.0470349701544223
434_HG02059_del	ENSG00000142684.8	ZNF593	protein_coding	-6540	-0.281921	0.000102063	0.004995	0.0021088	0.047187705986745
490_NA19240_del	ENSG00000261798.1	RP1-118J21.25	antisense	-4453	-0.409398	0.000144854	0.002997	0.00211012	0.047187705986745
17327_NA19240_ins	ENSG00000199875.1	Y_RNA	misc_RNA	-844280	-0.282049	8.21226e-05	0.001998	0.00211839	0.047317751456648
28027_HG00514_ins	ENSG00000276073.1	RP5-1125A11.7	lincRNA	31494	-0.3105	0.000120569	0.001998	0.00212659	0.0474459341390425
4962_HG02059_ins	ENSG00000279144.1	RP11-894J14.2	TEC	-151155	0.214762	0.000145387	0.00799201	0.00213483	0.0475747118457667
9591_HG02818_ins	ENSG00000112308.12	C6orf62	protein_coding	608821	-0.429297	7.21582e-05	0.002997	0.00215806	0.0480368587302921
9544_HG00268_del	ENSG00000242110.7	AMACR	protein_coding	-12347	0.27697	9.0547e-05	0.001998	0.00218019	0.0484734825669012
21323_NA19240_del	ENSG00000180953.11	ST20	protein_coding	668459	-0.667137	6.90026e-05	0.003996	0.00218689	0.0485664310733579
46489_HG04217_del	ENSG00000274630.1	RP11-229E13.4	antisense	578557	0.259958	9.78506e-05	0.002997	0.00219518	0.0486944357294507
21530_CHM13_del	ENSG00000198156.10	NPIPB6	protein_coding	37665	0.319672	0.000120308	0.002997	0.00220051	0.0487083299300913
25105_HG02059_del	ENSG00000267801.1	RP11-552F3.9	antisense	-73345	0.286528	0.000110858	0.002997	0.00220086	0.0487083299300913
12076_HG00268_ins	ENSG00000251768.1	RNA5SP217	rRNA	239486	-0.200338	0.000429962	0.000999001	0.00223321	0.0493676046839786
5346_AK1_ins	ENSG00000271662.1	RP11-141C7.3	processed_pseudogene	48051	0.351289	3.15027e-05	0.002997	0.00224932	0.0496667769384857
25146_HG00514_ins	ENSG00000126368.5	NR1D1	protein_coding	941937	-0.318734	0.000151509	0.001998	0.00227559	0.0501893487966832
11189_HG02106_del	ENSG00000112514.15	CUTA	protein_coding	-929522	-0.569866	2.36485e-05	0.001998	0.00228579	0.0503566988661091
8236_HG00514_ins	ENSG00000273742.1	MIR6075	miRNA	679	-0.306422	1.70888e-05	0.000999001	0.00230658	0.0507021233249362
1535_NA12878_del	ENSG00000241755.1	IGKV1-9	IG_V_gene	-177213	-0.270861	0.000112981	0.001998	0.00230673	0.0507021233249362
8080_HX1_del	ENSG00000112096.16	SOD2	protein_coding	907284	-0.328626	0.000108764	0.002997	0.00232368	0.0510165141554069
18958_HG02818_del	ENSG00000257878.1	RP11-256L6.3	antisense	981963	0.450939	9.34045e-05	0.003996	0.00236308	0.0518225198148756
30348_HG04217_del	ENSG00000187796.13	CARD9	protein_coding	-6842	0.296769	2.61336e-05	0.001998	0.00237241	0.0519126044867356
1535_NA12878_del	ENSG00000241351.3	IGKV3-11	IG_V_gene	-194402	-0.266614	0.000113806	0.003996	0.00237329	0.0519126044867356
29623_HG00268_del	ENSG00000267886.1	CTD-2291D10.4	lincRNA	25428	0.256653	5.24817e-05	0.002997	0.00237536	0.0519126044867356
9269_CHM13_del	ENSG00000227262.3	HCG4B	unprocessed_pseudogene	8533	-0.339539	5.15916e-05	0.003996	0.00237796	0.0519126044867356
22655_HG02059_ins	ENSG00000166839.16	ANKDD1A	protein_coding	-193141	0.326132	0.00011598	0.003996	0.00239375	0.052198197119204
20498_HG02106_ins	ENSG00000134627.11	PIWIL4	protein_coding	850734	0.416625	0.000149506	0.002997	0.00243401	0.0530161350988919
1496_HG02059_del	ENSG00000116406.18	EDEM3	protein_coding	60859	-0.288188	0.000179162	0.002997	0.00244762	0.0532524076831426
19953_NA19434_ins	ENSG00000100321.14	SYNGR1	protein_coding	-80034	0.314434	0.000103082	0.002997	0.00245486	0.0533497128776442
17097_HG00733_ins	ENSG00000266947.1	RP11-799D4.4	antisense	-36339	0.258395	0.000148733	0.004995	0.00246245	0.0534543966497903
8390_HG00733_del	ENSG00000260997.1	RP4-647J21.1	sense_overlapping	2033	0.598551	8.60506e-05	0.003996	0.00247565	0.0536804887405022
20268_HG00268_ins	ENSG00000132740.8	IGHMBP2	protein_coding	25976	0.308532	6.63781e-05	0.002997	0.00248603	0.0538449942990964
12465_HG02059_ins	ENSG00000168255.19	POLR2J3	protein_coding	-64384	0.313522	0.000126147	0.001998	0.00251524	0.0544165123690599
134_NA12878_ins	ENSG00000142632.16	ARHGEF19	protein_coding	113232	0.269265	0.000140119	0.003996	0.00254355	0.0549376942185397
11394_CHM1_ins	ENSG00000225484.6	NUTM2B-AS1	antisense	262720	-0.399948	0.000129563	0.003996	0.00254762	0.0549376942185397
15447_CHM1_ins	ENSG00000136378.14	ADAMTS7	protein_coding	26805	-0.285855	8.0054e-05	0.002997	0.00254788	0.0549376942185397
15532_NA19434_ins	ENSG00000265612.1	MIR4539	miRNA	-112421	-0.622478	3.27857e-05	0.001998	0.00255943	0.0551250755458163
20496_NA19240_ins	ENSG00000198208.11	RPS6KL1	protein_coding	295736	-0.250611	0.000194722	0.004995	0.00256932	0.0552687030142146
24136_HG04217_ins	ENSG00000236848.2	RPL23AP95	processed_pseudogene	-52431	-0.351904	0.000108949	0.001998	0.00257287	0.0552687030142146
47611_HG04217_del	ENSG00000267756.1	RP11-411B10.4	unprocessed_pseudogene	-64288	0.307772	8.92369e-05	0.002997	0.0025747	0.0552687030142146
1535_NA12878_del	ENSG00000240671.4	IGKV1-8	IG_V_gene	-159640	-0.264372	0.000136771	0.002997	0.00258376	0.0554014913416294
6876_HG02059_ins	ENSG00000223305.1	RN7SKP30	misc_RNA	-34709	0.263474	0.000162027	0.003996	0.00260784	0.0558058904661751
2552_NA12878_dup	ENSG00000169379.15	ARL13B	protein_coding	-243626	-0.418979	0.000606571	0.003996	0.00260841	0.0558058904661751
25235_HG00268_ins	ENSG00000188501.11	LCTL	protein_coding	811027	-0.405652	7.17703e-05	0.00599401	0.0026157	0.0558998151352465
27293_HG00514_del	ENSG00000161618.9	ALDH16A1	protein_coding	10039	-0.376268	6.59656e-05	0.002997	0.00265491	0.0566749348827501
27628_HG00268_ins	ENSG00000267496.4	FAM215A	lincRNA	14777	0.27377	7.37323e-05	0.002997	0.00267333	0.0570050221000202
27032_HG00514_ins	ENSG00000281468.1	CTC-459F4.9	sense_intronic	16478	0.229622	0.000127723	0.000999001	0.00268244	0.0571360764801555
15327_HG00514_ins	ENSG00000237238.2	BMS1P10	unprocessed_pseudogene	543783	-0.2823	0.000847747	0.001998	0.00268998	0.0571779865964845
28211_HG04217_ins	ENSG00000167656.4	LY6D	protein_coding	557831	0.331845	4.2267e-05	0.001998	0.00269034	0.0571779865964845
9591_HG02818_ins	ENSG00000180573.9	HIST1H2AC	protein_coding	-810463	-0.421041	0.000220045	0.000999001	0.002703	0.0573837827965523
4549_NA19434_del	ENSG00000109689.15	STIM2	protein_coding	28144	0.25293	0.000136266	0.00599401	0.00271119	0.0574943339966584
18902_HG02059_ins	ENSG00000256988.1	RP11-234B24.4	lincRNA	-496897	-0.362387	0.000148733	0.002997	0.00274378	0.0581215075678485
29447_HG00514_del	ENSG00000230513.1	THAP7-AS1	antisense	-12194	0.342204	0.000139048	0.002997	0.00275949	0.0583901276130747
25868_HG00514_ins	ENSG00000265437.1	RP11-757O6.4	processed_pseudogene	-414918	0.48553	0.00013463	0.003996	0.00278527	0.058871003655967
15657_CHM1_ins	ENSG00000255513.1	AC005363.9	transcribed_processed_pseudogene	41081	0.289575	4.25492e-05	0.004995	0.00279624	0.059026480338517
4641_AK1_del	ENSG00000175841.8	FAM172BP	processed_pseudogene	-295661	0.236141	0.000135013	0.003996	0.00279875	0.059026480338517
13506_HG04217_ins	ENSG00000169116.11	PARM1	protein_coding	190595	-0.644651	0.000142231	0.004995	0.00281353	0.0590971268935325
19427_HG04217_del	ENSG00000206344.7	HCG27	lincRNA	76329	0.258559	6.47795e-05	0.004995	0.00281544	0.0590971268935325
12058_NA19240_ins	ENSG00000212238.1	RNA5SP244	rRNA	-238929	-0.454561	0.000332594	0.003996	0.0028176	0.0590971268935325
11227_HG00514_ins	ENSG00000213073.4	RP11-288H12.3	transcribed_processed_pseudogene	-30094	-0.360561	0.000157099	0.001998	0.00281809	0.0590971268935325
26447_HG02106_ins	ENSG00000261291.1	RP11-295M3.2	sense_intronic	-22101	-0.224934	0.000238209	0.001998	0.00281895	0.0590971268935325
20792_HG00514_del	ENSG00000102781.13	KATNAL1	protein_coding	3294	0.265212	8.48225e-05	0.003996	0.0028214	0.0590971268935325
3864_HG00514_del	ENSG00000198130.15	HIBCH	protein_coding	176233	-0.245673	0.000151028	0.00699301	0.00282356	0.0590971268935325
46489_HG04217_del	ENSG00000108785.7	HSD17B1P1	unprocessed_pseudogene	-100626	0.26047	0.000110581	0.000999001	0.00282788	0.0591233497844046
29831_HG02106_del	ENSG00000266921.1	RP11-15A1.7	antisense	144515	0.284123	8.48269e-05	0.001998	0.00283978	0.0593078215283744
7540_HG00514_ins	ENSG00000249741.2	RP11-673E1.3	processed_pseudogene	-27967	-0.260228	0.000265053	0.002997	0.00284913	0.0594186174378387
5370_NA19240_ins	ENSG00000075420.12	FNDC3B	protein_coding	-131033	0.249067	0.000256938	0.000999001	0.00285125	0.0594186174378387
20639_AK1_del	ENSG00000259810.2	AC002519.8	sense_intronic	-618541	-0.368148	0.000175647	0.00599401	0.00286392	0.0596182017619993
14382_HG00268_del	ENSG00000204934.10	ATP6V0E2-AS1	antisense	11141	0.279421	8.87315e-05	0.002997	0.00286819	0.0596426813776985
2085_NA12878_ins	ENSG00000283312.1	RP11-562I5.1	processed_pseudogene	64589	-0.338167	0.00015523	0.001998	0.00289786	0.060194720299545
10847_AK1_del	ENSG00000205482.9	SPDYE18	unprocessed_pseudogene	20137	0.382476	9.00852e-05	0.003996	0.00292578	0.0607092586675376
19477_CHM1_ins	ENSG00000235772.1	AP001625.6	antisense	22628	-0.310585	5.9951e-05	0.002997	0.00294103	0.0609600736179533
29898_HG00268_ins	ENSG00000176761.7	ZNF285B	unprocessed_pseudogene	-5174	-0.267369	8.37021e-05	0.002997	0.00296602	0.0614120183464881
23670_HG02818_del	ENSG00000278299.5	TBC1D3C	protein_coding	206806	-0.419832	0.000176029	0.003996	0.00299763	0.0619999145491584
24506_NA19240_ins	ENSG00000188000.3	OR7D2	protein_coding	-130819	0.398562	9.52676e-05	0.002997	0.00300962	0.0621811854420756
8591_CHM1_ins	ENSG00000131558.14	EXOC4	protein_coding	604029	-0.452214	0.000222828	0.002997	0.00303673	0.0626741251478257
29664_HG00514_del	ENSG00000230107.1	CTA-126B4.7	lincRNA	-31905	-0.254005	0.000144506	0.001998	0.00306806	0.0632530125534059
16049_HG02106_ins	ENSG00000183665.5	TRMT12	protein_coding	32122	0.548098	0.000111779	0.002997	0.00310421	0.0639299289387844
21859_AK1_del	ENSG00000230113.1	AC091177.1	antisense	-96590	0.482548	0.000154603	0.000999001	0.00311791	0.0641435453784629
5163_HX1_ins	ENSG00000252739.1	RNU7-151P	snRNA	-624849	0.216491	0.000150808	0.001998	0.0031217	0.0641530491345577
49747_HG04217_ins	ENSG00000153885.14	KCTD15	protein_coding	-951077	0.292689	0.000169023	0.003996	0.00315732	0.0648159640828548
1535_NA12878_del	ENSG00000253435.1	IGKV2-4	IG_V_pseudogene	-98897	-0.24168	9.40839e-05	0.003996	0.00317783	0.0651145382301955
6856_HG02818_ins	ENSG00000251288.2	RP11-10L12.2	processed_pseudogene	112966	-0.266923	0.000188348	0.003996	0.00317862	0.0651145382301955
34440_HG04217_ins	ENSG00000132744.7	ACY3	protein_coding	12463	-0.325856	0.000156992	0.004995	0.00322215	0.0659361868938669
33416_HG04217_ins	ENSG00000175518.6	UBQLNL	protein_coding	82132	0.440351	0.000144482	0.00699301	0.00323993	0.0662297188237093
13280_CHM1_ins	ENSG00000284011.1	MIR6502	miRNA	-181950	-0.316338	0.000175998	0.004995	0.00327467	0.0668544919816004
47537_HG04217_del	ENSG00000266604.1	LINC01887	lincRNA	-149882	-0.261802	0.000102772	0.003996	0.00327743	0.0668544919816004
29365_HG00268_ins	ENSG00000275234.1	CTD-2396E7.11	antisense	227575	0.279683	7.64264e-05	0.003996	0.003284	0.0669176974198745
20576_CHM13_ins	ENSG00000260844.2	RP11-578F21.9	processed_pseudogene	7716	-0.196175	0.000184703	0.00699301	0.00329306	0.0670314542434649
26658_HG00268_del	ENSG00000279569.1	RP11-394B2.1	TEC	202662	0.389226	0.00014569	0.001998	0.0033071	0.0672462338855101
11441_CHM1_del	ENSG00000180628.14	PCGF5	protein_coding	-937427	-0.248477	0.00018587	0.002997	0.00333284	0.0676027081955608
18575_HG00268_ins	ENSG00000229001.1	ACTBP14	processed_pseudogene	799	0.341648	0.000111359	0.004995	0.00334028	0.0676027081955608
28233_HG02059_del	ENSG00000279313.1	CH507-145C22.4	lincRNA	-619873	0.351919	0.00034758	0.004995	0.00334352	0.0676027081955608
25113_NA19240_ins	ENSG00000198440.9	ZNF583	protein_coding	56725	0.269165	5.48237e-05	0.001998	0.00334441	0.0676027081955608
10075_HG00514_del	ENSG00000271581.1	XXbac-BPG248L24.12	unprocessed_pseudogene	-49625	-0.425899	5.85387e-05	0.004995	0.00334513	0.0676027081955608
7904_HG02106_del	ENSG00000270480.1	RP11-57B24.1	processed_pseudogene	173814	-0.20142	0.000127681	0.002997	0.00334917	0.0676027081955608
3270_HG02059_del	ENSG00000214184.3	GCC2-AS1	antisense	-59447	-0.256712	0.000253048	0.004995	0.00334918	0.0676027081955608
34131_HG04217_del	ENSG00000134574.11	DDB2	protein_coding	636369	-0.214378	0.000221416	0.002997	0.00337845	0.0680729591817491
43445_HG04217_ins	ENSG00000260803.1	Z84812.4	processed_transcript	899835	0.45104	4.11438e-05	0.004995	0.00337954	0.0680729591817491
10044_HG00514_del	ENSG00000199290.1	Y_RNA	misc_RNA	7692	0.223483	9.5859e-05	0.001998	0.00338984	0.0682091547494815
491_NA19240_ins	ENSG00000043514.15	TRIT1	protein_coding	47745	0.417199	0.000172195	0.00799201	0.00340569	0.0684258770155323
15597_HG00514_del	ENSG00000271384.1	RP11-435O5.7	lincRNA	187089	0.368554	0.000203954	0.002997	0.00340771	0.0684258770155323
46317_HG04217_del	ENSG00000264148.1	RP11-848P1.7	processed_pseudogene	-1596	-0.46521	0.000185132	0.004995	0.00341706	0.0685422242866736
9002_NA19434_ins	ENSG00000229413.2	RP11-274B21.12	processed_pseudogene	-84586	-0.248135	0.000214818	0.003996	0.00342933	0.0687168405686114
25235_HG00268_ins	ENSG00000189227.5	C15orf61	protein_coding	-162862	-0.405583	0.000100012	0.003996	0.00344165	0.0688920950584397
24870_CHM13_ins	ENSG00000267682.1	CTD-3220F14.2	sense_intronic	203311	-0.279959	0.000108894	0.002997	0.0034897	0.0697814575311344
17752_NA19434_del	ENSG00000206602.1	SNORD58A	snoRNA	2213	0.261011	9.39312e-05	0.00599401	0.00350642	0.070043138579673
17333_HG04217_del	ENSG00000153113.23	CAST	protein_coding	105566	-0.308967	0.00015634	0.004995	0.00352322	0.0702692373502015
21391_HG02818_del	ENSG00000282600.2	IGHV3-69-1	IG_V_pseudogene	85619	0.30613	8.95286e-05	0.004995	0.0035269	0.0702692373502015
25235_HG00268_ins	ENSG00000174446.12	SNAPC5	protein_coding	868071	-0.391283	9.76806e-05	0.001998	0.00352888	0.0702692373502015
1570_HG02059_del	ENSG00000127074.14	RGS13	protein_coding	4530	-0.238091	0.000138586	0.004995	0.00353232	0.0702692373502015
8941_HG02059_ins	ENSG00000205464.11	ATP6AP1L	protein_coding	-161058	0.241445	0.000140183	0.002997	0.00355724	0.0706920229389295
3619_HG00268_del	ENSG00000186522.14	SEPT10	protein_coding	-22394	-0.361555	0.000207359	0.000999001	0.00357372	0.0709463847082107
20498_HG02106_ins	ENSG00000196371.3	FUT4	protein_coding	850734	0.419714	0.000164087	0.003996	0.00358837	0.0710284092493533
328_HG00514_ins	ENSG00000224174.2	RP4-798A10.4	lincRNA	-327910	-0.217089	0.000370554	0.002997	0.00359159	0.0710284092493533
1153_CHM13_ins	ENSG00000143079.14	CTTNBP2NL	protein_coding	53202	-0.269178	0.000120024	0.002997	0.00359378	0.0710284092493533
676_CHM1_ins	ENSG00000231999.6	FLJ27354	antisense	223109	-0.241245	0.000153743	0.003996	0.00359559	0.0710284092493533
50177_HG04217_del	ENSG00000249435.1	CTD-2224J9.7	processed_pseudogene	-11583	-0.277108	6.75186e-05	0.001998	0.00359936	0.0710284092493533
5732_HG00514_ins	ENSG00000198829.6	SUCNR1	protein_coding	412840	0.255453	0.000152547	0.004995	0.00359996	0.0710284092493533
1941_HG00733_ins	ENSG00000237638.1	AC007386.2	lincRNA	34804	-0.288973	0.000151395	0.002997	0.00361577	0.0712674006737342
1294_HG00514_ins	ENSG00000158716.8	DUSP23	protein_coding	887352	-0.24934	0.000287022	0.00699301	0.00362087	0.0712950236860922
2279_CHM1_del	ENSG00000236255.1	AC009404.2	lincRNA	258875	-0.563771	0.000103494	0.004995	0.00363205	0.0713842915591873
15224_HX1_ins	ENSG00000279656.1	RP11-298I3.6	TEC	-78117	0.22686	0.000110014	0.00799201	0.00363281	0.0713842915591873
18749_HG02106_ins	ENSG00000188199.10	NUTM2B	protein_coding	179242	-0.232358	0.000287428	0.004995	0.00365262	0.0717004665813181
16049_HG02106_ins	ENSG00000104549.11	SQLE	protein_coding	-515555	0.557839	0.000127054	0.002997	0.0036582	0.071736949389162
41537_HG04217_ins	ENSG00000235706.7	DICER1-AS1	antisense	217327	0.499072	0.000146079	0.00599401	0.00366304	0.0717588614635708
13084_HG02818_ins	ENSG00000269954.1	RP11-148O21.6	lincRNA	-311001	0.202784	0.00023238	0.00599401	0.00370101	0.0723826078521497
22622_HG04217_del	ENSG00000279048.1	RP11-511H23.2	TEC	36297	0.270843	0.000179082	0.003996	0.00370239	0.0723826078521497
9591_HG02818_ins	ENSG00000112293.14	GPLD1	protein_coding	889117	-0.427114	8.52514e-05	0.003996	0.00373289	0.0729049500175561
1326_HG01352_ins	ENSG00000214837.8	LINC01347	transcribed_unprocessed_pseudogene	158277	-0.504908	0.000117523	0.00599401	0.00374213	0.0729914095958759
9591_HG02818_ins	ENSG00000158373.8	HIST1H2BD	protein_coding	-844464	-0.407171	0.000257021	0.004995	0.00374489	0.0729914095958759
15422_CHM1_del	ENSG00000178718.6	RPP25	protein_coding	36579	0.301864	0.000242432	0.00599401	0.00375242	0.0730376444157955
9591_HG02818_ins	ENSG00000010704.18	HFE	protein_coding	-773599	-0.379128	0.00031528	0.003996	0.00375484	0.0730376444157955
41853_HG04217_del	ENSG00000240041.1	IGHJ4	IG_J_gene	468392	-0.413263	4.83511e-05	0.002997	0.00378262	0.0734940715981459
12196_NA19240_del	ENSG00000243746.1	EEF1A1P10	processed_pseudogene	372364	-0.361719	0.000141911	0.003996	0.00378593	0.0734940715981459
5760_CHM13_del	ENSG00000233308.1	OSTN-AS1	antisense	133605	0.316036	0.00011806	0.003996	0.00382397	0.074151115950976
35294_HG04217_ins	ENSG00000149591.16	TAGLN	protein_coding	-185350	0.291105	0.000170457	0.002997	0.00382747	0.074151115950976
7479_HG02106_del	ENSG00000249685.1	RP11-360F5.3	lincRNA	27072	0.259836	0.000198285	0.004995	0.00384263	0.0743700729373522
10348_HX1_ins	ENSG00000104419.14	NDRG1	protein_coding	165753	0.277383	0.000136355	0.003996	0.00385086	0.0744546023377189
9134_HG00268_ins	ENSG00000153395.9	LPCAT1	protein_coding	15536	-0.367031	2.35265e-05	0.00699301	0.00386194	0.0745940105623945
28233_HG02059_del	ENSG00000278878.1	CH507-145C22.3	lincRNA	-292803	0.33999	0.000617397	0.002997	0.00388495	0.0749633389563159
22215_HG02818_del	ENSG00000153406.13	NMRAL1	protein_coding	160425	-0.572847	0.000162331	0.00799201	0.00390552	0.0752848939474408
5370_NA19240_ins	ENSG00000236686.1	BZW1P1	processed_pseudogene	-517255	0.233468	0.000483906	0.003996	0.003915	0.0753922432583473
4900_CHM1_ins	ENSG00000199169.1	MIR367	miRNA	-158379	0.17032	0.000324741	0.00799201	0.00394579	0.0759093413392578
13566_HG00268_del	ENSG00000230189.7	GS1-124K5.2	transcribed_unprocessed_pseudogene	-211674	-0.251809	0.000253134	0.00599401	0.00398532	0.0765933813163979
3788_CHM13_ins	ENSG00000273456.1	RP11-686O6.2	lincRNA	-6352	-0.326395	0.000255357	0.00599401	0.00401879	0.0771597082620979
9591_HG02818_ins	ENSG00000124532.14	MRS2	protein_coding	910774	-0.427084	8.68497e-05	0.003996	0.00403224	0.0773409119345785
23924_HG00268_ins	ENSG00000225766.9	DHRS4L1	processed_transcript	288768	-0.390002	0.000233945	0.001998	0.00405102	0.077623886507193
31753_HG02106_ins	ENSG00000215458.8	AATBC	antisense	112448	-0.425083	7.09297e-05	0.004995	0.00406367	0.0777889553099719
9591_HG02818_ins	ENSG00000158406.4	HIST1H4H	protein_coding	-963927	-0.403791	0.000284382	0.00799201	0.00407735	0.0779733938485657
17333_HG04217_del	ENSG00000249180.1	CTC-506B8.1	antisense	-110246	-0.308301	0.000163083	0.00599401	0.00412868	0.0788767547608608
134_NA12878_ins	ENSG00000234166.1	ARHGEF19-AS1	antisense	113232	0.250529	0.000408112	0.00699301	0.00414267	0.0790431372549721
1028_HG04217_del	ENSG00000280670.2	CCDC163	protein_coding	23949	-0.250002	0.000173503	0.00599401	0.00414559	0.0790431372549721
16384_HG00268_ins	ENSG00000230207.1	RPL4P5	processed_pseudogene	-441721	0.248002	0.000150929	0.00899101	0.00415976	0.0792349409775312
6352_HG00514_ins	ENSG00000168824.14	NSG1	protein_coding	869	-0.250254	8.32636e-05	0.00699301	0.00417472	0.0793617804969002
1078_HG01352_del	ENSG00000237605.1	RP11-343H5.6	antisense	-667898	0.249839	0.000177836	0.002997	0.00417864	0.0793617804969002
16982_HG00733_ins	ENSG00000011295.15	TTC19	protein_coding	78083	0.363154	0.000148309	0.00699301	0.00417877	0.0793617804969002
11189_HG02106_del	ENSG00000168394.10	TAP1	protein_coding	-358289	-0.539127	5.58839e-05	0.002997	0.00418764	0.0794519587322995
4601_HG00514_ins	ENSG00000206567.9	AC022007.5	lincRNA	-4145	0.345693	0.000192325	0.004995	0.00420328	0.0796702803179132
4658_HG02059_ins	ENSG00000169814.12	BTD	protein_coding	814089	-0.285042	0.000225536	0.002997	0.00421467	0.0798076962866493
12495_HG00268_del	ENSG00000164458.9	T	protein_coding	5020	-0.396967	0.000115009	0.003996	0.00423373	0.0800899367827905
19553_HG00268_ins	ENSG00000180988.2	OR52N2	protein_coding	43603	0.251978	0.000197542	0.00599401	0.00424991	0.0803171960019605
5346_AK1_ins	ENSG00000283426.1	RP11-141C7.2	unitary_pseudogene	-3421	0.332803	4.67834e-05	0.003996	0.00426248	0.0804758530559112
9083_CHM1_ins	ENSG00000255354.1	RP11-148O21.2	antisense	29086	0.381269	0.000305588	0.004995	0.00427284	0.080515242422375
46489_HG04217_del	ENSG00000131469.12	RPL27	protein_coding	-552135	0.237522	0.000192485	0.00599401	0.00427292	0.080515242422375
563_AK1_ins	ENSG00000132781.17	MUTYH	protein_coding	872	0.252125	0.000281561	0.00699301	0.00429749	0.080899138153485
27599_HG02106_ins	ENSG00000214447.4	FAM187A	protein_coding	-229175	-0.253926	0.000261296	0.003996	0.00430561	0.0809729199369699
29493_HG04217_ins	ENSG00000185963.13	BICD2	protein_coding	-191305	-0.278497	0.000310985	0.003996	0.00432114	0.0811857773175616
53677_HG04217_ins	ENSG00000277872.1	MIR6817	miRNA	51603	0.246106	0.0001507	0.004995	0.00433495	0.0813659362021549
16455_HG00514_del	ENSG00000234175.1	RP11-730A19.9	processed_pseudogene	-21781	-0.246486	8.55779e-05	0.00699301	0.00434249	0.0814281727192548
15532_NA19434_ins	ENSG00000211966.2	IGHV5-51	IG_V_gene	-833652	-0.559215	0.000142695	0.002997	0.00434693	0.0814322151330433
10281_HG00733_ins	ENSG00000197646.7	PDCD1LG2	protein_coding	-19158	0.32261	0.000369568	0.001998	0.0043756	0.0818897161529159
28449_HG04217_ins	ENSG00000231108.2	PRELID3BP11	processed_pseudogene	318302	0.203861	0.000223733	0.010989	0.00439215	0.0821197228864033
5454_HG02059_ins	ENSG00000206530.10	CFAP44	protein_coding	193970	-0.223081	0.000292688	0.00699301	0.00441321	0.0824335253180574
2614_HX1_del	ENSG00000227403.1	LINC01806	lincRNA	231020	-0.286168	0.000378434	0.004995	0.00442372	0.0825498494808393
24387_HG02059_ins	ENSG00000183688.4	RFLNB	protein_coding	108472	0.441778	3.52538e-05	0.004995	0.00443022	0.0825911914824259
6251_HG02106_del	ENSG00000129055.12	ANAPC13	protein_coding	103297	0.245768	0.000320433	0.004995	0.00444761	0.0828352762713202
490_NA19240_del	ENSG00000198754.5	OXCT2	protein_coding	15000	-0.405563	0.000215447	0.003996	0.00446148	0.0829493291273296
19427_HG04217_del	ENSG00000271821.1	XXbac-BPG299F13.14	lincRNA	73924	0.256242	8.41373e-05	0.00599401	0.00446234	0.0829493291273296
19372_CHM13_del	ENSG00000260992.1	DOCK9-AS2	antisense	-116360	-0.252123	0.000170551	0.004995	0.0044853	0.0831830687351989
6989_HG02818_ins	ENSG00000138686.9	BBS7	protein_coding	31460	-0.274723	0.000462279	0.002997	0.00448577	0.0831830687351989
9591_HG02818_ins	ENSG00000111802.13	TDP2	protein_coding	663705	-0.423439	9.20997e-05	0.003996	0.00448786	0.0831830687351989
41835_HG04217_del	ENSG00000279495.1	RP11-521B24.4	TEC	630385	-0.356151	5.93249e-05	0.002997	0.00450946	0.0835031360672383
1550_HG02106_ins	ENSG00000225704.2	RP4-798A17.5	processed_pseudogene	-701767	-0.24349	0.000291978	0.002997	0.00454385	0.0840591983620189
2692_HX1_ins	ENSG00000116044.15	NFE2L2	protein_coding	-775780	0.252391	0.000328673	0.00599401	0.0045526	0.0841403205912334
37611_HG04217_del	ENSG00000257426.1	RP11-554D14.3	unprocessed_pseudogene	-70856	0.202047	0.000255832	0.00599401	0.00456678	0.0843215475541127
22589_AK1_ins	ENSG00000265939.1	UBE2CP2	processed_pseudogene	83174	0.259951	0.00033626	0.003996	0.00458734	0.0846201159916003
25443_HG00514_ins	ENSG00000070731.10	ST6GALNAC2	protein_coding	45156	0.312475	0.000185215	0.00699301	0.00461176	0.0849892487590956
22888_HG02059_ins	ENSG00000166813.14	KIF7	protein_coding	-44579	0.277312	0.000162414	0.002997	0.00463728	0.085377928731213
12581_HG02059_ins	ENSG00000105974.11	CAV1	protein_coding	9587	0.323709	0.000421204	0.00599401	0.00467313	0.0859558732540772
25257_NA19240_del	ENSG00000125827.8	TMX4	protein_coding	844169	-0.411812	0.000206403	0.00799201	0.00469061	0.0860426767113611
11998_AK1_ins	ENSG00000253200.1	RP11-582J16.5	antisense	966932	0.280736	0.000237039	0.004995	0.00469077	0.0860426767113611
11189_HG02106_del	ENSG00000213588.5	ZBTB9	protein_coding	-967050	-0.543511	5.72039e-05	0.00999001	0.00469124	0.0860426767113611
26110_CHM13_ins	ENSG00000266104.1	MIR4326	miRNA	339423	-0.349057	3.27237e-05	0.00599401	0.0047124	0.0862526379221372
23787_HG00268_del	ENSG00000185989.10	RASA3	protein_coding	-375850	-0.284045	4.12572e-05	0.00799201	0.00471586	0.0862526379221372
12086_HG00514_del	ENSG00000281103.1	TRG-AS1	antisense	127294	0.274561	0.000145632	0.004995	0.0047208	0.0862526379221372
22572_HG00514_ins	ENSG00000253755.1	IGHGP	IG_C_pseudogene	66984	0.376872	6.05922e-05	0.003996	0.00472369	0.0862526379221372
26935_HG00514_ins	ENSG00000269040.1	BNIP3P24	processed_pseudogene	74027	0.25448	9.05548e-05	0.00699301	0.00472506	0.0862526379221372
21381_HG02106_del	ENSG00000173208.3	ABCD2	protein_coding	63069	-0.32371	8.894e-05	0.004995	0.00475395	0.0866979042092087
23094_HG04217_ins	ENSG00000241057.2	AC004985.12	transcribed_unprocessed_pseudogene	81957	0.270862	0.000215733	0.00599401	0.00481398	0.0877096929680134
25235_HG00268_ins	ENSG00000260007.2	RP11-315D16.2	protein_coding	-825826	-0.378667	0.000240711	0.004995	0.00486873	0.0885856814470701
48913_HG04217_ins	ENSG00000172270.18	BSG	protein_coding	14062	0.483677	5.60277e-05	0.00999001	0.00487125	0.0885856814470701
14988_HG01352_ins	ENSG00000251819.1	RNU6-322P	snRNA	570243	0.362596	7.90114e-05	0.00699301	0.00487901	0.0885941936576309
17455_CHM13_del	ENSG00000276718.1	RP1-102E24.10	antisense	-1167	0.288204	9.94876e-05	0.003996	0.00488091	0.0885941936576309
24584_NA19240_ins	ENSG00000160113.5	NR2F6	protein_coding	-6424	0.34888	0.000230635	0.004995	0.00488613	0.0886055100455373
7013_CHM13_del	ENSG00000164136.16	IL15	protein_coding	-326971	-0.22523	0.000293472	0.004995	0.00490628	0.0888557859731225
15994_HG02818_ins	ENSG00000231345.3	BEND3P1	transcribed_processed_pseudogene	-176923	-0.296731	0.000238093	0.00899101	0.00491174	0.0888557859731225
11686_HG00733_del	ENSG00000226659.1	RP11-137H2.4	antisense	3682	0.415944	0.000200711	0.00899101	0.00491376	0.0888557859731225
15224_HX1_ins	ENSG00000259132.1	RP11-298I3.5	protein_coding	-1304	-0.266263	0.000130869	0.004995	0.00497822	0.0897033837812747
25146_HG00514_ins	ENSG00000108349.16	CASC3	protein_coding	894406	-0.313796	0.000197583	0.003996	0.00497926	0.0897033837812747
1865_HG00514_del	ENSG00000270104.1	RP11-245P10.6	lincRNA	355	-0.242448	0.000274707	0.002997	0.00498092	0.0897033837812747
29365_HG00268_ins	ENSG00000187650.3	VMAC	protein_coding	792182	0.272159	0.00012365	0.004995	0.00498377	0.0897033837812747
24584_HG02106_ins	ENSG00000211946.3	IGHV3-20	IG_V_gene	-258522	0.369939	6.93915e-05	0.00699301	0.0049839	0.0897033837812747
3838_NA19240_del	ENSG00000085982.13	USP40	protein_coding	19396	0.258147	0.000143469	0.002997	0.00500995	0.0900881322509267
24775_HG02106_del	ENSG00000259892.1	RP11-1H8.4	unprocessed_pseudogene	-106320	-0.205419	0.000235654	0.004995	0.00501753	0.0901403484717467
21591_HG00268_del	ENSG00000273765.1	RP11-370I10.11	lincRNA	-29225	0.22685	0.00014635	0.00799201	0.00504722	0.090553093354613
10656_HG04217_del	ENSG00000171084.15	FAM86JP	transcribed_unprocessed_pseudogene	-146054	-0.21725	0.000141009	0.00699301	0.0050499	0.090553093354613
6956_HG00733_ins	ENSG00000216915.2	GPR89P	processed_pseudogene	-21263	-0.265589	0.000247796	0.00699301	0.0050602	0.0906032953447097
14954_HG02059_ins	ENSG00000005238.19	FAM214B	protein_coding	814342	-0.205332	0.000289289	0.003996	0.0050621	0.0906032953447097
2085_NA12878_ins	ENSG00000181798.2	LINC00471	lincRNA	49871	-0.354728	0.000235063	0.004995	0.00506943	0.090650321047895
16941_NA19434_ins	ENSG00000109063.14	MYH3	protein_coding	101805	0.240893	0.000216623	0.002997	0.00510687	0.0912351803237908
8780_NA19434_del	ENSG00000157224.15	CLDN12	protein_coding	-414154	-0.26269	0.000220445	0.001998	0.00511208	0.0912436947389073
36756_HG04217_ins	ENSG00000270175.1	RP11-793H13.11	antisense	87203	-0.287831	0.000257928	0.00599401	0.00512628	0.0914125042724904
1009_NA19240_del	ENSG00000134184.12	GSTM1	protein_coding	-770187	0.191582	0.000208349	0.00999001	0.00514728	0.0916623280033511
29355_HG02059_ins	ENSG00000183569.17	SERHL2	protein_coding	-43773	0.350049	0.000170301	0.003996	0.0051498	0.0916623280033511
637_HG00514_ins	ENSG00000224805.2	LINC00853	antisense	-142872	0.223126	0.00057191	0.00699301	0.00516819	0.0919047940137147
6732_HG00514_ins	ENSG00000014824.13	SLC30A9	protein_coding	783547	0.26958	0.000280461	0.004995	0.00520158	0.0924133089611483
17433_AK1_ins	ENSG00000241917.1	RP11-512N21.1	processed_pseudogene	-188583	0.248598	0.000187315	0.00799201	0.00522308	0.0926800563809015
14169_HG00514_del	ENSG00000147576.15	ADHFE1	protein_coding	409313	0.284977	0.0005849	0.001998	0.00522621	0.0926800563809015
3572_HG02059_del	ENSG00000115919.14	KYNU	protein_coding	165088	-0.241201	0.000555768	0.00599401	0.00523213	0.0926997595355852
5362_NA12878_ins	ENSG00000111816.7	FRK	protein_coding	54783	0.255904	0.000468073	0.00799201	0.00523919	0.0927396057975921
1248_AK1_ins	ENSG00000117592.8	PRDX6	protein_coding	-905353	-0.321133	0.000929054	0.00899101	0.00527006	0.0930980746777873
389_HG02059_ins	ENSG00000070831.15	CDC42	protein_coding	517907	-0.294427	0.000333671	0.00799201	0.0052721	0.0930980746777873
7074_NA19434_ins	ENSG00000237669.1	HCG4P3	unprocessed_pseudogene	-56517	0.305047	0.000137439	0.00699301	0.00527393	0.0930980746777873
14148_HG00268_ins	ENSG00000281490.1	CICP14	processed_pseudogene	-103670	0.257579	0.000307722	0.010989	0.00528442	0.0931979033878413
24698_HG04217_del	ENSG00000122783.16	C7orf49	protein_coding	4197	0.249224	0.000249498	0.00699301	0.00530632	0.0934985964578369
13540_HG00268_ins	ENSG00000227986.1	TRIM60P18	unprocessed_pseudogene	86261	0.314317	0.000231165	0.00799201	0.00533423	0.0939045412088454
25552_HG02818_ins	ENSG00000269653.1	CTB-102L5.7	sense_intronic	85452	0.284377	0.000101443	0.002997	0.00534346	0.0939811998576991
12076_HG00268_ins	ENSG00000189367.14	KIAA0408	protein_coding	117026	0.193387	0.00129355	0.00699301	0.00536586	0.0942891426012999
8068_HG02106_ins	ENSG00000248778.1	RP11-311D14.1	processed_pseudogene	-49449	0.352616	0.00040922	0.003996	0.00538865	0.0946033712859389
22926_HG02059_ins	ENSG00000260337.3	RP11-386M24.6	processed_transcript	185569	-0.217479	0.000170492	0.003996	0.00540034	0.0947223333658117
16864_HG04217_del	ENSG00000123213.22	NLN	protein_coding	10075	0.283509	0.000237701	0.00599401	0.00541556	0.0949029393050215
26447_HG02106_ins	ENSG00000234337.4	RP11-297L17.6	processed_pseudogene	491114	-0.234022	0.000448835	0.004995	0.00542993	0.0950683351926052
6657_HG01352_del	ENSG00000228432.1	DHFRP2	processed_pseudogene	-233944	0.34617	9.95271e-05	0.00699301	0.00544803	0.0952986772550576
839_NA12878_ins	ENSG00000274245.1	RP11-357P18.2	lincRNA	-158740	-0.211866	0.000339155	0.00699301	0.00546247	0.0954646378096786
11998_AK1_ins	ENSG00000167034.9	NKX3-1	protein_coding	-97853	0.267674	0.000269624	0.00899101	0.00547648	0.0956227896403264
17066_NA19434_ins	ENSG00000265139.1	RP11-227G15.2	lincRNA	-9981	-0.253316	0.000294492	0.00599401	0.0054906	0.0957825741544277
12037_NA19240_del	ENSG00000048405.9	ZNF800	protein_coding	-211222	-0.26585	0.000269136	0.00799201	0.00551159	0.0960042849997721
20731_HG04217_del	ENSG00000272398.5	CD24	protein_coding	-109902	0.308323	0.000178073	0.00599401	0.00551327	0.0960042849997721
5645_NA19240_del	ENSG00000282206.1	RP11-141C7.5	unprocessed_pseudogene	326188	-0.432008	8.02459e-05	0.004995	0.00554908	0.0965406464097749
23686_HG00268_ins	ENSG00000274614.1	RP11-17E4.1	unprocessed_pseudogene	381205	0.435816	0.000103631	0.00699301	0.00556938	0.096806447148417
396_CHM1_del	ENSG00000237624.1	OXCT2P1	unprocessed_pseudogene	-896389	0.534586	0.000299886	0.00699301	0.00558788	0.0970405097204589
1550_HG02106_ins	ENSG00000268062.1	TOP1P1	processed_pseudogene	-701783	-0.239608	0.000346982	0.00699301	0.00561555	0.0972686354975055
12436_HG02818_ins	ENSG00000239944.1	TRBV8-2	TR_V_pseudogene	-27849	0.298874	0.000256315	0.00699301	0.00561557	0.0972686354975055
4673_CHM13_ins	ENSG00000172113.8	NME6	protein_coding	37571	-0.287667	0.00032533	0.00699301	0.00561724	0.0972686354975055
26447_HG02106_ins	ENSG00000103479.15	RBL2	protein_coding	-287556	-0.233215	0.00033591	0.00699301	0.0056212	0.0972686354975055
21115_HG02106_del	ENSG00000256667.6	KLRA1P	transcribed_unprocessed_pseudogene	994	0.290682	0.000150506	0.00799201	0.00566541	0.097945717997847
6732_HG00514_ins	ENSG00000109133.12	TMEM33	protein_coding	838899	0.287026	0.000283266	0.00599401	0.00569484	0.0983662939068017
7945_AK1_ins	ENSG00000278921.2	EPB41L4A-AS2	lincRNA	-96593	0.349173	0.000548584	0.004995	0.00570409	0.0984378620868829
16312_HG00268_ins	ENSG00000170631.14	ZNF16	protein_coding	-167750	0.260609	0.000156073	0.004995	0.00576105	0.0993319171725018
13215_CHM1_ins	ENSG00000139631.18	CSAD	protein_coding	-10475	-0.335628	0.000237226	0.003996	0.00577024	0.0994014609095616
23004_CHM13_del	ENSG00000267035.1	RP11-1094M14.10	lincRNA	-705	-0.219101	0.000482656	0.00699301	0.00577851	0.0994550461645646
16384_HG00268_ins	ENSG00000233846.2	RP11-307L3.2	processed_pseudogene	756657	0.23166	0.000337891	0.00699301	0.00578846	0.0995374248260879
2718_AK1_ins	ENSG00000042445.13	RETSAT	protein_coding	-28901	0.256771	0.000401001	0.00599401	0.00582933	0.100150878097763
20135_HG00268_ins	ENSG00000186907.7	RTN4RL2	protein_coding	809839	0.450885	0.000277551	0.003996	0.00584268	0.100290852156073
49462_HG04217_ins	ENSG00000105750.14	ZNF85	protein_coding	-179674	0.247355	0.00015536	0.00599401	0.00586371	0.100562288707799
14192_HG01352_ins	ENSG00000258857.1	RP11-247L20.3	lincRNA	568360	0.280481	0.000234785	0.003996	0.00589665	0.101037316958829
12157_HG02059_del	ENSG00000236976.1	RP11-165H4.2	processed_pseudogene	-987203	0.353156	0.000250917	0.002997	0.0059124	0.101101414995615
23973_HG02059_del	ENSG00000172828.12	CES3	protein_coding	-171936	0.228957	0.000563292	0.00599401	0.00591346	0.101101414995615
23653_NA19240_ins	ENSG00000267199.1	RP11-861E21.2	antisense	22567	-0.289108	0.000147596	0.00899101	0.00591646	0.101101414995615
23530_HG02818_del	ENSG00000264885.1	RP11-815I9.4	sense_intronic	220208	-0.233216	0.00032558	0.00599401	0.00592137	0.101101414995615
9875_CHM1_del	ENSG00000235330.2	RPL12P25	transcribed_processed_pseudogene	-7508	-0.419779	0.000151879	0.00599401	0.00596151	0.101696688190232
396_CHM1_del	ENSG00000116922.14	C1orf109	protein_coding	936997	0.556296	0.000228386	0.00599401	0.00598179	0.101952418912309
24349_HG00514_del	ENSG00000284473.1	MIR4720	miRNA	200641	-0.429338	0.000198404	0.004995	0.00602755	0.102641590143848
20385_HG00268_ins	ENSG00000255115.2	RP11-91P24.3	processed_pseudogene	-635455	-0.23061	0.000242296	0.00699301	0.00604504	0.102848567205957
49324_HG04217_ins	ENSG00000268189.2	AC005785.2	processed_transcript	-893374	0.331927	0.000133057	0.00699301	0.00605166	0.102870403269577
4010_HG00514_del	ENSG00000118263.14	KLF7	protein_coding	402066	-0.227757	0.000361953	0.00699301	0.0060617	0.102950285217273
27229_HG00268_del	ENSG00000256806.5	C17orf100	protein_coding	-132532	0.281738	0.00017765	0.00699301	0.00607384	0.103013668742218
22018_HG02106_ins	ENSG00000278993.1	RP3-424M6.4	TEC	-408468	0.297118	0.000237689	0.003996	0.00607612	0.103013668742218
2022_CHM13_ins	ENSG00000235990.2	RPL23AP20	processed_pseudogene	-589473	-0.272403	0.000183528	0.002997	0.00610528	0.103417087107009
19427_HG04217_del	ENSG00000204516.9	MICB	protein_coding	-220792	0.25168	8.07246e-05	0.00799201	0.00611395	0.103434337207857
26447_HG02106_ins	ENSG00000279344.1	RP11-44F14.7	TEC	-332536	-0.233973	0.000336717	0.00599401	0.00611703	0.103434337207857
22760_HG02059_del	ENSG00000264386.1	MIR4513	miRNA	173025	0.236939	0.000363151	0.00699301	0.00613367	0.10362480803112
11189_HG02106_del	ENSG00000204231.10	RXRB	protein_coding	-706668	-0.520363	9.05292e-05	0.004995	0.00614336	0.103641818038531
11189_HG02106_del	ENSG00000204256.12	BRD2	protein_coding	-481740	-0.5472	5.58566e-05	0.00699301	0.00614543	0.103641818038531
6394_HG00514_ins	ENSG00000179010.14	MRFAP1	protein_coding	576864	0.307003	0.000120809	0.00799201	0.00621223	0.104676809941176
52849_HG04217_ins	ENSG00000159228.12	CBR1	protein_coding	-138877	0.454127	0.000322765	0.00699301	0.00623901	0.105036241211079
19059_HG02818_ins	ENSG00000277595.1	RP11-946P6.6	sense_intronic	-130940	0.384009	0.000350568	0.00599401	0.00626648	0.105406651492136
9591_HG02818_ins	ENSG00000217275.2	RP1-34B20.4	processed_pseudogene	-888474	-0.369545	0.000502057	0.00799201	0.00627415	0.105443656177289
25146_HG00514_ins	ENSG00000171475.13	WIPF2	protein_coding	815420	-0.301906	0.000230895	0.00999001	0.00628402	0.105507793817513
6056_HG00268_del	ENSG00000072858.10	SIDT1	protein_coding	624420	-0.419018	0.000442056	0.00799201	0.00629552	0.105507793817513
3228_HG02059_ins	ENSG00000212283.1	SNORD89	snoRNA	54363	0.308422	0.00022771	0.00799201	0.00630147	0.105507793817513
8851_HG00514_del	ENSG00000152359.14	POC5	protein_coding	112351	0.252291	0.000585621	0.00899101	0.00630997	0.105507793817513
13424_NA19240_ins	ENSG00000245080.7	RP11-320N21.1	antisense	-398017	-0.248286	0.000302818	0.00699301	0.006312	0.105507793817513
26478_NA19240_ins	ENSG00000241945.7	PWP2	protein_coding	-18539	0.377388	9.53945e-05	0.010989	0.00631544	0.105507793817513
2644_HG02106_ins	ENSG00000225234.1	TRAPPC12-AS1	antisense	19210	-0.297614	8.38677e-05	0.00599401	0.00631628	0.105507793817513
1251_HG02059_ins	ENSG00000163191.5	S100A11	protein_coding	-872269	0.242977	0.000376355	0.00799201	0.00632626	0.105583007694545
3644_NA19434_ins	ENSG00000197938.4	OR5H2	protein_coding	-86659	0.180828	0.000259488	0.013986	0.00634145	0.105653906645068
14334_HG02818_ins	ENSG00000230581.2	ACTG1P14	processed_pseudogene	-211459	-0.591737	0.000296558	0.002997	0.00634147	0.105653906645068
9021_HG02106_ins	ENSG00000171368.11	TPPP	protein_coding	-116578	0.425434	4.70258e-05	0.00899101	0.00635373	0.105722066099397
21323_NA19240_del	ENSG00000086666.18	ZFAND6	protein_coding	507731	-0.602898	0.00017375	0.00599401	0.00635653	0.105722066099397
12777_NA19240_del	ENSG00000177710.5	SLC35G5	protein_coding	57163	0.222778	0.000355923	0.00899101	0.00637464	0.105931872984973
676_CHM1_ins	ENSG00000171488.14	LRRC8C	protein_coding	173278	-0.229656	0.000356411	0.00999001	0.00639772	0.106223837292098
16606_CHM13_ins	ENSG00000134802.17	SLC43A3	protein_coding	-434835	0.443103	0.000360178	0.00599401	0.00643853	0.106809423837914
1518_CHM13_ins	ENSG00000116260.16	QSOX1	protein_coding	-760223	-0.262619	0.000488316	0.00599401	0.0064549	0.106988914343671
25235_HG00268_ins	ENSG00000033800.13	PIAS1	protein_coding	-695973	-0.360588	0.000391542	0.00799201	0.00650367	0.107704659798802
8157_HG02059_ins	ENSG00000248925.1	CTD-2083E4.6	antisense	-14724	0.42004	5.07925e-05	0.00599401	0.00652663	0.107970915855412
13996_NA19434_ins	ENSG00000130787.13	HIP1R	protein_coding	-11774	0.517372	0.000284366	0.00699301	0.00653095	0.107970915855412
1535_NA12878_del	ENSG00000243238.1	IGKV2-30	IG_V_gene	-412012	-0.241394	0.000415696	0.00799201	0.00655875	0.108337596887185
8121_HG02106_ins	ENSG00000272567.1	RP11-73K9.3	lincRNA	-153871	0.401946	0.000604029	0.00799201	0.00657568	0.108524252833149
23905_AK1_ins	ENSG00000170906.15	NDUFA3	protein_coding	79109	0.468869	0.000103139	0.003996	0.00660323	0.108885710740155
8870_CHM13_ins	ENSG00000169228.13	RAB24	protein_coding	687692	-0.310224	0.000159792	0.00699301	0.00663051	0.109242102339184
18589_HG02059_ins	ENSG00000278376.1	RP11-158I9.8	lincRNA	-99980	-0.244799	0.000421348	0.00699301	0.00665194	0.109472627905648
24321_HG00268_del	ENSG00000259015.1	RP11-109N23.6	processed_pseudogene	-94351	-0.446668	0.000351665	0.00899101	0.00665586	0.109472627905648
20237_HG00268_ins	ENSG00000255468.6	RP11-867G23.8	antisense	-131086	0.316468	0.000324242	0.00999001	0.00666665	0.109556618687776
8792_HG02059_ins	ENSG00000035499.12	DEPDC1B	protein_coding	102478	-0.240528	0.000662032	0.00699301	0.00668851	0.109822230648479
396_CHM1_del	ENSG00000197982.13	C1orf122	protein_coding	811588	0.541488	0.000387802	0.00999001	0.00670042	0.109924155162668
46489_HG04217_del	ENSG00000266967.6	AARSD1	protein_coding	-504388	0.230717	0.000409197	0.00699301	0.00670931	0.109976403668795
23973_HG02059_del	ENSG00000172840.6	PDP2	protein_coding	-89288	0.232938	0.000593639	0.003996	0.00674119	0.110335582283892
9250_HG00514_ins	ENSG00000113522.13	RAD50	protein_coding	279049	0.284027	0.00077614	0.00999001	0.00674267	0.110335582283892
22250_HG02059_del	ENSG00000226777.7	FAM30A	lincRNA	82910	-0.466757	8.14982e-05	0.00599401	0.00674925	0.110349580604212
11189_HG02106_del	ENSG00000227198.1	C6orf47-AS1	antisense	828591	-0.532398	7.03297e-05	0.00599401	0.00676561	0.11052332173648
2063_HG00268_del	ENSG00000234112.2	RP11-145A3.4	processed_pseudogene	11966	0.20799	0.000519689	0.011988	0.00678598	0.110754458555704
2201_NA19434_ins	ENSG00000279191.1	RP11-803D5.1	TEC	637543	-0.489003	0.0006146	0.004995	0.00679125	0.110754458555704
626_HG00514_ins	ENSG00000234329.1	RP11-767N6.2	processed_pseudogene	40834	0.276821	0.000450079	0.00999001	0.00679937	0.110793149179263
24589_HG00514_ins	ENSG00000178773.14	CPNE7	protein_coding	464882	0.268853	7.08824e-05	0.001998	0.00680559	0.110800840817838
9782_HG00514_del	ENSG00000272248.1	RP3-406P24.4	lincRNA	2065	0.270899	0.00021552	0.00699301	0.00681654	0.110866666008833
1535_NA12878_del	ENSG00000242371.1	IGKV1-39	IG_V_gene	-486856	-0.244948	0.000373486	0.00699301	0.00682471	0.110866666008833
13795_AK1_ins	ENSG00000148303.16	RPL7A	protein_coding	-21697	-0.435779	0.000108807	0.00799201	0.00683165	0.110866666008833
27599_HG02106_ins	ENSG00000131095.12	GFAP	protein_coding	-232624	-0.258918	0.000306517	0.00599401	0.00683735	0.110866666008833
2714_NA19240_ins	ENSG00000115318.11	LOXL3	protein_coding	-499928	0.256611	0.000539573	0.010989	0.00683839	0.110866666008833
2470_HG02059_del	ENSG00000269973.1	RP11-95D17.1	lincRNA	-117253	0.255093	0.000176813	0.011988	0.00684528	0.110885110262496
17753_HG00514_del	ENSG00000177042.14	TMEM80	protein_coding	-55416	0.52262	5.41545e-05	0.00799201	0.00685444	0.11094026387511
17885_HG02818_del	ENSG00000278768.1	BACE1-AS	antisense	-449114	-0.420765	0.000337379	0.00699301	0.00686761	0.111022017153679
13219_HG00514_ins	ENSG00000182648.11	LINC01006	lincRNA	457122	-0.242574	0.000136369	0.00999001	0.00687101	0.111022017153679
1262_HG00514_ins	ENSG00000143554.13	SLC27A3	protein_coding	981137	-0.259031	0.000462575	0.011988	0.00687778	0.111038332167486
6394_HG00514_ins	ENSG00000245748.1	RP11-367J11.2	antisense	186401	0.306105	0.000131919	0.00799201	0.00688367	0.11104042460301
4601_HG00514_ins	ENSG00000180385.8	EMC3-AS1	transcribed_unprocessed_pseudogene	15380	0.354079	0.000336636	0.00999001	0.00691086	0.111385816382968
3619_HG00268_del	ENSG00000172985.10	SH3RF3	protein_coding	391240	-0.358824	0.000491636	0.00799201	0.00694684	0.11187218557419
396_CHM1_del	ENSG00000273637.1	RP5-864K19.7	processed_transcript	-220766	0.516257	0.000483663	0.00699301	0.00697834	0.112285656922089
18120_HG00733_del	ENSG00000268785.1	RPL7P50	processed_pseudogene	-441029	-0.220611	0.000103362	0.00599401	0.00698538	0.112305190826371
9591_HG02818_ins	ENSG00000273983.1	HIST1H3G	protein_coding	-955723	-0.383125	0.000574015	0.00699301	0.00700468	0.112521634109278
16049_HG02106_ins	ENSG00000180938.5	ZNF572	protein_coding	-490356	0.524081	0.000232384	0.00599401	0.00701148	0.112537086903272
8247_HG01352_del	ENSG00000164647.8	STEAP1	protein_coding	26718	0.211811	0.000314291	0.00899101	0.0070312	0.112759712683818
3130_NA19240_del	ENSG00000173272.15	MZT2A	protein_coding	-759	-0.430901	0.000275478	0.00599401	0.00706447	0.113199089753697
11189_HG02106_del	ENSG00000204439.3	C6orf47	protein_coding	828622	-0.519809	9.059e-05	0.00699301	0.00710253	0.113714426831638
3406_HG00268_del	ENSG00000132305.20	IMMT	protein_coding	82464	-0.230843	0.000892284	0.003996	0.00711803	0.11386801344536
9353_NA19240_ins	ENSG00000273703.1	HIST1H2BM	protein_coding	239663	-0.373926	0.000337992	0.00799201	0.00713638	0.11405176885143
5473_HG00268_del	ENSG00000273356.1	LINC02019	lincRNA	346725	-0.343027	0.000770553	0.004995	0.00714135	0.11405176885143
19927_HG04217_del	ENSG00000112210.11	RAB23	protein_coding	-153305	-0.263246	0.000414928	0.004995	0.00716916	0.114401130338546
22532_HG02106_ins	ENSG00000233524.1	RANP8	processed_pseudogene	57321	0.319358	0.000229888	0.003996	0.00718001	0.114479500294805
12965_CHM1_del	ENSG00000256019.1	TAS2R63P	processed_pseudogene	57603	-0.217335	0.000185345	0.00999001	0.00718752	0.114504531104251
11189_HG02106_del	ENSG00000204261.8	PSMB8-AS1	lincRNA	-357166	-0.521754	8.53328e-05	0.00699301	0.00722904	0.115022545072592
20444_CHM13_del	ENSG00000283571.1	CH17-212P11.8	IG_pseudogene	-675212	0.198294	0.000229897	0.00999001	0.00723197	0.115022545072592
14169_HG00514_del	ENSG00000245910.8	SNHG6	processed_transcript	-82186	0.275556	0.000507662	0.00699301	0.0072408	0.115068043226904
37343_HG04217_del	ENSG00000205056.8	RP11-693J15.5	lincRNA	-746626	0.250346	0.000497826	0.004995	0.00725345	0.115117247345173
23973_HG02059_del	ENSG00000237718.2	AC009095.4	antisense	-825080	0.237239	0.000582659	0.00699301	0.00725584	0.115117247345173
15806_NA19240_ins	ENSG00000096717.11	SIRT1	protein_coding	-42013	-0.258894	0.000402157	0.00899101	0.00727249	0.115175240685607
6856_HG02818_ins	ENSG00000248971.2	KRT8P46	processed_pseudogene	135621	-0.253861	0.000541888	0.00799201	0.00727464	0.115175240685607
16606_CHM13_ins	ENSG00000254979.5	RP11-872D17.8	protein_coding	-415246	0.435571	0.000478588	0.00799201	0.00727742	0.115175240685607
18998_CHM13_ins	ENSG00000152213.3	ARL11	protein_coding	-29067	-0.233516	0.000286855	0.00999001	0.00730662	0.115496940990966
12425_HG00514_ins	ENSG00000205485.13	AC004980.7	transcribed_unprocessed_pseudogene	-154542	0.515232	0.000354109	0.011988	0.00730973	0.115496940990966
17545_NA19434_ins	ENSG00000154864.11	PIEZO2	protein_coding	219895	-0.234191	0.000187884	0.00899101	0.00734108	0.115897286968918
16453_HG04217_del	ENSG00000279400.1	CTD-2353F22.2	TEC	982274	-0.264815	0.000313737	0.00999001	0.00734744	0.115902770992828
1312_HG02059_ins	ENSG00000162734.12	PEA15	protein_coding	-155651	0.421898	0.000500764	0.00899101	0.0073698	0.116129628251535
2205_HG00514_del	ENSG00000235688.2	AC116614.1	antisense	-99765	0.328751	4.63974e-05	0.00799201	0.00737387	0.116129628251535
12465_HG02059_ins	ENSG00000284176.1	MIR5090	miRNA	7792	0.301091	0.000220872	0.00799201	0.00739763	0.116408714659107
28885_HG00514_del	ENSG00000185433.8	LINC00158	lincRNA	67013	0.255361	0.000432048	0.011988	0.00740929	0.116497096132475
14169_HG00514_del	ENSG00000178125.14	PPP1R42	protein_coding	-124601	0.276166	0.00074704	0.00799201	0.00742043	0.11657716418997
15791_HG00268_ins	ENSG00000253263.1	KB-1507C5.3	lincRNA	-23971	-0.226919	0.000499069	0.010989	0.00745341	0.116967631814459
396_CHM1_del	ENSG00000174574.15	AKIRIN1	protein_coding	-372656	0.495614	0.000887286	0.00699301	0.00745742	0.116967631814459
3101_HG02059_ins	ENSG00000042493.15	CAPG	protein_coding	-86372	-0.317448	0.000556504	0.004995	0.00747245	0.117108086036398
28459_HG00268_del	ENSG00000276282.1	RP11-210K20.5	sense_intronic	-592346	0.361272	0.000369682	0.012987	0.00751104	0.117530850414359
17077_HG04217_del	ENSG00000244630.2	RP11-241J12.1	processed_pseudogene	-111946	-0.210816	0.000404392	0.010989	0.00751162	0.117530850414359
25873_HG02106_ins	ENSG00000103472.9	RRN3P2	transcribed_unprocessed_pseudogene	32962	-0.222513	0.00062606	0.004995	0.00752823	0.117695207592039
20236_HX1_del	ENSG00000248751.6	RP1-130H16.18	protein_coding	56286	0.303965	0.000315114	0.011988	0.00753817	0.117755105122661
24307_HG00514_del	ENSG00000034713.7	GABARAPL2	protein_coding	568398	0.321143	0.00021577	0.00699301	0.00754734	0.117802887084697
1582_HG01352_ins	ENSG00000265418.1	MIR4261	miRNA	920313	-0.149739	0.000231129	0.010989	0.00757713	0.11817217923518
49324_HG04217_ins	ENSG00000104957.13	CCDC130	protein_coding	753942	0.320901	0.000225514	0.00599401	0.00759767	0.118396728834847
16260_HG00268_ins	ENSG00000204839.8	MROH6	protein_coding	-148073	-0.323727	0.000138557	0.004995	0.00761817	0.118620292844362
29365_HG00268_ins	ENSG00000105519.15	CAPS	protein_coding	785333	0.257829	0.000174999	0.00699301	0.00765281	0.11906348807293
10863_HG00514_ins	ENSG00000111877.17	MCM9	protein_coding	134495	0.24549	0.00043744	0.00999001	0.00767943	0.119381292815082
4445_HG02106_del	ENSG00000163596.16	ICA1L	protein_coding	261218	0.35683	0.000641789	0.00799201	0.00769347	0.119503179408222
10303_HG00268_ins	ENSG00000072682.18	P4HA2	protein_coding	16561	0.26864	0.000561073	0.00999001	0.0077174	0.119778368062901
2445_HG02106_del	ENSG00000279301.3	OR2T11	polymorphic_pseudogene	60435	-0.334786	0.000202713	0.00799201	0.00772971	0.119872910123124
4130_CHM1_ins	ENSG00000215837.7	SDHAP2	transcribed_unprocessed_pseudogene	154505	-0.321344	9.21621e-05	0.011988	0.00779704	0.120819868489863
13603_CHM13_ins	ENSG00000214190.2	RNF152P1	processed_pseudogene	-292647	0.201569	0.000698021	0.004995	0.00783256	0.121209646931261
1865_HG00514_del	ENSG00000284311.1	MIR6742	miRNA	-12579	-0.256389	0.000474316	0.012987	0.00783477	0.121209646931261
25146_HG00514_ins	ENSG00000131473.16	ACLY	protein_coding	-832184	-0.297941	0.000289731	0.00999001	0.00786463	0.121510697144814
20050_AK1_ins	ENSG00000269951.1	RP11-797A18.6	sense_intronic	10282	-0.393365	0.000314209	0.00599401	0.00786756	0.121510697144814
8830_NA19434_ins	ENSG00000106404.13	CLDN15	protein_coding	31729	0.559422	0.000380106	0.00999001	0.00787314	0.121510697144814
23242_HG02106_ins	ENSG00000235879.1	FAR1P1	processed_pseudogene	-871452	0.326753	0.000299001	0.010989	0.00788786	0.121640489066196
1535_NA12878_del	ENSG00000239951.1	IGKV3-20	IG_V_gene	-309805	-0.24772	0.000624989	0.00599401	0.00790967	0.121800142873905
22297_NA19240_del	ENSG00000102981.9	PARD6A	protein_coding	-181034	0.420815	0.000756711	0.00699301	0.00791085	0.121800142873905
31753_HG02106_ins	ENSG00000160209.18	PDXK	protein_coding	199112	-0.411176	0.000194035	0.00699301	0.00792141	0.121865394325909
6394_HG00514_ins	ENSG00000250471.2	GMPSP1	processed_pseudogene	-957466	0.309347	0.000118653	0.012987	0.00795403	0.122269648859809
2235_NA19240_del	ENSG00000271787.1	RP11-254F7.3	antisense	-10297	-0.251314	0.000284271	0.00699301	0.00796319	0.122312918512419
14613_HG02059_del	ENSG00000255000.1	AC139103.1	processed_pseudogene	-486254	0.293343	0.000219709	0.011988	0.00796994	0.12231913164492
24022_AK1_del	ENSG00000279541.1	CTC-444N24.7	TEC	984156	0.307346	0.000167523	0.00799201	0.00797739	0.122336069636936
814_HG01352_del	ENSG00000283442.1	U4	snRNA	-703471	0.367312	0.000992846	0.012987	0.0080199	0.122890210689255
247_HG02818_ins	ENSG00000277726.4	RP4-635E18.9	protein_coding	-824839	0.358574	0.000370976	0.00699301	0.00803799	0.123069577100671
31454_HG00268_del	ENSG00000228600.1	POLR2CP1	processed_pseudogene	-822792	-0.290264	0.00042458	0.014985	0.00806425	0.123373650305869
22504_HG02059_ins	ENSG00000259352.1	RP11-109D20.2	antisense	69295	0.229373	0.000399045	0.013986	0.00814285	0.124410880599951
174_HG00514_del	ENSG00000169598.15	DFFB	protein_coding	445983	0.315772	0.000123891	0.00799201	0.00814687	0.124410880599951
27548_HG00514_del	ENSG00000125877.12	ITPA	protein_coding	19176	0.580867	0.000212747	0.00699301	0.00815141	0.124410880599951
11492_HG02106_ins	ENSG00000272541.1	XXbac-BPGBPG55C20.1	lincRNA	19840	-0.163852	0.000613604	0.00899101	0.008187	0.124855216841191
5987_HG04217_ins	ENSG00000273306.1	RP11-527J8.1	antisense	-153321	-0.195245	0.000663294	0.00999001	0.00820203	0.12492991548722
10468_HG00733_ins	ENSG00000165271.16	NOL6	protein_coding	205680	-0.576109	0.000186645	0.00899101	0.00820486	0.12492991548722
11664_HG00733_del	ENSG00000196968.10	FUT11	protein_coding	809	0.238943	0.00135017	0.003996	0.00822405	0.125098024750404
11394_CHM1_ins	ENSG00000280355.1	RP11-119F19.5	TEC	243835	-0.379535	0.000344145	0.00699301	0.00822888	0.125098024750404
20351_HG00514_del	ENSG00000280634.1	THRIL	antisense	-556776	-0.357725	0.000202406	0.010989	0.00824353	0.125221983155963
16753_HG02059_del	ENSG00000278616.1	BEND3P3	processed_pseudogene	253101	-0.211654	0.000364891	0.010989	0.00834221	0.126581066020519
247_HG02818_ins	ENSG00000120948.16	TARDBP	protein_coding	-824521	0.357963	0.000346482	0.011988	0.00835224	0.126581066020519
24022_AK1_del	ENSG00000197714.8	ZNF460	protein_coding	997188	0.316329	0.000157043	0.00899101	0.0083527	0.126581066020519
27336_HG00268_ins	ENSG00000266261.1	RP11-640I15.1	antisense	296714	-0.580345	0.000342457	0.00999001	0.00840088	0.127211201450447
25801_HG00514_ins	ENSG00000154845.15	PPP4R1	protein_coding	170134	0.364651	0.000225495	0.010989	0.00844088	0.127716578380217
2768_HG00514_ins	ENSG00000236824.2	BCYRN1	scRNA	644559	-0.352225	0.000655034	0.004995	0.00846843	0.128032932864721
46104_HG04217_ins	ENSG00000133027.17	PEMT	protein_coding	882473	-0.341732	0.000481512	0.00999001	0.00851881	0.128693684363939
11130_HG02106_ins	ENSG00000204642.13	HLA-F	protein_coding	152793	-0.244627	0.000186273	0.010989	0.00853111	0.128778576845697
6226_CHM1_del	ENSG00000250260.1	RP11-325L7.2	lincRNA	498718	0.433135	0.000459986	0.00699301	0.00856063	0.129123071950327
628_HG00514_del	ENSG00000281133.1	AL355480.3	pseudogene	160730	-0.20846	0.000578544	0.00999001	0.00857512	0.129240502696078
29444_HG04217_del	ENSG00000123975.4	CKS2	protein_coding	271840	0.266279	0.000408652	0.00999001	0.00858534	0.129282347307781
12917_HG04217_ins	ENSG00000248283.2	CCNL2P1	processed_pseudogene	-475421	0.214276	0.000497847	0.00699301	0.00859791	0.129282347307781
5488_HG00268_ins	ENSG00000239799.1	ITIH4-AS1	antisense	121213	-0.204413	0.000898691	0.00599401	0.00860237	0.129282347307781
11189_HG02106_del	ENSG00000274259.2	XXbac-BPG294E21.9	antisense	-950443	-0.54338	8.03245e-05	0.004995	0.00860565	0.129282347307781
4236_NA19240_ins	ENSG00000227309.1	AC140076.1	processed_pseudogene	-9908	-0.472765	0.000663143	0.00999001	0.00861143	0.129282347307781
9002_NA19434_ins	ENSG00000243302.3	RP11-274B21.2	processed_pseudogene	-82081	-0.239408	0.000446948	0.011988	0.00862094	0.129324399839232
20236_HX1_del	ENSG00000099992.15	TBC1D10A	protein_coding	49534	0.304796	0.000342116	0.010989	0.00865467	0.129729433380542
2743_CHM1_ins	ENSG00000144445.16	KANSL1L	protein_coding	476475	-0.27519	0.000629107	0.00899101	0.0086627	0.129748905909425
14199_HG02106_del	ENSG00000128510.10	CPA4	protein_coding	56584	0.212283	0.000904897	0.00899101	0.00867523	0.129835696344803
10144_HG02059_ins	ENSG00000235863.3	B3GALT4	protein_coding	133449	0.422998	8.56816e-05	0.00899101	0.00868801	0.129926090777807
14566_HG00514_del	ENSG00000207110.1	RNU1-106P	snRNA	-682804	-0.261316	0.000210988	0.014985	0.00872209	0.130334632041779
24196_HG02106_ins	ENSG00000270000.1	RP3-449M8.9	lincRNA	3520	0.265171	0.000483938	0.00899101	0.00873842	0.130388304657404
11781_HX1_ins	ENSG00000228754.1	RPL13AP19	processed_pseudogene	-69559	-0.311316	0.000583649	0.00799201	0.00873921	0.130388304657404
46489_HG04217_del	ENSG00000267765.1	CTD-3193K9.3	antisense	-237049	0.230275	0.000384909	0.00999001	0.00878502	0.130912979447969
11825_CHM1_del	ENSG00000255153.1	TOLLIP-AS1	antisense	-946015	0.516388	7.55405e-05	0.00999001	0.00879138	0.130912979447969
14071_AK1_del	ENSG00000205740.2	RP11-363N22.3	processed_transcript	402611	0.4013	6.67723e-05	0.00799201	0.00879475	0.130912979447969
9591_HG02818_ins	ENSG00000214975.4	PPIAP29	processed_pseudogene	337263	-0.387134	0.000374253	0.00799201	0.00881565	0.13112283022518
14641_HG01352_del	ENSG00000247556.6	OIP5-AS1	processed_transcript	27834	0.311179	0.000485587	0.010989	0.00882627	0.131179571916872
21235_CHM13_ins	ENSG00000086506.2	HBQ1	protein_coding	772475	0.412708	0.000131261	0.010989	0.00890093	0.132187281123195
18653_HG00268_del	ENSG00000272489.1	RP11-182L21.5	sense_intronic	-543239	-0.340306	0.000520058	0.010989	0.00891258	0.132258400718678
46489_HG04217_del	ENSG00000108773.10	KAT2A	protein_coding	333030	0.230774	0.000459617	0.00799201	0.00895949	0.132852249847781
12495_NA19434_ins	ENSG00000224411.3	HSP90AA2P	processed_pseudogene	-822120	-0.741402	0.000510627	0.00999001	0.00897349	0.132957568251812
1535_NA12878_del	ENSG00000243290.3	IGKV1-12	IG_V_gene	-207455	-0.253475	0.000381627	0.014985	0.00901389	0.13345358549899
1422_HG02059_del	ENSG00000076321.10	KLHL20	protein_coding	-745930	0.300105	0.00202521	0.011988	0.00905923	0.133886082619384
23905_AK1_ins	ENSG00000238150.1	AC008753.3	processed_pseudogene	406238	0.47137	0.000135322	0.00999001	0.00906437	0.133886082619384
9250_HG00514_ins	ENSG00000283782.1	AC116366.7	protein_coding	424236	0.289099	0.00064864	0.00899101	0.00906676	0.133886082619384
17009_NA19240_ins	ENSG00000254877.1	RP11-142C4.4	processed_pseudogene	139088	0.25093	0.000293072	0.00799201	0.00907527	0.133886082619384
21898_HG02059_ins	ENSG00000119688.20	ABCD4	protein_coding	-40458	0.24569	0.000441431	0.011988	0.00907783	0.133886082619384
18569_HG00268_ins	ENSG00000233163.1	RPS12P17	processed_pseudogene	-686328	0.283771	0.000399649	0.00799201	0.00909629	0.134055775859511
28003_HG02059_del	ENSG00000101160.13	CTSZ	protein_coding	679917	-0.316776	0.000273874	0.00799201	0.00913325	0.134497643672315
32365_HG02106_del	ENSG00000189306.10	RRP7A	protein_coding	28839	-0.364338	0.000306588	0.00899101	0.0091489	0.134625262094438
11998_AK1_ins	ENSG00000158941.16	CCAR2	protein_coding	976208	0.259965	0.000606953	0.00899101	0.00916575	0.134770330253751
3771_HG00514_del	ENSG00000213963.6	AC074286.1	sense_overlapping	139400	0.259846	0.000430629	0.010989	0.0091891	0.135010678399956
23973_HG02059_del	ENSG00000270165.1	RP11-167P11.2	sense_intronic	-949287	0.218429	0.00107668	0.010989	0.00921651	0.135229728556543
13535_NA19434_ins	ENSG00000278520.1	MIR7851	miRNA	-285490	0.295526	0.000310375	0.011988	0.00922238	0.135229728556543
18393_HG00514_del	ENSG00000156603.15	MED19	protein_coding	492747	0.228937	0.000456822	0.00999001	0.00922851	0.135229728556543
5_HG00514_del	ENSG00000243485.5	MIR1302-2HG	lincRNA	791361	0.386566	0.000611088	0.014985	0.00923207	0.135229728556543
29897_HG02106_ins	ENSG00000104804.7	TULP2	protein_coding	-44136	0.268654	0.000184803	0.014985	0.00924645	0.135334430507807
25076_HG00268_del	ENSG00000259678.1	RP11-707P17.1	antisense	191419	-0.214159	0.000469674	0.00799201	0.00925622	0.135334430507807
11619_HG00268_ins	ENSG00000119899.12	SLC17A5	protein_coding	-916639	-0.34694	0.000368396	0.00799201	0.00926028	0.135334430507807
9591_HG02818_ins	ENSG00000112312.9	GMNN	protein_coding	538751	-0.398501	0.000251114	0.00799201	0.00927528	0.135450955961015
30761_HG04217_del	ENSG00000251922.1	SNORA14	snoRNA	396503	0.299204	0.000155745	0.00899101	0.00932009	0.136002303870604
20236_HX1_del	ENSG00000239282.7	GATSL3	protein_coding	56407	0.300499	0.000339496	0.010989	0.00939151	0.136838922131112
11672_CHM13_ins	ENSG00000275359.1	ST7-AS1_1	misc_RNA	787580	-0.392364	0.000547373	0.014985	0.00939162	0.136838922131112
26943_NA19240_del	ENSG00000100417.11	PMM1	protein_coding	167585	0.31024	0.000501539	0.011988	0.00939973	0.136853645528953
16753_HG02059_del	ENSG00000224886.2	RP11-119F19.4	transcribed_processed_pseudogene	251604	-0.204024	0.000449952	0.00899101	0.00943017	0.137193210877983
12076_HG00268_ins	ENSG00000255330.9	SOGA3	protein_coding	118963	0.181126	0.00255135	0.00799201	0.00945728	0.137263424611626
42855_HG04217_ins	ENSG00000159556.9	ISL2	protein_coding	196952	-0.349493	0.000576723	0.00899101	0.00945941	0.137263424611626
15352_HG00268_ins	ENSG00000254131.1	RP11-1007J8.1	processed_pseudogene	49061	0.161595	0.000568713	0.013986	0.0094672	0.137263424611626
20982_HG00514_del	ENSG00000276089.1	DLEU1_1	misc_RNA	-47204	-0.405952	0.000290513	0.013986	0.00946732	0.137263424611626
26943_NA19240_del	ENSG00000167077.12	MEI1	protein_coding	44980	-0.313889	0.000367	0.017982	0.0094706	0.137263424611626
11998_AK1_ins	ENSG00000147454.13	SLC25A37	protein_coding	52035	0.272703	0.00037249	0.015984	0.00949295	0.137476284105807
1422_HG02059_del	ENSG00000185278.15	ZBTB37	protein_coding	-899071	0.307218	0.00191239	0.00999001	0.00949955	0.137476284105807
12486_HG02059_ins	ENSG00000242562.1	DCAF13P1	processed_pseudogene	-870230	-0.251467	0.000495567	0.011988	0.00953208	0.137843567982445
29077_HG04217_ins	ENSG00000274911.1	RP11-12A20.7	unprocessed_pseudogene	957590	-0.189414	0.00454154	0.00899101	0.00957212	0.138252983268375
1646_HG01352_ins	ENSG00000238735.1	RNU7-113P	snRNA	-369230	0.319068	0.000516902	0.00999001	0.00957779	0.138252983268375
25256_HG04217_del	ENSG00000230033.1	RP5-1121A15.3	lincRNA	310194	-0.386587	0.000110595	0.00699301	0.00958465	0.138252983268375
4112_HG00514_ins	ENSG00000135924.15	DNAJB2	protein_coding	792402	0.274704	0.000762711	0.010989	0.00958908	0.138252983268375
6056_HG00268_del	ENSG00000121579.12	NAA50	protein_coding	440256	-0.409479	0.000538612	0.00999001	0.00961629	0.138541669023883
8470_HG02059_del	ENSG00000243538.1	RPS26P28	processed_pseudogene	80519	-0.237988	0.00044139	0.013986	0.00963868	0.138709405235119
4893_HG02059_del	ENSG00000163814.7	CDCP1	protein_coding	123651	-0.190282	0.000618769	0.013986	0.00964758	0.138709405235119
10565_NA19434_del	ENSG00000147872.9	PLIN2	protein_coding	563396	-0.361617	0.000395504	0.012987	0.00964952	0.138709405235119
15430_HG02059_ins	ENSG00000228053.1	RP11-151F5.2	processed_pseudogene	587195	0.394566	0.000213378	0.010989	0.00965867	0.13873747594473
37343_HG04217_del	ENSG00000266923.1	RP11-693J15.4	antisense	-701706	0.248631	0.000558957	0.010989	0.00968262	0.138977934279264
510_NA12878_del	ENSG00000240038.6	AMY2B	protein_coding	-208344	-0.248674	0.000378521	0.00699301	0.00973452	0.139618912140252
51959_HG04217_del	ENSG00000225978.3	HAR1A	lincRNA	-17312	-0.246816	8.09183e-05	0.011988	0.00975082	0.139748717800048
17214_HG00514_del	ENSG00000119915.4	ELOVL3	protein_coding	542041	-0.244051	0.000656538	0.00799201	0.00980866	0.140442796705107
2715_CHM13_ins	ENSG00000233266.1	HMGB1P31	processed_pseudogene	-110487	0.348687	0.000509985	0.00899101	0.00981382	0.140442796705107
8948_HG02059_del	ENSG00000038427.15	VCAN	protein_coding	-610553	-0.256845	0.000436161	0.010989	0.00989399	0.14148504969787
14988_HG01352_ins	ENSG00000270127.2	RP11-526I2.5	lincRNA	574298	0.346259	0.000208911	0.014985	0.00998211	0.142639358991038
46489_HG04217_del	ENSG00000108825.17	PTGES3L-AARSD1	protein_coding	-504388	0.226115	0.000525827	0.011988	0.00999392	0.142702334192745
29516_HG04217_ins	ENSG00000282886.1	RP11-307E17.11	processed_pseudogene	-471363	0.234642	0.000439465	0.010989	0.0100248	0.143027043901539
32483_HG00268_ins	ENSG00000237037.9	NDUFA6-AS1	processed_transcript	988260	0.401919	0.000450705	0.00699301	0.0100315	0.143027043901539
12987_HG00733_ins	ENSG00000134955.11	SLC37A2	protein_coding	526006	0.281749	0.000728207	0.00899101	0.0100996	0.143795265125585
9312_CHM13_ins	ENSG00000250535.1	STK19B	unprocessed_pseudogene	229173	0.324639	0.000105749	0.010989	0.0101003	0.143795265125585
17066_NA19434_ins	ENSG00000266718.1	RP11-466A19.1	antisense	-177076	-0.254554	0.000465413	0.011988	0.0101181	0.143942369968622
16606_CHM13_ins	ENSG00000149150.8	SLC43A1	protein_coding	-512415	0.430534	0.000478529	0.016983	0.0101257	0.143944257356474
10656_HG04217_del	ENSG00000189366.9	ALG1L	protein_coding	-158709	-0.202739	0.000348149	0.00999001	0.0101565	0.144226241827732
4842_HX1_ins	ENSG00000249936.3	RAC1P2	processed_pseudogene	281934	-0.213707	0.000848839	0.015984	0.0101605	0.144226241827732
17033_CHM1_ins	ENSG00000284595.1	MIR6785	miRNA	-765088	0.418408	0.000285224	0.010989	0.010196	0.144623659605162
23558_NA19240_ins	ENSG00000132205.10	EMILIN2	protein_coding	792340	0.354203	0.00034226	0.00699301	0.0102154	0.144792292784746
12786_NA19434_del	ENSG00000172893.15	DHCR7	protein_coding	-24686	0.524533	0.000362178	0.015984	0.0102466	0.145127807558441
17151_HG02818_del	ENSG00000110429.13	FBXO3	protein_coding	487019	0.357769	0.000296592	0.010989	0.0102743	0.145358935652143
5081_CHM13_ins	ENSG00000239445.5	ST3GAL6-AS1	antisense	-58099	0.284013	0.000717118	0.011988	0.010278	0.145358935652143
16656_NA19240_del	ENSG00000188211.8	NCR3LG1	protein_coding	-177422	-0.225803	0.000321196	0.013986	0.0103405	0.146065297977003
396_CHM1_del	ENSG00000183520.11	UTP11	protein_coding	609309	0.498341	0.000777727	0.00999001	0.0103431	0.146065297977003
15572_HG01352_ins	ENSG00000159461.14	AMFR	protein_coding	157318	-0.306812	0.000322243	0.015984	0.0103747	0.146217651840375
34273_HG04217_ins	ENSG00000134809.8	TIMM10	protein_coding	671412	-0.255183	0.00049519	0.012987	0.0103774	0.146217651840375
22038_AK1_ins	ENSG00000153933.9	DGKE	protein_coding	36122	-0.262374	0.000322353	0.00799201	0.0103816	0.146217651840375
14912_NA19240_ins	ENSG00000231587.1	SNORD62B	snoRNA	-120214	0.358966	0.000282767	0.012987	0.0103952	0.146217651840375
11528_CHM1_del	ENSG00000270075.1	RP11-127L20.5	antisense	372637	0.294468	0.000532857	0.017982	0.0103961	0.146217651840375
3325_HG00268_del	ENSG00000271452.1	RP11-342K6.2	sense_intronic	42154	0.271786	0.000419529	0.010989	0.0103994	0.146217651840375
19202_HG02059_del	ENSG00000252421.1	RNU6-1069P	snRNA	37506	0.215673	0.000361748	0.010989	0.0104409	0.146694152249276
271_HG00268_ins	ENSG00000171621.13	SPSB1	protein_coding	-122482	0.28254	0.000512951	0.00999001	0.0104551	0.146786674207246
26447_HG02106_ins	ENSG00000103494.12	RPGRIP1L	protein_coding	-451262	-0.218672	0.000682925	0.014985	0.0105141	0.147507583163221
18606_HG02059_ins	ENSG00000137709.9	POU2F3	protein_coding	-67426	-0.342621	0.000316943	0.00899101	0.010523	0.147525076676354
21241_HG00268_del	ENSG00000256134.1	EGLN3P1	processed_pseudogene	-106154	-0.317906	0.00091399	0.00799201	0.0105512	0.147696309485317
11651_HG02106_del	ENSG00000271986.2	RN7SL827P	misc_RNA	37290	-0.217548	0.00033287	0.00799201	0.0105562	0.147696309485317
14560_HG02818_ins	ENSG00000137094.14	DNAJB5	protein_coding	-787018	0.421373	0.000443608	0.012987	0.0105582	0.147696309485317
24126_HG04217_ins	ENSG00000228546.2	CTA-313A17.3	unprocessed_pseudogene	-2665	0.273402	0.000295666	0.018981	0.0106213	0.148471257320527
23900_HG00268_del	ENSG00000259003.1	AE000662.92	lincRNA	-2512	0.325991	0.000381242	0.00899101	0.0106528	0.14873780181833
5983_HG02059_del	ENSG00000156931.15	VPS8	protein_coding	-856498	-0.299628	0.000441676	0.011988	0.0106558	0.14873780181833
17207_NA19240_ins	ENSG00000254691.1	RP11-91P24.5	antisense	-266669	-0.333408	0.000452897	0.00799201	0.0107026	0.149282956701004
29427_HG02059_ins	ENSG00000280384.1	RP4-695O20.1	sense_intronic	472331	0.340122	0.000168542	0.012987	0.0107303	0.149561103533765
30731_HG04217_del	ENSG00000270427.1	NRBF2P5	processed_pseudogene	-272695	-0.389487	0.000245072	0.00999001	0.0107797	0.15014108889344
7039_NA19434_ins	ENSG00000186470.13	BTN3A2	protein_coding	735330	0.276277	0.00113339	0.012987	0.0108147	0.150440423150271
2811_HG00514_ins	ENSG00000085760.14	MTIF2	protein_coding	-347136	-0.226356	0.000715308	0.00999001	0.0108168	0.150440423150271
1698_HG02059_ins	ENSG00000275392.1	RP11-164O23.8	antisense	920343	-0.195612	0.0008303	0.00899101	0.0109091	0.151614744549243
4658_HG02059_ins	ENSG00000154814.13	OXNAD1	protein_coding	150270	-0.265264	0.000644897	0.012987	0.0109251	0.151679983192345
5355_HG02818_del	ENSG00000152952.11	PLOD2	protein_coding	-142259	0.243841	0.000443769	0.00799201	0.0109344	0.151679983192345
9380_CHM1_del	ENSG00000172817.3	CYP7B1	protein_coding	-436938	0.365993	0.000472241	0.00899101	0.0109374	0.151679983192345
10857_CHM1_ins	ENSG00000237399.7	PITRM1-AS1	antisense	385200	-0.262082	0.000167629	0.016983	0.0109554	0.151820384091912
15585_HG00514_ins	ENSG00000207563.1	MIR23B	miRNA	-771709	-0.321041	0.000399086	0.015984	0.010971	0.151927347860446
5324_HG00514_ins	ENSG00000187900.4	OR5H7P	unprocessed_pseudogene	11236	-0.288253	0.000571877	0.00999001	0.0110224	0.152440887328864
25146_HG00514_ins	ENSG00000168256.17	NKIRAS2	protein_coding	-976658	-0.279559	0.000601196	0.00799201	0.0110239	0.152440887328864
5633_HG02059_ins	ENSG00000114054.13	PCCB	protein_coding	642891	0.213351	0.00164455	0.013986	0.0110327	0.1524532117897
32483_HG00268_ins	ENSG00000281538.1	RP4-669P10.20	lincRNA	941131	0.398995	0.000378122	0.016983	0.0110455	0.15249298615304
26317_HG02059_ins	ENSG00000228300.13	C19orf24	protein_coding	2759	0.315743	9.87055e-05	0.010989	0.0110514	0.15249298615304
14341_HG02106_ins	ENSG00000170356.8	OR2A20P	transcribed_unprocessed_pseudogene	-225890	-0.288507	0.000646853	0.010989	0.0111319	0.153493893235606
396_CHM1_del	ENSG00000116954.7	RRAGC	protein_coding	-219631	0.48508	0.0010243	0.016983	0.0111439	0.153545864634137
10925_HG00268_ins	ENSG00000272142.1	RP11-428J1.5	lincRNA	80335	-0.307909	0.000332217	0.014985	0.0111516	0.153545864634137
26041_HG00268_ins	ENSG00000275429.1	MIR6862-1	miRNA	-585826	0.286229	0.00060501	0.010989	0.0111755	0.153753054978976
174_HG00514_del	ENSG00000130764.9	LRRC47	protein_coding	524692	0.309411	0.000220364	0.010989	0.0111826	0.153753054978976
396_CHM1_del	ENSG00000274944.4	RP5-864K19.6	protein_coding	-245934	0.481858	0.00104012	0.00999001	0.0112183	0.15413396677757
46489_HG04217_del	ENSG00000131470.14	PSMC3IP	protein_coding	-126177	0.230569	0.000566382	0.010989	0.0112388	0.154197254221859
19409_HG02059_ins	ENSG00000197728.9	RPS26	protein_coding	33789	-0.355081	0.000659441	0.011988	0.0112444	0.154197254221859
25299_HG00514_ins	ENSG00000175155.8	YPEL2	protein_coding	710675	0.373567	0.00161218	0.010989	0.0112629	0.154197254221859
24423_HG00514_ins	ENSG00000270159.1	RP11-568J23.6	antisense	985228	-0.361645	0.000279882	0.012987	0.0112672	0.154197254221859
16256_CHM13_ins	ENSG00000246273.6	SBF2-AS1	antisense	864590	0.297928	0.000450259	0.00899101	0.0112795	0.154197254221859
6307_CHM13_del	ENSG00000174130.12	TLR6	protein_coding	56357	0.373706	0.000515438	0.011988	0.0112815	0.154197254221859
10447_NA19240_ins	ENSG00000218426.5	RP11-475C16.1	processed_pseudogene	740144	0.418463	0.000869554	0.010989	0.0112863	0.154197254221859
13215_CHM1_ins	ENSG00000167780.11	SOAT2	protein_coding	43670	-0.308259	0.000493892	0.013986	0.0112869	0.154197254221859
3868_HG00514_ins	ENSG00000189362.11	NEMP2	protein_coding	-73529	0.316971	0.000972255	0.010989	0.0113079	0.154224542689416
27440_HG02818_ins	ENSG00000160255.17	ITGB2	protein_coding	739394	-0.404859	0.000105098	0.013986	0.0113083	0.154224542689416
2085_NA12878_ins	ENSG00000283491.1	RP11-562I5.2	unprocessed_pseudogene	61207	-0.351117	0.000476956	0.012987	0.0113171	0.154224542689416
24307_HG00514_del	ENSG00000261717.5	RP11-77K12.1	protein_coding	722065	0.317538	0.000281183	0.011988	0.0113209	0.154224542689416
21810_HG04217_ins	ENSG00000265828.1	MIR3939	miRNA	-27960	-0.306492	0.000201486	0.011988	0.0113525	0.154545809618225
24259_HG00514_ins	ENSG00000226232.8	NPIPB14P	transcribed_unprocessed_pseudogene	-155961	-0.241004	0.000658765	0.00999001	0.0113657	0.154616313821242
9409_HG02059_ins	ENSG00000164576.11	SAP30L	protein_coding	-15936	0.23466	0.00071249	0.010989	0.0113879	0.154784193295126
42320_HG04217_ins	ENSG00000249839.1	AC011330.5	unprocessed_pseudogene	28320	-0.45328	0.00321801	0.01998	0.0113941	0.154784193295126
19449_HG04217_del	ENSG00000204351.11	SKIV2L	protein_coding	-27045	0.458693	0.000108921	0.014985	0.011435	0.155230408857385
396_CHM1_del	ENSG00000204084.12	INPP5B	protein_coding	757870	0.490328	0.000707995	0.014985	0.0114495	0.155317867937089
9591_HG02818_ins	ENSG00000124575.6	HIST1H1D	protein_coding	-920586	-0.364285	0.00110615	0.013986	0.0114869	0.155715634850164
9853_HG02106_ins	ENSG00000248569.1	CTC-512J14.5	processed_pseudogene	216599	-0.207889	0.000424279	0.00799201	0.0115127	0.155890856694306
5532_HG00268_ins	ENSG00000174839.12	DENND6A	protein_coding	280852	0.203712	0.000949674	0.00899101	0.011516	0.155890856694306
14017_CHM1_ins	ENSG00000233456.1	LINC01077	lincRNA	-43313	0.307764	0.000736532	0.00999001	0.011531	0.155984370499252
15025_HG00733_ins	ENSG00000092208.16	GEMIN2	protein_coding	291665	-0.26464	0.000474616	0.012987	0.0115418	0.156020977939781
20113_CHM13_ins	ENSG00000258646.1	RP11-950C14.3	antisense	28155	0.231254	0.000518364	0.00799201	0.0115559	0.156021144547037
23787_HG00268_del	ENSG00000130177.14	CDC16	protein_coding	-632954	-0.277367	0.00010934	0.00999001	0.011558	0.156021144547037
5983_HG02059_del	ENSG00000078070.12	MCCC1	protein_coding	940427	-0.280669	0.000498602	0.011988	0.0115748	0.156138586567782
11421_NA12878_del	ENSG00000261560.1	RP11-166B2.3	sense_intronic	27402	0.271714	0.000399761	0.014985	0.0115883	0.156149332160309
19849_CHM13_del	ENSG00000100890.15	KIAA0391	protein_coding	-83338	0.314198	0.000433479	0.010989	0.0115966	0.156149332160309
9303_HG00268_del	ENSG00000164237.8	CMBL	protein_coding	480193	0.286041	0.00029633	0.014985	0.011613	0.156149332160309
3608_HG04217_del	ENSG00000135763.9	URB2	protein_coding	370655	-0.314565	0.000480854	0.011988	0.0116223	0.156149332160309
36254_HG04217_del	ENSG00000276842.1	RP11-713N11.6	antisense	27411	-0.26008	0.000423167	0.00999001	0.0116237	0.156149332160309
46772_HG04217_ins	ENSG00000200842.1	Y_RNA	misc_RNA	-484754	0.213716	0.000759488	0.014985	0.0116261	0.156149332160309
14412_HX1_ins	ENSG00000231650.1	RFESDP1	processed_pseudogene	-893880	0.226307	0.000436899	0.015984	0.0116323	0.156149332160309
10468_HG00733_ins	ENSG00000233668.1	RP11-571F15.3	processed_pseudogene	-556863	-0.51405	0.000479391	0.010989	0.0116425	0.156177495923276
396_CHM1_del	ENSG00000134690.10	CDCA8	protein_coding	926149	0.495471	0.000705571	0.015984	0.0116705	0.156444231313444
18595_HG00514_ins	ENSG00000200152.1	RNU6-216P	snRNA	-512026	0.314926	0.000886928	0.013986	0.011697	0.156690502302184
3608_HG04217_del	ENSG00000135801.9	TAF5L	protein_coding	403778	-0.299425	0.000656751	0.00899101	0.0117116	0.15677713210242
25293_HG00268_del	ENSG00000260576.1	EIF5A2P1	processed_pseudogene	52441	0.246842	0.0005325	0.010989	0.0117382	0.157024167984123
22784_CHM13_ins	ENSG00000185156.5	MFSD6L	protein_coding	59794	-0.241856	0.000317213	0.014985	0.0117603	0.15721070561313
5953_HG04217_del	ENSG00000144199.11	FAHD2B	protein_coding	104977	0.356059	0.00135044	0.013986	0.0117845	0.157425037870527
27203_HG02106_del	ENSG00000178977.3	LINC00324	lincRNA	-78927	-0.253826	0.000420127	0.011988	0.0118046	0.157544654663655
9515_AK1_ins	ENSG00000227678.7	RP11-73O6.3	antisense	160242	-0.24448	0.000572025	0.010989	0.0118098	0.157544654663655
506_HG02106_del	ENSG00000220785.7	MTMR9LP	transcribed_unprocessed_pseudogene	-323549	0.226754	0.000771212	0.00999001	0.011821	0.15758500911741
10864_HG02818_del	ENSG00000231654.1	RPS6KA2-AS1	antisense	-318201	0.549179	0.000205682	0.00899101	0.0118313	0.157613318242463
195_HG02106_ins	ENSG00000215788.9	TNFRSF25	protein_coding	254398	0.177877	0.000605153	0.00599401	0.011852	0.157780038519688
2552_NA12878_dup	ENSG00000178694.9	NSUN3	protein_coding	-326403	-0.358384	0.00288987	0.012987	0.0118605	0.157784227968343
22297_NA19240_del	ENSG00000124074.11	ENKD1	protein_coding	-183033	0.406716	0.00101873	0.012987	0.0118744	0.157860200114549
12234_HG04217_ins	ENSG00000072832.14	CRMP1	protein_coding	-81820	0.541334	0.000402098	0.012987	0.0119153	0.158294762548448
17896_HG00514_ins	ENSG00000149050.9	ZNF214	protein_coding	136049	-0.291133	0.000509286	0.011988	0.011988	0.159150898464486
4462_HG02059_ins	ENSG00000244528.1	SEPT14P2	processed_pseudogene	-243065	0.248472	0.000162221	0.00899101	0.0120103	0.159308499430205
5141_HG02059_ins	ENSG00000227124.8	ZNF717	protein_coding	189952	-0.34413	0.00059431	0.015984	0.0120164	0.159308499430205
9890_HG01352_ins	ENSG00000233554.5	B4GALT1-AS1	antisense	-36417	-0.238534	0.000324992	0.013986	0.0120393	0.159471682353802
10144_HG02059_ins	ENSG00000236104.2	ZBTB22	protein_coding	96175	0.40771	0.000153117	0.010989	0.0120519	0.159471682353802
11189_HG02106_del	ENSG00000204209.11	DAXX	protein_coding	-831638	-0.517815	0.000111798	0.00999001	0.012056	0.159471682353802
14218_HG00268_del	ENSG00000223500.1	AC083862.6	processed_pseudogene	376017	0.213553	0.00071343	0.012987	0.0120618	0.159471682353802
2137_NA19434_ins	ENSG00000188383.8	GPAT2P2	unprocessed_pseudogene	-143944	-0.288974	0.00151257	0.011988	0.0121679	0.160764190035511
1262_HG00514_ins	ENSG00000160753.15	RUSC1	protein_coding	-565405	-0.257383	0.000991435	0.00899101	0.0122032	0.161120147230216
4130_CHM1_ins	ENSG00000229178.1	AC069513.4	lincRNA	157036	-0.300845	0.000139436	0.015984	0.0122257	0.16130673305902
9591_HG02818_ins	ENSG00000187837.3	HIST1H1C	protein_coding	-742105	-0.372706	0.000633654	0.011988	0.0122604	0.161653921184942
29034_HG04217_del	ENSG00000204816.5	FGF7P5	unprocessed_pseudogene	314712	0.227483	0.00247407	0.012987	0.0122765	0.161755560485236
20093_NA19240_del	ENSG00000211843.1	TRAJ46	TR_J_gene	142820	-0.241939	0.00042562	0.014985	0.0122897	0.161818876540433
16943_CHM13_ins	ENSG00000270510.1	RP11-777F6.3	processed_pseudogene	-55547	-0.237256	0.000444259	0.010989	0.0123107	0.161938664222392
10772_HG00514_del	ENSG00000081087.14	OSTM1	protein_coding	-10068	0.254648	0.000877339	0.011988	0.012319	0.161938664222392
27185_HG02106_ins	ENSG00000261996.1	CTC-281F24.1	lincRNA	-18114	0.411574	0.000300703	0.016983	0.012324	0.161938664222392
2394_HG02059_ins	ENSG00000234171.2	RNASEH1-AS1	antisense	24235	-0.303605	0.000191827	0.00999001	0.0123396	0.162033197795737
13059_HG00514_ins	ENSG00000127399.14	LRRC61	protein_coding	19908	0.272627	0.000258336	0.016983	0.012357	0.16214582201325
1422_HG02059_del	ENSG00000094975.13	SUCO	protein_coding	436662	0.310837	0.000944075	0.00999001	0.012365	0.16214582201325
20498_HG02106_ins	ENSG00000149231.11	CCDC82	protein_coding	-958195	0.374783	0.00049461	0.00799201	0.0123779	0.162199210561271
13348_HG00268_del	ENSG00000105968.18	H2AFV	protein_coding	805722	-0.347056	0.000430177	0.016983	0.0123859	0.162199210561271
12110_HG02059_ins	ENSG00000207168.1	SNORA15	snoRNA	-186997	-0.305232	0.000360427	0.00999001	0.0124136	0.162388821828917
9591_HG02818_ins	ENSG00000274750.2	HIST1H3E	protein_coding	-910517	-0.36429	0.00091871	0.00899101	0.0124264	0.162388821828917
25146_HG00514_ins	ENSG00000278918.1	CTD-2267D19.1	TEC	686675	-0.289395	0.000472183	0.012987	0.0124341	0.162388821828917
2552_NA12878_dup	ENSG00000242457.1	RBBP4P2	processed_pseudogene	-339399	-0.354298	0.00363383	0.013986	0.01244	0.162388821828917
25235_HG00268_ins	ENSG00000261351.2	CTD-3185P2.1	antisense	869548	-0.360202	0.000385944	0.00899101	0.0124425	0.162388821828917
20486_HG00514_ins	ENSG00000256299.1	RP11-989F5.3	lincRNA	7364	0.471284	0.00015003	0.010989	0.0124859	0.162772679799432
29981_HG00268_del	ENSG00000265954.1	MIR4749	miRNA	749067	0.459377	0.00044758	0.016983	0.0124888	0.162772679799432
20337_HG02059_ins	ENSG00000234685.1	NUS1P2	processed_pseudogene	-46361	-0.284128	0.000468336	0.015984	0.0125324	0.163230574567727
18919_AK1_ins	ENSG00000211840.1	TRAJ49	TR_J_gene	713981	0.317998	0.000525801	0.00999001	0.0125729	0.163647501713598
16465_HX1_ins	ENSG00000273804.1	RP11-680G24.7	unprocessed_pseudogene	-962502	0.177506	0.00101534	0.00999001	0.0126171	0.164111992507331
1535_NA12878_del	ENSG00000253578.1	IGKV1-22	IG_V_pseudogene	-338006	-0.214125	0.000873541	0.012987	0.0126265	0.16412351471828
1384_HG02059_del	ENSG00000231029.2	RP3-455J7.3	processed_pseudogene	22066	0.165242	0.000683622	0.012987	0.0126653	0.164515168209416
27786_HG02106_ins	ENSG00000277476.1	RP11-147L13.13	lincRNA	-216071	-0.291018	0.000377568	0.014985	0.0126737	0.164515168209416
41801_HG04217_del	ENSG00000236170.1	IGHD1-1	IG_D_gene	-336418	0.472109	0.000141274	0.013986	0.0127096	0.164870156397334
2692_HX1_ins	ENSG00000128654.13	MTX2	protein_coding	182420	0.224575	0.00165282	0.010989	0.0127275	0.164991326420581
32127_HG02106_ins	ENSG00000211641.3	IGLV11-55	IG_V_gene	-95061	0.233351	0.000361027	0.015984	0.0127504	0.165105013197021
11189_HG02106_del	ENSG00000204310.12	AGPAT1	protein_coding	318708	-0.526303	0.000110219	0.00699301	0.0127534	0.165105013197021
23710_HG02106_ins	ENSG00000222489.1	SNORA79	snoRNA	8812	-0.345786	0.000350142	0.016983	0.01281	0.165621767144942
19777_HG02059_del	ENSG00000284503.1	MIR3652	miRNA	-30799	-0.383085	0.000584229	0.013986	0.0128105	0.165621767144942
750_HG02059_ins	ENSG00000236646.1	LAMTOR5P1	processed_pseudogene	-515882	-0.195622	0.00061376	0.012987	0.0128492	0.165945937387755
6479_HG01352_ins	ENSG00000271361.1	HTATSF1P2	processed_pseudogene	-50768	0.229285	0.000328426	0.014985	0.0128559	0.165945937387755
6668_HG00733_del	ENSG00000240729.1	CTD-2301A4.3	processed_pseudogene	155806	0.460317	0.000450039	0.016983	0.0128614	0.165945937387755
10172_NA12878_ins	ENSG00000102796.10	DHRS12	protein_coding	-623539	0.385178	0.000956817	0.018981	0.0128776	0.166043819617623
22255_HG02059_ins	ENSG00000211935.3	IGHV1-3	IG_V_gene	326023	-0.493882	0.000220428	0.012987	0.0128888	0.16607714406627
7714_HG02059_del	ENSG00000109756.8	RAPGEF2	protein_coding	644892	0.327234	0.000834448	0.013986	0.0129541	0.166807057631884
20498_HG02106_ins	ENSG00000087053.18	MTMR2	protein_coding	-438308	0.398635	0.000568533	0.012987	0.012967	0.166861703991754
26365_CHM13_del	ENSG00000185272.13	RBM11	protein_coding	-128036	-0.210048	0.000412109	0.00999001	0.0130257	0.167505246963836
247_HG02818_ins	ENSG00000226849.1	RP4-635E18.7	antisense	-880648	0.353577	0.000547164	0.013986	0.0131256	0.168488204408236
11288_NA19240_ins	ENSG00000086289.11	EPDR1	protein_coding	272378	-0.35808	0.000456705	0.013986	0.0131307	0.168488204408236
3964_HG02059_ins	ENSG00000280176.1	RP11-84A12.1	TEC	-110609	-0.153647	0.0011437	0.010989	0.0131329	0.168488204408236
25636_HG02818_ins	ENSG00000010310.8	GIPR	protein_coding	3763	0.409786	0.000445788	0.014985	0.0131371	0.168488204408236
940_HG04217_ins	ENSG00000231296.1	RP1-39G22.4	processed_pseudogene	10843	0.23888	0.00127274	0.012987	0.0131551	0.168498692239631
20195_HG00514_del	ENSG00000111237.18	VPS29	protein_coding	16377	-0.259416	0.00053753	0.011988	0.0131554	0.168498692239631
20444_CHM13_del	ENSG00000211979.2	IGHV7-81	IG_V_gene	-799506	0.195918	0.000401338	0.012987	0.0131895	0.168753466648291
18919_AK1_ins	ENSG00000278661.1	TRAJ37	TR_J_gene	699719	0.25544	0.000489426	0.013986	0.0131928	0.168753466648291
20962_HG00514_ins	ENSG00000227848.1	SUCLA2-AS1	antisense	-110079	-0.226907	0.000833434	0.011988	0.0132016	0.168754050231544
1230_HG00514_ins	ENSG00000253047.1	SNORA40	snoRNA	41850	-0.219535	0.00132974	0.013986	0.0132189	0.168863215247836
29156_HG02106_ins	ENSG00000268798.1	CTB-25B13.5	lincRNA	-243488	0.27501	0.000120769	0.010989	0.0132917	0.169637332376657
13348_HG00268_del	ENSG00000164742.14	ADCY1	protein_coding	58373	-0.316622	0.000546299	0.010989	0.0133065	0.169637332376657
23271_AK1_del	ENSG00000180846.8	CSNK1G2-AS1	antisense	859294	-0.517943	0.000202097	0.015984	0.0133107	0.169637332376657
6394_HG00514_ins	ENSG00000132405.18	TBC1D14	protein_coding	307713	0.294861	0.000285134	0.012987	0.0133147	0.169637332376657
9591_HG02818_ins	ENSG00000272462.2	U91328.19	lincRNA	-678980	-0.365991	0.000882495	0.012987	0.0133567	0.170060038551096
21000_HG02818_ins	ENSG00000205659.10	LIN52	protein_coding	115443	-0.241197	0.00097277	0.013986	0.0134299	0.17087916880965
5248_NA12878_ins	ENSG00000279565.1	RP4-570O12.3	TEC	2714	-0.220644	0.00103471	0.014985	0.0134627	0.171183516558576
3608_HG04217_del	ENSG00000135775.13	COG2	protein_coding	-645600	-0.303766	0.000536909	0.015984	0.0134953	0.17143426092059
24252_HG00514_ins	ENSG00000262160.1	RP11-96D1.11	antisense	756660	-0.318896	0.00176888	0.012987	0.0135023	0.17143426092059
13241_CHM1_ins	ENSG00000166896.7	ATP23	protein_coding	23746	0.231484	0.000818049	0.010989	0.0135091	0.17143426092059
8342_NA19240_del	ENSG00000164307.12	ERAP1	protein_coding	228501	0.222207	0.000904162	0.01998	0.0135323	0.171570035235362
1294_HG02059_del	ENSG00000224520.2	KRT8P45	processed_pseudogene	-736947	0.186765	0.00147181	0.013986	0.0135376	0.171570035235362
8080_HX1_del	ENSG00000120437.8	ACAT2	protein_coding	816013	-0.276522	0.000765194	0.016983	0.0135842	0.171896133021181
2100_CHM1_ins	ENSG00000125551.18	PLGLB2	protein_coding	-500175	-0.30709	0.00100321	0.01998	0.0135856	0.171896133021181
14165_HG04217_ins	ENSG00000145388.14	METTL14	protein_coding	-90622	0.186613	0.000793536	0.010989	0.0135903	0.171896133021181
17629_AK1_ins	ENSG00000168778.11	TCTN2	protein_coding	57794	-0.226988	0.000345172	0.013986	0.013599	0.171896133021181
10391_HG00268_ins	ENSG00000145817.16	YIPF5	protein_coding	-8776	0.246805	0.000599996	0.018981	0.0136114	0.171940125749931
7406_HG00733_del	ENSG00000220267.1	ACTBP8	processed_pseudogene	-334295	-0.364255	0.000971587	0.013986	0.0136661	0.172518047395245
2368_NA12878_ins	ENSG00000011376.9	LARS2	protein_coding	112657	0.272321	0.00076522	0.016983	0.0136847	0.172632782749689
8754_HG02059_ins	ENSG00000134352.19	IL6ST	protein_coding	-745339	0.273297	0.000660605	0.00899101	0.0136931	0.172632782749689
14694_HG02059_ins	ENSG00000178445.9	GLDC	protein_coding	97477	0.242502	0.000623406	0.015984	0.0137072	0.172697597366858
647_HG00733_del	ENSG00000229567.1	RP4-717I23.2	processed_pseudogene	543857	-0.245157	0.00127972	0.013986	0.0137306	0.172879421878595
18052_AK1_del	ENSG00000276672.1	RP11-142E9.1	sense_intronic	-284597	-0.343874	0.000699975	0.015984	0.0137569	0.173003762316368
11189_HG02106_del	ENSG00000204344.14	STK19	protein_coding	515829	-0.516275	0.000113394	0.011988	0.0137609	0.173003762316368
11189_HG02106_del	ENSG00000204315.3	FKBPL	protein_coding	358213	-0.507886	0.00012781	0.011988	0.0137674	0.173003762316368
13070_CHM13_del	ENSG00000253704.1	RP11-267M23.4	lincRNA	53591	0.218704	0.000613775	0.013986	0.0138605	0.174060206400673
25556_NA19240_del	ENSG00000202150.1	RNU6-407P	snRNA	-398591	0.323822	0.000559496	0.015984	0.0138718	0.174088699006089
20620_CHM13_del	ENSG00000279092.1	RP11-1H8.5	TEC	223095	-0.216933	0.000667831	0.013986	0.0138965	0.174219520759403
6934_HG00268_ins	ENSG00000251535.1	RP11-478C6.1	processed_pseudogene	673510	0.31961	0.000212053	0.012987	0.0139003	0.174219520759403
473_AK1_ins	ENSG00000116514.16	RNF19B	protein_coding	50336	0.262417	0.00351389	0.010989	0.0139497	0.174725070675298
9591_HG02818_ins	ENSG00000275713.2	HIST1H2BH	protein_coding	-937969	-0.358704	0.00132218	0.011988	0.0139994	0.175233719202066
10090_HG00514_ins	ENSG00000277264.1	MIR6833	miRNA	106666	-0.285885	0.00015817	0.012987	0.0140339	0.175497674580205
19450_HG04217_del	ENSG00000204428.12	LY6G5C	protein_coding	255858	0.514398	0.000190299	0.00899101	0.0140431	0.175497674580205
26037_HG00514_del	ENSG00000267414.1	RP11-456K23.1	lincRNA	-597873	-0.283017	0.001177	0.021978	0.0140478	0.175497674580205
13348_HG00268_del	ENSG00000214765.8	SEPT7P2	transcribed_unprocessed_pseudogene	-91267	-0.334867	0.000620692	0.012987	0.0140872	0.175875911506531
16329_HG02059_del	ENSG00000225976.5	CKS1BP2	processed_pseudogene	205378	0.502127	0.000387114	0.017982	0.0141318	0.176318537759359
24252_HG00514_ins	ENSG00000182810.6	DDX28	protein_coding	961355	-0.344555	0.00107192	0.00699301	0.014145	0.176369075746121
14382_HG00268_del	ENSG00000171130.17	ATP6V0E2	protein_coding	5870	0.251176	0.000336461	0.012987	0.0141931	0.176802438711401
250_CHM1_ins	ENSG00000236073.2	RP11-487E1.2	processed_pseudogene	-107961	-0.189315	0.000614505	0.013986	0.0141981	0.176802438711401
7220_CHM1_del	ENSG00000203778.7	FAM229B	protein_coding	-184377	0.256485	0.00115752	0.00899101	0.0142199	0.176959589150217
16908_CHM13_ins	ENSG00000242279.1	RP11-659G9.1	processed_pseudogene	-307318	-0.209572	0.000528012	0.012987	0.0142773	0.177559275301293
1535_NA12878_del	ENSG00000211599.2	IGKV5-2	IG_V_gene	-64463	-0.230998	0.000657902	0.018981	0.0143496	0.178266963579132
11020_HG01352_ins	ENSG00000273248.1	RP11-399K21.13	lincRNA	-75248	-0.2613	0.00131247	0.017982	0.0143527	0.178266963579132
15881_NA19240_ins	ENSG00000224948.1	ATP5G1P8	processed_pseudogene	736008	-0.258016	0.00239752	0.018981	0.0143996	0.178734318723769
46327_HG04217_del	ENSG00000126858.16	RHOT1	protein_coding	-5500	-0.285587	0.00118732	0.015984	0.0144106	0.178752698882276
2339_CHM1_ins	ENSG00000202532.1	RNU6-395P	snRNA	36091	-0.285812	0.000568072	0.016983	0.0144272	0.178752698882276
32368_HG02106_ins	ENSG00000128274.15	A4GALT	protein_coding	28151	-0.243802	0.000330663	0.014985	0.0144289	0.178752698882276
21396_NA19240_del	ENSG00000182511.11	FES	protein_coding	-24822	-0.235994	0.000791757	0.015984	0.0144389	0.178761698659805
8754_HG02059_ins	ENSG00000067113.16	PLPP1	protein_coding	-235098	0.275861	0.000705078	0.016983	0.0144524	0.178813991039271
3827_CHM13_ins	ENSG00000228380.1	MYL6BP1	processed_pseudogene	264767	0.204246	0.000812613	0.014985	0.0144625	0.17882417642412
46104_HG04217_ins	ENSG00000177302.14	TOP3A	protein_coding	116608	-0.319018	0.000963622	0.012987	0.014493	0.179086426519431
12930_CHM1_del	ENSG00000215241.3	RP11-266K4.9	lincRNA	23334	0.307407	0.000442348	0.013986	0.0145102	0.179089482151093
3788_CHM13_ins	ENSG00000223825.5	DAZAP2P1	processed_pseudogene	167196	-0.319358	0.00100385	0.00899101	0.0145225	0.179089482151093
22908_HG04217_del	ENSG00000229054.1	RPS29P14	processed_pseudogene	-264617	0.26039	0.000518356	0.016983	0.0145231	0.179089482151093
31732_HG00268_del	ENSG00000142197.12	DOPEY2	protein_coding	147042	-0.251546	0.000513264	0.014985	0.0145325	0.179089482151093
18340_HG02106_ins	ENSG00000189180.15	ZNF33A	protein_coding	-259853	-0.270267	0.000774781	0.015984	0.0145397	0.179089482151093
24307_HG00514_del	ENSG00000205084.10	TMEM231	protein_coding	598005	0.309859	0.000446958	0.015984	0.0145584	0.179155062023303
422_HG01352_ins	ENSG00000121310.16	ECHDC2	protein_coding	-98864	-0.245093	0.000756329	0.015984	0.0145726	0.179155062023303
22227_CHM13_ins	ENSG00000279412.1	RP11-394B2.5	TEC	-985004	0.227639	0.000552276	0.01998	0.014574	0.179155062023303
1060_CHM1_del	ENSG00000213051.3	RPL5P5	processed_pseudogene	-186135	0.412954	0.000966586	0.017982	0.0145822	0.179155062023303
26067_HG00268_del	ENSG00000278713.1	CTD-2574D22.7	antisense	307503	-0.488219	0.00105999	0.00999001	0.0146366	0.179708876326199
1147_HG02059_del	ENSG00000236012.2	HIGD1AP12	processed_pseudogene	149642	-0.364891	0.00074823	0.014985	0.0146569	0.17980818966484
6263_HG00514_del	ENSG00000196810.4	CTBP1-AS2	antisense	130476	0.280425	0.000175753	0.016983	0.0146747	0.17980818966484
28079_HG00514_del	ENSG00000224635.1	RP4-564F22.5	lincRNA	331028	0.323467	0.000691408	0.014985	0.0146754	0.17980818966484
1242_HG00514_del	ENSG00000225556.1	C2CD4D	protein_coding	9377	0.31576	0.000918905	0.016983	0.014682	0.17980818966484
12820_HG00268_dup	ENSG00000164850.14	GPER1	protein_coding	-614883	0.427287	0.000105058	0.00999001	0.0147	0.179914328994888
36795_HG04217_ins	ENSG00000241217.3	RN7SL809P	misc_RNA	-124074	0.266761	0.00116238	0.014985	0.0147479	0.180354097859894
9733_HG04217_del	ENSG00000144746.6	ARL6IP5	protein_coding	879380	-0.247422	0.000877258	0.015984	0.014758	0.180354097859894
45352_HG04217_ins	ENSG00000140948.11	ZCCHC14	protein_coding	-883510	-0.35345	0.000204594	0.016983	0.014764	0.180354097859894
20668_HG02818_ins	ENSG00000259045.1	MTCO1P2	unprocessed_pseudogene	824409	0.279691	0.000763639	0.022977	0.0148078	0.180774590669309
8871_HG00514_del	ENSG00000132842.13	AP3B1	protein_coding	-448548	0.403908	0.000544551	0.017982	0.0148314	0.180948104366282
17592_HG00268_ins	ENSG00000255585.3	RP11-188C12.2	transcribed_processed_pseudogene	-434704	-0.291283	0.000301319	0.016983	0.0148885	0.181529851398779
396_CHM1_del	ENSG00000183431.11	SF3A3	protein_coding	661592	0.488828	0.00093632	0.020979	0.0149166	0.181679824494601
18985_HG02059_ins	ENSG00000272917.1	RP11-705C15.5	processed_transcript	-35535	0.263682	0.000535745	0.017982	0.014929	0.181679824494601
8238_HG02059_del	ENSG00000263834.1	MIR4635	miRNA	7105	0.271141	9.94202e-05	0.018981	0.0149357	0.181679824494601
4235_HG00268_ins	ENSG00000187231.13	SESTD1	protein_coding	-40829	-0.263416	0.0012014	0.015984	0.0149385	0.181679824494601
7223_NA19434_ins	ENSG00000146085.7	MUT	protein_coding	-325105	-0.442141	0.000629646	0.013986	0.0149842	0.182120718464592
22849_HG00268_del	ENSG00000133104.12	SPG20	protein_coding	-68998	-0.22543	0.000522582	0.012987	0.0150014	0.182214880838773
16997_HG00733_ins	ENSG00000262202.4	RP11-160E2.6	lincRNA	-160565	0.386034	0.000729332	0.011988	0.0150276	0.182359177581382
1262_HG00514_ins	ENSG00000143537.13	ADAM15	protein_coding	-295075	-0.254906	0.00119496	0.015984	0.0150322	0.182359177581382
14529_HG00514_del	ENSG00000253336.1	RP11-468O2.1	processed_pseudogene	136260	0.234867	0.000835377	0.015984	0.0150507	0.182468773005617
20917_HG00268_ins	ENSG00000151503.12	NCAPD3	protein_coding	-104049	0.400942	0.000378032	0.016983	0.0150676	0.182558845081488
5370_NA19240_ins	ENSG00000121858.10	TNFSF10	protein_coding	-596913	0.218315	0.0015937	0.012987	0.0150878	0.182618852302014
1809_CHM1_del	ENSG00000138031.14	ADCY3	protein_coding	549190	0.390678	0.000961364	0.014985	0.0150915	0.182618852302014
29365_HG00268_ins	ENSG00000283950.1	MIR6791	miRNA	-39672	0.247244	0.000289093	0.00899101	0.0151104	0.182679270556863
14065_HG04217_ins	ENSG00000145365.10	TIFA	protein_coding	-77210	0.220514	0.00105246	0.015984	0.0151239	0.182679270556863
22784_CHM13_ins	ENSG00000276231.4	PIK3R6	protein_coding	54233	-0.250425	0.000413434	0.018981	0.0151256	0.182679270556863
27119_CHM13_del	ENSG00000238153.1	CTA-714B7.4	processed_pseudogene	84868	-0.219144	0.000423472	0.016983	0.0151344	0.182679270556863
31753_HG02106_ins	ENSG00000160216.18	AGPAT3	protein_coding	53020	-0.412625	0.00023269	0.018981	0.0151644	0.182926840511135
2634_AK1_ins	ENSG00000179528.15	LBX2	protein_coding	-599156	-0.262744	0.000879859	0.020979	0.0152072	0.183305392820854
9544_HG00268_del	ENSG00000273294.1	C1QTNF3-AMACR	protein_coding	-13343	0.238176	0.00068615	0.014985	0.0152148	0.183305392820854
16054_HG01352_ins	ENSG00000266775.1	RP11-218M11.6	antisense	-87477	0.247613	0.001026	0.014985	0.0152249	0.183312505633595
4161_HG02059_ins	ENSG00000274629.1	RP11-92F20.1	antisense	412780	0.299207	0.000978732	0.011988	0.0152794	0.183853865599551
158_NA12878_del	ENSG00000158828.7	PINK1	protein_coding	-27881	-0.245913	0.000726356	0.01998	0.0153315	0.184256757135039
16659_NA19240_ins	ENSG00000260196.1	RP1-239B22.5	antisense	-186787	-0.29995	0.000586906	0.017982	0.015332	0.184256757135039
25234_HG00514_del	ENSG00000275025.1	RP5-875H18.10	antisense	-74153	-0.187144	0.000851579	0.018981	0.0153983	0.184938238462082
13562_HX1_ins	ENSG00000258546.1	CENPUP2	processed_pseudogene	-15526	-0.25272	0.000545951	0.013986	0.015492	0.185922002550644
23973_HG02059_del	ENSG00000280214.1	CTD-2012K14.5	TEC	-761514	0.213691	0.00166481	0.013986	0.0154995	0.185922002550644
33883_HG04217_del	ENSG00000170946.14	DNAJC24	protein_coding	2388	-0.225502	0.00193564	0.014985	0.0155158	0.185959261956789
11934_HG00268_ins	ENSG00000219565.2	ZNF259P1	transcribed_processed_pseudogene	665979	0.210824	0.00121101	0.011988	0.0155219	0.185959261956789
20050_AK1_ins	ENSG00000259652.1	RP11-797A18.3	lincRNA	34256	-0.372134	0.000591385	0.015984	0.0155867	0.186485549375463
1312_HG02059_ins	ENSG00000117090.14	SLAMF1	protein_coding	-558414	0.394333	0.00112368	0.018981	0.0155902	0.186485549375463
21433_HG02818_ins	ENSG00000259414.1	HERC2P7	unprocessed_pseudogene	-185302	-0.290383	0.000571676	0.016983	0.0156033	0.186485549375463
20390_NA19240_ins	ENSG00000023608.4	SNAPC1	protein_coding	69	0.275345	0.00114382	0.016983	0.0156141	0.186485549375463
16608_CHM13_ins	ENSG00000186652.9	PRG2	protein_coding	-329794	0.405619	0.00111288	0.015984	0.0156142	0.186485549375463
15001_HG02059_del	ENSG00000276868.1	RP11-318K12.3	processed_pseudogene	41498	-0.252877	0.00216493	0.011988	0.0156359	0.18662692115828
17474_HG01352_del	ENSG00000267265.5	CTC-550B14.7	antisense	-41288	0.396156	0.000164122	0.00999001	0.0156454	0.18662692115828
22646_HG02059_ins	ENSG00000169118.17	CSNK1G1	protein_coding	-699489	0.287551	0.0009971	0.01998	0.0156619	0.186654964668693
46104_HG04217_ins	ENSG00000264666.1	RP11-524F11.2	antisense	796608	-0.318492	0.00110276	0.01998	0.015675	0.186654964668693
30441_HG02106_del	ENSG00000250090.1	RP13-401N8.3	unprocessed_pseudogene	163657	-0.30066	0.000965246	0.011988	0.0156768	0.186654964668693
23787_HG00268_del	ENSG00000150401.14	DCUN1D2	protein_coding	146114	-0.273818	0.000147128	0.012987	0.0157147	0.186775602947221
25617_HG02818_ins	ENSG00000176222.8	ZNF404	protein_coding	1428	-0.526012	0.000514641	0.015984	0.0157157	0.186775602947221
22297_NA19240_del	ENSG00000039523.19	FAM65A	protein_coding	-38506	0.367506	0.00230068	0.015984	0.015716	0.186775602947221
10010_NA19434_del	ENSG00000123124.13	WWP1	protein_coding	-998563	0.347944	0.00065105	0.00999001	0.0157466	0.186905285778689
19730_HG02059_ins	ENSG00000139343.10	SNRPF	protein_coding	967393	-0.322178	0.000612565	0.017982	0.0157503	0.186905285778689
1261_HG02106_del	ENSG00000155363.18	MOV10	protein_coding	33288	0.309	0.00121457	0.013986	0.015756	0.186905285778689
23136_CHM13_ins	ENSG00000136448.11	NMT1	protein_coding	125252	0.38445	0.00121013	0.013986	0.015811	0.187442373203622
17271_CHM1_ins	ENSG00000273284.1	RP11-888D10.4	sense_intronic	549805	-0.318217	0.000533806	0.011988	0.01583	0.18755227596732
5954_HG00268_del	ENSG00000182504.10	CEP97	protein_coding	-85205	-0.326456	0.000953643	0.016983	0.0158608	0.187801763074025
9619_HG02818_ins	ENSG00000196747.4	HIST1H2AI	protein_coding	109556	-0.473601	0.000942564	0.011988	0.0158726	0.187826110129193
2443_HG02106_del	ENSG00000188558.5	OR2G6	protein_coding	154607	0.310528	0.000411904	0.012987	0.0159059	0.187836117518701
29831_HG02106_del	ENSG00000204920.10	ZNF155	protein_coding	173549	0.257371	0.00035724	0.017982	0.0159059	0.187836117518701
2509_NA19240_ins	ENSG00000274520.1	Six3os1_1	misc_RNA	-522101	-0.188094	0.000940534	0.017982	0.0159067	0.187836117518701
10181_HX1_ins	ENSG00000147650.11	LRP12	protein_coding	891442	-0.208633	0.000806173	0.011988	0.0159196	0.187836117518701
7039_NA19434_ins	ENSG00000146109.4	ABT1	protein_coding	503537	0.279047	0.00143798	0.020979	0.0159306	0.187836117518701
25427_HG00514_del	ENSG00000132481.6	TRIM47	protein_coding	-597662	0.426401	0.000672285	0.014985	0.0159337	0.187836117518701
18322_HG02818_ins	ENSG00000256283.1	METTL8P1	processed_pseudogene	-230976	-0.300533	0.00107837	0.014985	0.0159441	0.187836117518701
4695_NA19434_ins	ENSG00000248254.1	AC092597.3	antisense	-62220	-0.239209	0.00107611	0.017982	0.0159514	0.187836117518701
24172_HG02059_del	ENSG00000276337.1	RP11-106D4.2	sense_intronic	-581182	-0.552486	0.000196937	0.016983	0.0160574	0.188866555700472
9218_CHM13_ins	ENSG00000276410.3	HIST1H2BB	protein_coding	-222	-0.241627	0.00109694	0.013986	0.0160678	0.188866555700472
17972_HG01352_del	ENSG00000237595.3	RP11-112L6.3	lincRNA	-6526	0.228554	0.000670733	0.014985	0.0160683	0.188866555700472
23077_HG00514_ins	ENSG00000271072.1	PHBP20	processed_pseudogene	865595	0.286661	0.000793568	0.016983	0.0160878	0.188980526377903
150_HG00514_del	ENSG00000238260.1	RP11-46F15.2	antisense	-3590	-0.254207	0.000275484	0.016983	0.0161224	0.189271627226412
27343_HG02106_ins	ENSG00000261033.1	RP11-209D14.2	antisense	-41367	0.309465	0.00063503	0.015984	0.0161361	0.189317163991897
7220_CHM1_del	ENSG00000218803.1	GSTM2P1	processed_pseudogene	856354	0.26307	0.000733571	0.01998	0.0162004	0.189859224383967
15637_HG02106_ins	ENSG00000164749.11	HNF4G	protein_coding	928216	-0.334322	0.000657834	0.016983	0.016202	0.189859224383967
1535_NA12878_del	ENSG00000253870.1	IGKV1-32	IG_V_pseudogene	-420802	-0.196864	0.00111685	0.016983	0.0162685	0.190522669323034
15532_NA19434_ins	ENSG00000264781.1	MIR4537	miRNA	-114392	-0.57354	0.000239153	0.020979	0.0162822	0.19056733590688
18575_HG02059_del	ENSG00000254851.1	RP11-109L13.1	unprocessed_pseudogene	36820	-0.341559	0.000680644	0.011988	0.0163282	0.190967456120135
19815_AK1_ins	ENSG00000171763.18	SPATA5L1	protein_coding	-109234	-0.259955	0.000778521	0.021978	0.0163362	0.190967456120135
8552_CHM1_del	ENSG00000271344.1	RP11-274B21.9	lincRNA	-710343	0.229071	0.000911499	0.01998	0.0163723	0.191230907715161
27187_HG00514_del	ENSG00000205041.1	CTC-425O23.2	sense_intronic	906883	-0.443472	0.000878486	0.014985	0.0163878	0.191230907715161
20170_HG02106_ins	ENSG00000110025.12	SNX15	protein_coding	11620	0.210796	0.000848035	0.018981	0.0164041	0.191230907715161
21381_HG02106_del	ENSG00000139116.18	KIF21A	protein_coding	319874	-0.280941	0.000460971	0.015984	0.0164041	0.191230907715161
12113_NA19434_ins	ENSG00000249456.1	RP11-298J20.4	sense_overlapping	-618090	-0.732179	0.000486567	0.018981	0.0164243	0.191230907715161
24307_HG00514_del	ENSG00000260092.1	RP11-77K12.7	protein_coding	606217	0.317556	0.000495175	0.012987	0.0164249	0.191230907715161
11949_CHM13_del	ENSG00000133574.9	GIMAP4	protein_coding	36663	0.294957	0.000428861	0.014985	0.0164363	0.191230907715161
12058_NA19240_ins	ENSG00000106477.18	CEP41	protein_coding	-876434	-0.417616	0.00136113	0.016983	0.0164381	0.191230907715161
12941_HG02059_del	ENSG00000186480.12	INSIG1	protein_coding	-418489	0.302409	0.000341181	0.014985	0.0164745	0.191538769582088
3500_HG00268_ins	ENSG00000233850.1	AC103563.8	antisense	207626	0.194755	0.0044044	0.00799201	0.0164901	0.191582051927102
26480_NA19240_ins	ENSG00000160208.12	RRP1B	protein_coding	440058	-0.414732	0.000432382	0.01998	0.0164981	0.191582051927102
2785_NA19434_ins	ENSG00000135912.10	TTLL4	protein_coding	-153153	-0.232376	0.000981811	0.022977	0.016517	0.191665824491124
12993_HG02106_ins	ENSG00000234432.4	RP11-1275H24.1	lincRNA	-539997	0.215186	0.00056726	0.017982	0.0165252	0.191665824491124
48982_HG04217_ins	ENSG00000005206.16	SPPL2B	protein_coding	-625137	-0.398783	0.0002653	0.015984	0.0165461	0.191792832165341
11189_HG02106_del	ENSG00000258388.7	PPT2-EGFL8	protein_coding	333075	-0.506997	0.0001978	0.017982	0.0165753	0.192015838173225
14988_HG01352_ins	ENSG00000259205.2	PRKXP1	processed_pseudogene	568534	0.345044	0.00026575	0.010989	0.0166041	0.192233945306565
22820_HG02059_ins	ENSG00000172345.13	STARD5	protein_coding	-65906	0.288305	0.00102107	0.012987	0.0166352	0.192478402870161
12620_HG00514_ins	ENSG00000214309.4	MBLAC1	protein_coding	-891580	0.468963	0.000905579	0.021978	0.0167176	0.193315780255695
8850_HG02059_del	ENSG00000280187.1	CTC-351M12.1	TEC	17641	-0.318038	0.000619878	0.021978	0.0167814	0.193937199421558
10857_CHM1_ins	ENSG00000107959.15	PITRM1	protein_coding	389104	-0.25538	0.000275842	0.023976	0.0168103	0.194154787599681
21671_HG00268_del	ENSG00000257303.1	RP11-977G19.11	antisense	141959	-0.355509	0.0010445	0.022977	0.0168427	0.194412515117335
22422_HG02059_ins	ENSG00000270016.1	RP11-932O9.8	antisense	566201	0.283041	0.00137566	0.014985	0.0168848	0.194781832663047
2692_HX1_ins	ENSG00000280374.1	RP11-337N6.3	sense_intronic	-865900	0.230556	0.000836487	0.022977	0.0169155	0.195019277519204
11832_HG00268_del	ENSG00000228506.1	RP11-98I9.4	antisense	110984	0.256946	0.000821185	0.01998	0.0169661	0.19548572904706
23722_HG02818_del	ENSG00000240828.1	RPL21P4	processed_pseudogene	270948	0.289914	0.000835935	0.020979	0.0169886	0.195628044646861
9002_HG00514_del	ENSG00000178015.4	GPR150	protein_coding	953947	-0.292053	0.000804367	0.015984	0.0170126	0.195746544580834
17299_HG04217_ins	ENSG00000198677.10	TTC37	protein_coding	-509928	0.303276	0.00113893	0.01998	0.0170192	0.195746544580834
8080_HX1_del	ENSG00000146457.14	WTAP	protein_coding	850756	-0.28026	0.000812895	0.021978	0.0170518	0.196004546074305
21218_HG04217_del	ENSG00000164440.14	TXLNB	protein_coding	41479	0.254849	0.000925487	0.015984	0.0170773	0.196180676648076
15532_NA19434_ins	ENSG00000263413.2	MIR4538	miRNA	-113073	-0.539791	0.000247571	0.020979	0.0171217	0.196573587600088
15572_HG01352_ins	ENSG00000260621.1	RP11-413H22.2	antisense	109450	-0.284028	0.000820805	0.013986	0.0171753	0.197071592779713
29724_HG02106_ins	ENSG00000267113.1	AF038458.4	processed_pseudogene	-9492	0.45397	0.00103946	0.01998	0.0172222	0.197424039521218
1241_HG02818_ins	ENSG00000238934.1	ACA64	snoRNA	-802062	-0.267348	0.00183078	0.021978	0.0172265	0.197424039521218
21858_HG02818_ins	ENSG00000136371.10	MTHFS	protein_coding	6584	-0.369916	0.000470099	0.010989	0.0172476	0.197548407230216
1705_HG00514_ins	ENSG00000226986.4	RP11-543B16.2	processed_pseudogene	-162200	0.262024	0.0011553	0.014985	0.0172687	0.197608467778464
174_HG00514_del	ENSG00000158109.14	TPRG1L	protein_coding	678248	0.302497	0.000253338	0.016983	0.0172756	0.197608467778464
18977_HG02818_ins	ENSG00000266610.2	RN7SL176P	misc_RNA	28001	0.425902	0.00149266	0.015984	0.0173024	0.197608467778464
20274_HG02059_ins	ENSG00000196458.10	ZNF605	protein_coding	27262	0.297739	0.000187752	0.01998	0.0173037	0.197608467778464
25076_HG00268_del	ENSG00000104093.13	DMXL2	protein_coding	157805	-0.214715	0.000988546	0.013986	0.0173041	0.197608467778464
629_HG00514_ins	ENSG00000159588.14	CCDC17	protein_coding	140485	-0.234746	0.000998519	0.020979	0.0173375	0.197795501633581
5494_HG00514_ins	ENSG00000243918.1	EIF4BP8	processed_pseudogene	-913200	-0.472978	0.000839962	0.017982	0.017341	0.197795501633581
48982_HG04217_ins	ENSG00000064687.12	ABCA7	protein_coding	663377	-0.412282	0.000164184	0.010989	0.0173759	0.19800096870956
29114_HG02059_del	ENSG00000184979.9	USP18	protein_coding	-314694	0.364294	0.000548286	0.017982	0.0173852	0.19800096870956
11578_CHM13_del	ENSG00000242154.1	RP4-778K6.3	antisense	45616	0.472817	0.000749306	0.023976	0.0173954	0.19800096870956
4216_HG02106_del	ENSG00000179997.8	AC010894.4	processed_pseudogene	-147524	0.314649	0.00104786	0.025974	0.0174001	0.19800096870956
7220_CHM1_del	ENSG00000255389.1	C6orf3	antisense	303347	0.231118	0.0011816	0.014985	0.0174166	0.198071801667027
25293_HG00514_del	ENSG00000108395.13	TRIM37	protein_coding	108916	0.241352	0.0023837	0.013986	0.0174299	0.198106180273837
11189_HG02106_del	ENSG00000204308.7	RNF5	protein_coding	308566	-0.494261	0.000160058	0.014985	0.0174784	0.198303387680306
3521_HG00268_del	ENSG00000228486.10	LINC01125	protein_coding	-91780	-0.172339	0.00168259	0.018981	0.0174788	0.198303387680306
14318_HG00268_del	ENSG00000211768.1	TRBJ2-4	TR_J_gene	-27348	-0.320343	0.000672262	0.013986	0.0174793	0.198303387680306
11441_CHM1_del	ENSG00000152778.8	IFIT5	protein_coding	810999	-0.222039	0.00104899	0.020979	0.0174884	0.198303387680306
15262_HG00514_del	ENSG00000250989.1	RP11-392E22.5	processed_pseudogene	469380	0.193834	0.00173637	0.01998	0.017512	0.198454253549917
14169_HG00514_del	ENSG00000121022.13	COPS5	protein_coding	-203581	0.25874	0.00146921	0.014985	0.0175254	0.198489418837104
1705_HG04217_del	ENSG00000238081.1	RP4-620F22.3	processed_pseudogene	56056	0.331867	0.00132387	0.013986	0.0176251	0.199354607513887
39755_HG04217_ins	ENSG00000169508.6	GPR183	protein_coding	-62131	-0.206834	0.00119452	0.016983	0.0176431	0.199354607513887
9860_HG02059_ins	ENSG00000111863.12	ADTRP	protein_coding	-668585	-0.258357	0.00127847	0.013986	0.01765	0.199354607513887
46489_HG04217_del	ENSG00000108788.11	MLX	protein_coding	-120930	0.223832	0.000773991	0.016983	0.0176516	0.199354607513887
16888_CHM1_ins	ENSG00000178852.15	EFCAB13	protein_coding	1739	0.203233	0.00130038	0.017982	0.0176535	0.199354607513887
1535_NA12878_del	ENSG00000273962.1	IGKV2-40	IG_V_gene	-497341	-0.197729	0.00115687	0.018981	0.0176738	0.199466995721177
34131_HG04217_del	ENSG00000110536.13	PTPMT1	protein_coding	285404	-0.198999	0.00125085	0.026973	0.0176985	0.199628881868011
1535_NA12878_del	ENSG00000243063.1	IGKV3-7	IG_V_gene	-145699	-0.223142	0.00102729	0.022977	0.0177333	0.199904434233399
25192_HG02818_ins	ENSG00000268618.1	AC092316.1	antisense	113938	0.397749	0.000311856	0.020979	0.0177865	0.200386963304724
16762_HG02106_ins	ENSG00000137054.15	POLR1E	protein_coding	110415	-0.274596	0.00145029	0.016983	0.0178157	0.200598696871301
14220_HG00268_ins	ENSG00000223718.3	AC093107.7	processed_pseudogene	-89322	0.325982	0.000905239	0.01998	0.0178427	0.200785426442149
7689_HG04217_ins	ENSG00000204196.5	RPL12P16	processed_pseudogene	787493	0.282697	0.00173679	0.018981	0.017861	0.200874093401673
25767_HG00268_del	ENSG00000217930.7	PAM16	protein_coding	-199875	-0.232376	0.000875968	0.017982	0.0178828	0.20100199682735
5370_NA19240_ins	ENSG00000154310.16	TNIK	protein_coding	847256	0.199566	0.00287255	0.014985	0.0179272	0.201383626296026
6868_HG02106_del	ENSG00000276489.1	MIR6829	miRNA	325324	-0.217789	0.000225029	0.015984	0.0179412	0.201423514395733
19804_HG00733_ins	ENSG00000275361.1	LL22NC03-88E1.18	unprocessed_pseudogene	-422969	0.198613	0.000607384	0.020979	0.0179677	0.201603610245392
24956_HG00268_ins	ENSG00000231409.3	RP11-83J16.1	processed_pseudogene	-957670	0.270243	0.000921189	0.018981	0.0180028	0.20184885936643
45212_HG04217_ins	ENSG00000261061.1	RP11-303E16.2	sense_intronic	75829	0.376841	0.000753145	0.015984	0.0180105	0.20184885936643
27300_HG02106_del	ENSG00000231458.2	RNASEH1P2	processed_pseudogene	-723170	-0.394441	0.000831263	0.018981	0.0180351	0.20192786358725
24349_HG00514_del	ENSG00000278985.1	RP11-303E16.9	TEC	603340	-0.408649	0.000597303	0.021978	0.0180385	0.20192786358725
10468_HG00733_ins	ENSG00000086102.18	NFX1	protein_coding	376610	-0.524383	0.000493748	0.032967	0.0180831	0.202309642814492
29510_HG02106_ins	ENSG00000270325.1	BNIP3P9	processed_pseudogene	288106	0.314362	0.000598925	0.017982	0.0180996	0.202363390828293
24307_HG00514_del	ENSG00000259992.1	RP11-77K12.8	processed_transcript	593350	0.313917	0.000528759	0.01998	0.0181089	0.202363390828293
27786_HG02106_ins	ENSG00000267352.1	SH3GL1P3	processed_pseudogene	-217545	-0.281519	0.000574887	0.01998	0.0181213	0.202384633960544
5352_HG00514_ins	ENSG00000144815.15	NXPE3	protein_coding	-98462	-0.314123	0.000982303	0.021978	0.0181564	0.202659226753419
49835_HG04217_del	ENSG00000267345.1	CTD-2293H3.2	antisense	805874	0.226693	0.000614622	0.016983	0.0181812	0.202818601086425
14301_CHM1_del	ENSG00000152749.7	GPR180	protein_coding	-925798	0.284401	0.000984629	0.023976	0.0181935	0.202838429185026
11189_HG02106_del	ENSG00000273333.2	XXbac-BPG300A18.13	3prime_overlapping_ncRNA	302187	-0.499825	0.000175105	0.021978	0.0182352	0.203185824035151
45639_HG04217_ins	ENSG00000231784.8	DBIL5P	transcribed_unitary_pseudogene	-172961	0.397582	0.000120811	0.015984	0.0182541	0.203278915134042
7093_HG02059_del	ENSG00000249858.2	SNX5P1	processed_pseudogene	574319	0.213241	0.00100473	0.021978	0.018265	0.203282861623121
13531_CHM1_ins	ENSG00000275409.1	RP11-131L12.4	lincRNA	-134994	-0.264267	0.0012987	0.025974	0.0182851	0.203361888480554
16606_CHM13_ins	ENSG00000156599.10	ZDHHC5	protein_coding	-695628	0.400214	0.0011082	0.016983	0.0182932	0.203361888480554
46865_HG04217_ins	ENSG00000265331.1	MIR4524B	miRNA	-667776	-0.241007	0.000815512	0.017982	0.0183127	0.203461329719104
4680_CHM1_del	ENSG00000083896.12	YTHDC1	protein_coding	947987	-0.314622	0.000770395	0.020979	0.0183372	0.203616176368811
4989_HG00514_ins	ENSG00000163686.14	ABHD6	protein_coding	-847687	-0.252761	0.00329424	0.023976	0.0183673	0.203739002653215
1191_NA19434_ins	ENSG00000162909.17	CAPN2	protein_coding	22278	0.281187	0.00115545	0.016983	0.0183694	0.203739002653215
1535_NA12878_del	ENSG00000254098.1	IGKV2-26	IG_V_pseudogene	-363327	-0.214123	0.00112798	0.016983	0.0184117	0.20378383331439
16997_HG00733_ins	ENSG00000277947.1	SNORD3D	snoRNA	-160984	0.389177	0.000798196	0.015984	0.0184145	0.20378383331439
958_NA19240_del	ENSG00000185946.15	RNPC3	protein_coding	-388420	-0.239022	0.00085821	0.01998	0.018418	0.20378383331439
15224_HX1_ins	ENSG00000257285.5	RP11-298I3.1	antisense	15357	-0.244338	0.000497956	0.014985	0.0184246	0.20378383331439
6820_CHM1_ins	ENSG00000137161.16	CNPY3	protein_coding	-630100	-0.433755	0.000910181	0.015984	0.0184263	0.20378383331439
20034_NA19240_del	ENSG00000198176.12	TFDP1	protein_coding	459121	0.398381	0.000143126	0.020979	0.0184531	0.203963206772745
12848_HG00514_del	ENSG00000275106.1	RP11-309L24.10	TEC	138307	0.382873	0.000890779	0.015984	0.0184886	0.204238481153595
26312_NA19240_ins	ENSG00000159082.17	SYNJ1	protein_coding	-955291	-0.408836	0.000613519	0.017982	0.0185675	0.204992593496108
2245_HG04217_del	ENSG00000201558.1	RNVU1-6	snRNA	855517	-0.202799	0.0107784	0.015984	0.0186575	0.205781424894367
17330_NA19434_ins	ENSG00000073350.13	LLGL2	protein_coding	798117	0.265876	0.000611207	0.015984	0.0186603	0.205781424894367
6843_HG00268_ins	ENSG00000272359.1	RNU4-89P	snRNA	14963	-0.369175	0.000185989	0.012987	0.0187095	0.206206024156448
19925_HG00733_ins	ENSG00000272669.1	RP3-508I15.21	antisense	956226	-0.458149	0.00103804	0.018981	0.0187383	0.20636571322963
2744_HG00514_ins	ENSG00000277311.1	Six3os1_2	misc_RNA	161774	0.27466	0.00101608	0.021978	0.0187454	0.20636571322963
14009_CHM1_del	ENSG00000223336.1	RNU2-6P	snRNA	141109	-0.31947	0.000553354	0.021978	0.0188012	0.206861869025115
16049_HG02106_ins	ENSG00000245149.3	RNF139-AS1	lincRNA	20457	0.478193	0.000712943	0.020979	0.0188425	0.207098707890428
1009_NA19240_del	ENSG00000213366.12	GSTM2	protein_coding	-750395	0.178755	0.000856106	0.016983	0.018852	0.207098707890428
6057_HX1_del	ENSG00000279107.1	RP11-823P9.4	TEC	-43349	0.190553	0.0012164	0.023976	0.0188557	0.207098707890428
21419_HG02818_del	ENSG00000281550.1	RP11-294C11.5	IG_V_pseudogene	488145	0.313529	0.00120329	0.018981	0.0188657	0.207098707890428
4210_HG02059_del	ENSG00000204128.5	C2orf72	protein_coding	127541	0.255053	0.000527445	0.017982	0.0188807	0.207135631444271
589_NA19434_ins	ENSG00000142871.16	CYR61	protein_coding	501895	0.238941	0.00165352	0.013986	0.0188947	0.207135631444271
323_HG02059_ins	ENSG00000238142.1	RP11-108M9.4	lincRNA	-205464	-0.255726	0.00144475	0.022977	0.0189013	0.207135631444271
34131_HG04217_del	ENSG00000109919.9	MTCH2	protein_coding	233519	-0.192777	0.00158711	0.024975	0.0189209	0.207232611250774
21737_HG02059_ins	ENSG00000201376.1	SNORA70	snoRNA	-65960	-0.182165	0.000928827	0.020979	0.0189461	0.207390780516552
6769_CHM1_del	ENSG00000196821.9	C6orf106	protein_coding	-333125	0.40986	0.00072098	0.015984	0.0189889	0.207741316798141
9591_HG02818_ins	ENSG00000273802.2	HIST1H2BG	protein_coding	-901477	-0.359237	0.00141018	0.018981	0.0190273	0.208043346087296
2369_HX1_del	ENSG00000234065.2	MTND4P26	processed_pseudogene	826601	0.208544	0.00170826	0.017982	0.0190593	0.208232425228653
3081_CHM1_ins	ENSG00000170364.12	SETMAR	protein_coding	-85792	0.191192	0.000729819	0.017982	0.0190678	0.208232425228653
11189_HG02106_del	ENSG00000204348.9	DXO	protein_coding	517110	-0.494469	0.000234592	0.012987	0.019077	0.208232425228653
21638_HG00268_ins	ENSG00000257671.1	KRT7-AS	antisense	234018	0.264652	0.00102265	0.018981	0.019128	0.208670948642628
21898_HG02059_ins	ENSG00000156030.13	ELMSAN1	protein_coding	529843	0.237599	0.00100255	0.016983	0.0191406	0.208690300110671
11958_HG02059_del	ENSG00000105778.18	AVL9	protein_coding	411864	-0.303599	0.00056832	0.016983	0.0192168	0.209178691311889
717_HG04217_ins	ENSG00000130768.14	SMPDL3B	protein_coding	138110	0.212478	0.00150959	0.024975	0.0192227	0.209178691311889
16312_HG00268_ins	ENSG00000196378.11	ZNF34	protein_coding	-10506	0.243522	0.000495244	0.01998	0.0192247	0.209178691311889
20291_HG02106_ins	ENSG00000214530.8	STARD10	protein_coding	186738	0.263689	0.00101881	0.018981	0.0192288	0.209178691311889
2777_HG00733_ins	ENSG00000158552.12	ZFAND2B	protein_coding	877969	0.248504	0.00123817	0.021978	0.019269	0.209342521574753
42319_HG04217_ins	ENSG00000262560.1	RP11-296A16.1	protein_coding	-180480	0.417645	0.00303945	0.023976	0.019274	0.209342521574753
2989_NA12878_ins	ENSG00000242086.8	LINC00969	lincRNA	26905	-0.50818	0.000258025	0.018981	0.0192813	0.209342521574753
27314_HG02106_ins	ENSG00000230969.2	LINC02090	lincRNA	307771	0.238446	0.00125361	0.022977	0.0192873	0.209342521574753
15582_HG02106_del	ENSG00000254332.1	GS1-44D20.1	processed_pseudogene	322404	-0.279372	0.00108985	0.020979	0.019302	0.20938417748167
25289_HG02106_del	ENSG00000182054.9	IDH2	protein_coding	173506	0.286426	0.000625799	0.01998	0.0193224	0.209390416032035
12968_CHM13_del	ENSG00000253919.1	THAP12P7	processed_pseudogene	11017	0.453889	0.00262847	0.017982	0.0193243	0.209390416032035
1312_HG02059_ins	ENSG00000066294.14	CD84	protein_coding	-491409	0.376899	0.00148142	0.018981	0.0193624	0.2096853854573
24506_HG02059_del	ENSG00000182327.7	GLTPD2	protein_coding	-224310	0.266754	0.0005547	0.020979	0.019384	0.209801436987862
2577_HG02818_del	ENSG00000224891.1	AC007899.3	processed_pseudogene	-804035	0.293154	0.000774078	0.017982	0.0193952	0.209804857727372
34131_HG04217_del	ENSG00000123444.13	KBTBD4	protein_coding	278637	-0.191425	0.00144079	0.016983	0.0194067	0.209811518017692
5750_HG00514_ins	ENSG00000240048.1	DDX50P2	processed_pseudogene	957288	0.227126	0.00115317	0.017982	0.0194292	0.209865853092566
53560_HG04217_ins	ENSG00000278558.4	TMEM191B	protein_coding	443216	-0.177007	0.000686351	0.01998	0.0194335	0.209865853092566
10303_HG00268_ins	ENSG00000237714.1	P4HA2-AS1	antisense	23523	0.243232	0.00141665	0.017982	0.0194779	0.210227562113833
26613_HG02059_del	ENSG00000268070.1	AC006539.3	processed_pseudogene	13762	-0.243307	0.000564622	0.026973	0.0195318	0.21069134369628
11189_HG02106_del	ENSG00000197283.14	SYNGAP1	protein_coding	-932741	-0.504876	0.000223448	0.016983	0.0195765	0.211055420755538
10083_HG02059_ins	ENSG00000228962.1	HCG23	antisense	-4437	-0.303742	0.000215134	0.025974	0.0196041	0.211234837721513
15802_HG00733_ins	ENSG00000140368.12	PSTPIP1	protein_coding	475891	0.260748	0.00084023	0.024975	0.0196184	0.211270826333997
4837_HG02059_del	ENSG00000272334.1	RP11-129K12.1	lincRNA	538846	-0.313465	0.00118254	0.015984	0.0196652	0.211558898663227
17066_HG02059_ins	ENSG00000271670.1	RP11-95I16.4	antisense	-80548	0.322142	0.000822748	0.020979	0.0196671	0.211558898663227
34131_HG04217_del	ENSG00000165916.8	PSMC3	protein_coding	432065	-0.194363	0.0016006	0.016983	0.0196833	0.211615073215585
23787_HG00268_del	ENSG00000150403.17	TMCO3	protein_coding	110938	-0.279061	0.000143077	0.016983	0.0197021	0.211668585892733
14799_CHM1_del	ENSG00000126803.9	HSPA2	protein_coding	603742	-0.236879	0.000939887	0.014985	0.0197169	0.211668585892733
24687_CHM13_del	ENSG00000266904.5	LINC00663	lincRNA	306509	-0.200176	0.000668045	0.023976	0.0197256	0.211668585892733
10468_HG00733_ins	ENSG00000137074.18	APTX	protein_coding	694515	-0.497581	0.000715934	0.018981	0.0197322	0.211668585892733
1111_AK1_ins	ENSG00000172155.9	LCE1D	protein_coding	220494	-0.210417	0.0015865	0.027972	0.0199233	0.213523463843891
2450_HG04217_ins	ENSG00000158887.15	MPZ	protein_coding	-115845	0.221101	0.00143007	0.020979	0.0199428	0.213523463843891
123_HG01352_del	ENSG00000229519.2	RP11-58A11.2	processed_pseudogene	567636	-0.307459	0.000674179	0.01998	0.0199521	0.213523463843891
926_AK1_ins	ENSG00000231671.1	LINC01307	lincRNA	229121	-0.246206	0.000876025	0.015984	0.0199581	0.213523463843891
7862_CHM1_del	ENSG00000272732.1	RP5-1159O4.2	lincRNA	-6220	0.213675	0.00110313	0.020979	0.0199605	0.213523463843891
10468_HG00733_ins	ENSG00000165006.13	UBAP1	protein_coding	-511884	-0.513356	0.000703266	0.023976	0.0199828	0.213605167736766
15306_HG02059_ins	ENSG00000182150.15	ERCC6L2	protein_coding	32133	0.202795	0.00138746	0.023976	0.0199903	0.213605167736766
30533_HG02106_ins	ENSG00000282870.1	FRG1DP	unprocessed_pseudogene	204733	0.296967	0.000694344	0.016983	0.0200424	0.213938587807002
46489_HG04217_del	ENSG00000214578.5	HMGN2P15	processed_pseudogene	-307392	0.217766	0.00111071	0.018981	0.0200437	0.213938587807002
22807_NA19240_ins	ENSG00000065559.14	MAP2K4	protein_coding	-308824	0.504028	0.000662371	0.023976	0.0200701	0.213998328130189
8736_CHM13_del	ENSG00000164611.12	PTTG1	protein_coding	231079	0.450778	0.000967229	0.021978	0.0200715	0.213998328130189
6527_HG00514_ins	ENSG00000151552.11	QDPR	protein_coding	81535	0.267653	0.00127124	0.024975	0.0201058	0.214245529252868
18606_HG02059_ins	ENSG00000254854.1	CTD-2523D13.2	antisense	439631	-0.313344	0.000716812	0.023976	0.020156	0.214598609868171
19925_HG00733_ins	ENSG00000279833.1	RP4-742C19.13	antisense	565761	-0.447317	0.0011186	0.018981	0.0201612	0.214598609868171
14124_HG00733_ins	ENSG00000226695.1	ANKRD20A10P	processed_pseudogene	-512678	0.263533	0.000508869	0.023976	0.0202126	0.215026984758874
16997_HG00733_ins	ENSG00000281000.1	SNORD3D	snoRNA	-160985	0.38949	0.000787542	0.022977	0.0202341	0.215136978428539
27336_HG00268_ins	ENSG00000214941.7	ZSWIM7	protein_coding	-28256	-0.563311	0.000713517	0.022977	0.0202737	0.215408643487268
247_HG02818_ins	ENSG00000175279.21	CENPS	protein_coding	-242620	0.341896	0.00102104	0.022977	0.020282	0.215408643487268
12464_HG02059_ins	ENSG00000239486.1	RP11-163E9.1	unprocessed_pseudogene	64653	0.519924	0.000864229	0.018981	0.0202985	0.215465171123902
1809_CHM1_del	ENSG00000271936.1	RP11-443B20.1	antisense	542749	0.369981	0.00176206	0.01998	0.0203738	0.216126222935443
11492_HG02106_ins	ENSG00000239650.4	GUSBP4	transcribed_unprocessed_pseudogene	-44053	0.166836	0.00143674	0.015984	0.0203832	0.216126222935443
4444_HG02106_ins	ENSG00000232479.2	AC010900.2	processed_pseudogene	-76908	-0.252529	0.00140095	0.01998	0.0204123	0.216161836958191
25736_HG02818_ins	ENSG00000268886.1	CTD-3099C6.7	antisense	62519	-0.309537	0.000413803	0.015984	0.0204189	0.216161836958191
6307_CHM13_del	ENSG00000174123.10	TLR10	protein_coding	107833	0.343059	0.00119263	0.024975	0.0204202	0.216161836958191
11914_HG02059_del	ENSG00000233429.9	HOTAIRM1	antisense	670771	-0.207438	0.000952796	0.021978	0.0204855	0.216485203015878
21898_HG02059_ins	ENSG00000119596.17	YLPM1	protein_coding	-518401	0.235217	0.00117611	0.016983	0.0204972	0.216485203015878
18606_HG02059_ins	ENSG00000254406.1	RP11-215D10.1	processed_pseudogene	347910	-0.300298	0.000706128	0.020979	0.0205015	0.216485203015878
20390_NA19240_ins	ENSG00000258656.1	RP11-193F5.4	processed_pseudogene	790154	0.247415	0.00260414	0.01998	0.020502	0.216485203015878
8165_NA19240_del	ENSG00000242602.1	CTD-2339M3.1	processed_pseudogene	897012	0.193325	0.00219895	0.021978	0.0205069	0.216485203015878
20195_HG00514_del	ENSG00000174437.16	ATP2A2	protein_coding	226718	-0.25147	0.0012056	0.026973	0.0205503	0.216824620874011
10468_HG00733_ins	ENSG00000137073.21	UBAP2	protein_coding	-254572	-0.527434	0.000733853	0.024975	0.0205733	0.216948546306103
26008_HG00268_ins	ENSG00000260034.1	LCMT1-AS2	antisense	-803936	0.304482	0.000855857	0.01998	0.0206081	0.217196700970059
6450_HG02106_del	ENSG00000243150.5	RP11-538P18.2	antisense	-146098	-0.220318	0.000822204	0.023976	0.0206346	0.21735715533243
7559_HG00268_del	ENSG00000109171.14	SLAIN2	protein_coding	165298	-0.237143	0.000963378	0.016983	0.0206645	0.21755322919842
46489_HG04217_del	ENSG00000068120.14	COASY	protein_coding	-115329	0.21874	0.0010734	0.024975	0.020677	0.217557732118409
7689_HG04217_ins	ENSG00000144426.18	NBEAL1	protein_coding	963394	0.283434	0.00173861	0.025974	0.0206875	0.217557732118409
1299_HG00514_del	ENSG00000232879.2	RP11-544M22.3	processed_pseudogene	-49775	-0.202774	0.00169232	0.01998	0.0206996	0.217566286286566
25213_HG00514_ins	ENSG00000141279.15	NPEPPS	protein_coding	-414733	-0.329113	0.00115712	0.018981	0.0207204	0.217666223968802
11528_CHM1_del	ENSG00000148841.15	ITPRIP	protein_coding	375080	0.268631	0.00149139	0.024975	0.020788	0.218196115646248
16032_HG00268_ins	ENSG00000225259.4	ST13P6	processed_pseudogene	304211	-0.245642	0.000991222	0.018981	0.0208013	0.218196115646248
10429_HG02106_del	ENSG00000263361.1	MIR378H	miRNA	-84843	-0.287217	0.00126897	0.020979	0.0208048	0.218196115646248
15532_NA19434_ins	ENSG00000211951.2	IGHV2-26	IG_V_gene	-556304	-0.493993	0.000404314	0.017982	0.0208311	0.218292094771053
19925_HG00733_ins	ENSG00000100359.20	SGSM3	protein_coding	-671740	-0.442562	0.00118729	0.027972	0.0208366	0.218292094771053
24277_HG00268_del	ENSG00000176153.11	GPX2	protein_coding	637543	-0.230156	0.000732137	0.023976	0.0208627	0.218446807142177
7308_HG02818_ins	ENSG00000273449.1	RP11-218F10.3	lincRNA	-719758	0.379465	0.00113693	0.020979	0.0208878	0.218590886527421
18383_NA19434_ins	ENSG00000198182.12	ZNF607	protein_coding	55183	0.362311	0.00091375	0.021978	0.0209006	0.218606159866903
26260_NA19240_ins	ENSG00000279534.1	AP001340.3	TEC	-980056	0.331683	0.00168272	0.024975	0.020943	0.218930844755574
3247_CHM1_ins	ENSG00000281100.1	RP11-640L9.2	TEC	-25488	-0.207693	0.00165324	0.021978	0.0209897	0.219300104024622
22297_NA19240_del	ENSG00000102977.13	ACD	protein_coding	-177600	0.374699	0.0026773	0.015984	0.0210168	0.219464293624425
25828_HG02818_ins	ENSG00000239998.5	LILRA2	protein_coding	845816	-0.420275	0.000237639	0.021978	0.021065	0.219733725997734
17299_HG04217_ins	ENSG00000164291.16	ARSK	protein_coding	-601107	0.31646	0.00078663	0.034965	0.0210654	0.219733725997734
13996_NA19434_ins	ENSG00000139722.6	VPS37B	protein_coding	-42649	0.474381	0.00073915	0.020979	0.0210823	0.219791075765023
396_CHM1_del	ENSG00000188786.9	MTF1	protein_coding	809000	0.484227	0.00149769	0.02997	0.0211027	0.219884832653306
9409_HG02059_ins	ENSG00000155506.16	LARP1	protein_coding	-282881	0.224229	0.00125888	0.022977	0.0211679	0.22044504079248
17867_HX1_ins	ENSG00000134278.15	SPIRE1	protein_coding	-215219	0.236604	0.000562285	0.021978	0.0212074	0.220737145598938
10770_HG00268_del	ENSG00000161010.14	MRNIP	protein_coding	-453209	0.355968	0.000401148	0.020979	0.0212331	0.220885375394034
18205_HG02106_ins	ENSG00000185875.12	THNSL1	protein_coding	182326	0.367216	0.000855501	0.01998	0.0212601	0.220894353689442
19071_HG04217_ins	ENSG00000206702.1	RNU1-11P	snRNA	19282	-0.340504	0.00105259	0.01998	0.0212751	0.220894353689442
22973_CHM13_ins	ENSG00000240531.1	RPL21P123	transcribed_processed_pseudogene	938637	0.310536	0.00106784	0.030969	0.0212776	0.220894353689442
15053_NA19240_del	ENSG00000188747.8	NOXA1	protein_coding	-992120	-0.387731	0.0003083	0.024975	0.0212798	0.220894353689442
4673_CHM13_ins	ENSG00000164048.13	ZNF589	protein_coding	89735	0.255599	0.00119489	0.026973	0.0213098	0.221022412226122
30723_HG02106_del	ENSG00000101335.9	MYL9	protein_coding	316866	-0.220294	0.00154443	0.01998	0.0213253	0.221022412226122
34131_HG04217_del	ENSG00000213619.9	NDUFS3	protein_coding	285498	-0.195257	0.00171315	0.022977	0.0213373	0.221022412226122
11189_HG02106_del	ENSG00000213676.10	ATF6B	protein_coding	388744	-0.489371	0.000225289	0.018981	0.021338	0.221022412226122
1276_HG02059_ins	ENSG00000189171.14	S100A13	protein_coding	780460	0.250254	0.0019087	0.022977	0.0213924	0.221466891874534
26789_HG00268_ins	ENSG00000260018.1	RP11-505K9.1	antisense	-186205	-0.375154	0.000543291	0.017982	0.0214211	0.221560194097835
46104_HG04217_ins	ENSG00000072310.16	SREBF1	protein_coding	577637	-0.304641	0.0013086	0.021978	0.0214244	0.221560194097835
3811_CHM13_del	ENSG00000204186.7	ZDBF2	protein_coding	99956	-0.202032	0.00107832	0.015984	0.0214693	0.221837956861112
15572_HG01352_ins	ENSG00000205358.3	MT1H	protein_coding	-151044	-0.247777	0.00086497	0.021978	0.0214827	0.221837956861112
16796_HG02106_del	ENSG00000277049.1	5S_rRNA	rRNA	-303723	0.281869	0.00402782	0.021978	0.0215015	0.221837956861112
2536_HG02818_del	ENSG00000276517.1	AL133243.2	sense_intronic	340156	0.223453	0.00160369	0.022977	0.0215062	0.221837956861112
1727_NA19240_ins	ENSG00000143643.12	TTC13	protein_coding	43172	-0.231764	0.000703764	0.023976	0.0215088	0.221837956861112
12037_NA19240_del	ENSG00000197157.10	SND1	protein_coding	-516612	-0.23661	0.00109096	0.021978	0.0215555	0.222003490415086
931_HG02818_del	ENSG00000122482.20	ZNF644	protein_coding	533255	0.231968	0.000911226	0.022977	0.0215587	0.222003490415086
27347_HG00514_del	ENSG00000277977.1	CTD-3018O17.5	unprocessed_pseudogene	924887	-0.248543	0.000541119	0.023976	0.0215594	0.222003490415086
3023_HG02059_ins	ENSG00000065911.11	MTHFD2	protein_coding	684057	0.170542	0.0014039	0.018981	0.0216214	0.222227982394949
29799_HG00268_ins	ENSG00000180458.2	CTD-3064H18.4	antisense	335518	0.256547	0.000745384	0.016983	0.0216236	0.222227982394949
18453_NA19240_ins	ENSG00000180881.19	CAPS2	protein_coding	157534	0.303936	0.000979724	0.01998	0.0216347	0.222227982394949
27028_HG00514_del	ENSG00000267323.1	SLC25A1P5	processed_pseudogene	-170325	0.304306	0.000973105	0.028971	0.0216356	0.222227982394949
9782_HG02818_ins	ENSG00000164626.8	KCNK5	protein_coding	-683010	0.276966	0.00162466	0.022977	0.0216497	0.222227982394949
8156_AK1_ins	ENSG00000239317.1	RP11-449H3.2	processed_pseudogene	851291	0.1872	0.00106963	0.016983	0.0216522	0.222227982394949
37881_HG04217_del	ENSG00000206914.1	Y_RNA	misc_RNA	-305230	-0.196049	0.000724846	0.017982	0.0216619	0.222227982394949
16630_HG00514_ins	ENSG00000233825.1	RP11-135A24.4	antisense	13614	-0.374642	0.00110557	0.021978	0.0217133	0.222636804697836
7846_HG01352_ins	ENSG00000236654.2	AC079780.3	processed_pseudogene	250097	0.357403	0.000924142	0.030969	0.0217377	0.222768495636373
21354_HG02818_del	ENSG00000254046.1	IGHV1-17	IG_V_pseudogene	-462988	-0.361835	0.000333647	0.01998	0.0218325	0.22361190374978
27091_HG00268_del	ENSG00000277597.1	RP11-961A15.3	antisense	-824313	0.40858	0.000280111	0.026973	0.0218432	0.22361190374978
19726_CHM13_ins	ENSG00000211835.1	TRAJ56	TR_J_gene	-915297	-0.390979	0.000769504	0.024975	0.02188	0.223869740582811
22163_NA19240_ins	ENSG00000260052.1	CTC-527H23.3	lincRNA	573084	0.568095	0.00172278	0.022977	0.0219609	0.224578282737239
54288_HG04217_ins	ENSG00000280224.1	CTA-722E9.1	lincRNA	167151	0.432774	0.000181601	0.021978	0.0220088	0.224948785258826
21240_CHM13_ins	ENSG00000276931.1	RP11-161M6.6	sense_intronic	7606	0.258527	0.000211756	0.022977	0.0220607	0.22535975685087
507_HG02059_ins	ENSG00000121903.14	ZSCAN20	protein_coding	-78919	0.21872	0.00388072	0.023976	0.0221159	0.22571691261819
21079_HG02059_ins	ENSG00000227714.1	MTND6P18	processed_pseudogene	687433	-0.171003	0.00211662	0.021978	0.022127	0.22571691261819
1727_NA19240_ins	ENSG00000116906.11	GNPAT	protein_coding	-291792	-0.222473	0.00107576	0.023976	0.0221336	0.22571691261819
18401_NA19240_ins	ENSG00000111605.16	CPSF6	protein_coding	686540	-0.455013	0.000924349	0.034965	0.0221425	0.22571691261819
19487_HX1_ins	ENSG00000273759.1	RP4-563E14.1	lincRNA	-212084	-0.350701	0.000192322	0.022977	0.0221929	0.226062848912765
24022_AK1_del	ENSG00000099326.8	MZF1	protein_coding	-284692	0.270229	0.00124066	0.020979	0.0222054	0.226062848912765
2873_HG00514_ins	ENSG00000234624.2	AC016894.1	processed_pseudogene	857887	0.158854	0.00179509	0.024975	0.0222277	0.226062848912765
8692_HG02059_del	ENSG00000249779.1	RP11-447H19.3	processed_pseudogene	918712	-0.363661	0.00112771	0.01998	0.0222342	0.226062848912765
22943_HG00514_ins	ENSG00000157456.7	CCNB2	protein_coding	656606	0.329114	0.000822388	0.026973	0.0222445	0.226062848912765
25146_HG00514_ins	ENSG00000173812.10	EIF1	protein_coding	-654161	-0.276082	0.000843524	0.016983	0.0222468	0.226062848912765
396_CHM1_del	ENSG00000214114.8	MYCBP	protein_coding	-244397	0.466902	0.00142849	0.020979	0.0222783	0.226263664514158
25146_HG00514_ins	ENSG00000264058.1	RP5-1028K7.3	protein_coding	405927	-0.25763	0.00125655	0.025974	0.022291	0.226273431935514
25289_HG02106_del	ENSG00000166823.5	MESP1	protein_coding	507890	0.273808	0.000863548	0.017982	0.0223091	0.226337975017661
24749_HG02059_ins	ENSG00000167525.13	PROCA1	protein_coding	220455	-0.226185	0.00129098	0.01998	0.0223288	0.226418674528127
464_NA12878_ins	ENSG00000229052.2	RP11-386I23.1	transcribed_processed_pseudogene	101971	-0.2987	0.00191797	0.018981	0.0224054	0.226880688480171
14882_HG00514_del	ENSG00000179698.13	WDR97	protein_coding	114310	0.28122	0.000283455	0.026973	0.0224224	0.226880688480171
23094_HG04217_ins	ENSG00000015676.17	NUDCD3	protein_coding	-335574	0.238467	0.0011213	0.020979	0.022444	0.226880688480171
12581_AK1_ins	ENSG00000170881.4	RNF139	protein_coding	-172321	0.337807	0.00109305	0.021978	0.022451	0.226880688480171
6732_HG00514_ins	ENSG00000182308.6	DCAF4L1	protein_coding	792323	0.242772	0.00120509	0.021978	0.0224642	0.226880688480171
14270_HG00514_ins	ENSG00000231942.3	HNRNPA1P36	processed_pseudogene	-25433	-0.292814	0.000960671	0.027972	0.0224832	0.226880688480171
9300_HG02059_del	ENSG00000202515.1	VTRNA1-3	misc_RNA	35701	0.275587	0.00303882	0.024975	0.022484	0.226880688480171
13164_HG00268_ins	ENSG00000227436.1	FCF1P1	processed_pseudogene	6732	0.254942	0.00105297	0.021978	0.022491	0.226880688480171
1618_HG00733_del	ENSG00000271947.1	RP11-439M11.1	lincRNA	-645349	0.254456	0.00120398	0.021978	0.0224996	0.226880688480171
29239_HG00268_del	ENSG00000253392.2	AC006277.2	antisense	-947401	0.314233	0.000421987	0.022977	0.0225058	0.226880688480171
9591_HG02818_ins	ENSG00000219682.4	RP3-425P12.4	processed_pseudogene	173679	-0.372494	0.000814243	0.023976	0.0225109	0.226880688480171
19485_HG02059_ins	ENSG00000155957.17	TMBIM4	protein_coding	25198	0.432745	0.00166059	0.021978	0.0225156	0.226880688480171
27726_HG02818_ins	ENSG00000280968.1	MIR3653	miRNA	-728865	-0.46938	0.00111991	0.028971	0.0225733	0.227200071556279
31618_HG04217_del	ENSG00000225830.12	ERCC6	protein_coding	-385399	-0.242502	0.0013797	0.026973	0.0225781	0.227200071556279
21898_HG02059_ins	ENSG00000223300.1	Y_RNA	misc_RNA	386904	0.199611	0.00121357	0.020979	0.0225881	0.227200071556279
2811_HG00514_ins	ENSG00000138035.14	PNPT1	protein_coding	-744806	-0.235764	0.0011065	0.026973	0.0226064	0.227200071556279
13567_HG00268_ins	ENSG00000244657.1	GS1-124K5.8	transcribed_unprocessed_pseudogene	-208732	-0.213339	0.00127821	0.018981	0.0226139	0.227200071556279
11189_HG02106_del	ENSG00000231500.6	RPS18	protein_coding	-785090	-0.476588	0.00027492	0.023976	0.0226228	0.227200071556279
12359_HG00268_del	ENSG00000220867.1	HSPE1P26	processed_pseudogene	412617	-0.269874	0.000594133	0.022977	0.0226298	0.227200071556279
6394_HG00514_ins	ENSG00000170846.16	AC093323.3	lincRNA	543504	0.28672	0.000391273	0.02997	0.0227113	0.227787066041642
12465_HG02059_ins	ENSG00000228049.7	POLR2J2	protein_coding	-191834	0.258986	0.00131959	0.024975	0.0227119	0.227787066041642
3223_HG00733_del	ENSG00000224080.1	UBE2FP1	processed_pseudogene	-133863	-0.295914	0.00136529	0.024975	0.0227388	0.227840831836938
17208_NA19240_del	ENSG00000206816.1	Y_RNA	misc_RNA	582	-0.259862	0.000845291	0.025974	0.0227409	0.227840831836938
9083_CHM1_ins	ENSG00000254774.1	RP11-148O21.3	antisense	34328	0.31981	0.0012638	0.026973	0.0228151	0.228417953648121
10589_HG02059_ins	ENSG00000272008.1	RP11-393I2.4	antisense	362122	0.256099	0.00165092	0.024975	0.022826	0.228417953648121
389_HG02059_ins	ENSG00000125944.18	HNRNPR	protein_coding	-733237	-0.266916	0.00123009	0.023976	0.0228426	0.228417953648121
30875_HG00268_del	ENSG00000100979.14	PLTP	protein_coding	8106	-0.225869	0.00135944	0.022977	0.0228575	0.228417953648121
23741_HG02818_ins	ENSG00000264070.1	DND1P1	processed_pseudogene	39390	0.278908	0.00107846	0.023976	0.0228656	0.228417953648121
34144_HG04217_del	ENSG00000254780.1	RP11-793I11.1	processed_pseudogene	787187	0.21786	0.00217838	0.016983	0.0228696	0.228417953648121
10580_HG04217_ins	ENSG00000138496.16	PARP9	protein_coding	-364235	-0.505561	0.000901953	0.027972	0.0229391	0.228943777346756
13918_HG04217_del	ENSG00000109323.8	MANBA	protein_coding	507562	0.265459	0.00147823	0.018981	0.022946	0.228943777346756
4658_HG02059_ins	ENSG00000131373.14	HACL1	protein_coding	854726	-0.24101	0.00118402	0.024975	0.0229888	0.229252153927888
9245_HG02059_del	ENSG00000131435.12	PDLIM4	protein_coding	17618	-0.427732	0.00202396	0.026973	0.0230146	0.229390769468482
29493_HG04217_ins	ENSG00000196305.17	IARS	protein_coding	309851	-0.22579	0.00230229	0.023976	0.0230519	0.229578954652477
916_HG00514_del	ENSG00000280099.1	RP11-33E12.2	TEC	130461	-0.242343	0.00189119	0.023976	0.0230573	0.229578954652477
24759_HG02059_del	ENSG00000108582.11	CPD	protein_coding	-15705	-0.238804	0.00114741	0.026973	0.023097	0.229855516084976
20498_HG02106_ins	ENSG00000166037.10	CEP57	protein_coding	-395391	0.360705	0.000988712	0.024975	0.0231422	0.230119104537443
15532_NA19434_ins	ENSG00000211942.3	IGHV3-13	IG_V_gene	-384448	-0.526335	0.000441522	0.025974	0.0231556	0.230119104537443
24252_HG00514_ins	ENSG00000263276.1	RP11-96D1.10	sense_overlapping	757916	-0.300818	0.00329711	0.025974	0.0231593	0.230119104537443
11664_HG00733_del	ENSG00000166317.11	SYNPO2L	protein_coding	128219	0.209872	0.0030061	0.026973	0.0231831	0.230120339674885
40816_HG04217_del	ENSG00000100490.9	CDKL1	protein_coding	805279	-0.216111	0.00143434	0.022977	0.0231833	0.230120339674885
53631_HG04217_ins	ENSG00000211684.2	IGLJ7	IG_J_gene	52859	0.178758	0.000621136	0.021978	0.0231994	0.230138267368499
11077_HG00514_ins	ENSG00000278899.1	RP11-350J20.13	antisense	-978897	0.347733	0.000709466	0.021978	0.0232091	0.230138267368499
25307_HG02059_ins	ENSG00000176845.12	METRNL	protein_coding	-109055	0.363014	0.000327011	0.027972	0.0232335	0.230138267368499
18087_HG02106_ins	ENSG00000228330.1	RP11-730A19.5	processed_pseudogene	5833	0.217255	0.000761357	0.028971	0.0232445	0.230138267368499
3023_HG02059_ins	ENSG00000114978.17	MOB1A	protein_coding	730091	0.16688	0.00179251	0.02997	0.0232448	0.230138267368499
14766_HG00268_ins	ENSG00000172748.13	ZNF596	protein_coding	649528	0.222434	0.000364434	0.023976	0.0232871	0.230438708422751
16049_HG02106_ins	ENSG00000176853.15	FAM91A1	protein_coding	714486	0.473514	0.00110758	0.022977	0.0233014	0.230461907881779
25235_HG00268_ins	ENSG00000169032.9	MAP2K1	protein_coding	971389	-0.348368	0.00068038	0.022977	0.0233791	0.231111818077164
23513_HG02818_ins	ENSG00000230709.1	AC104024.1	lincRNA	-345099	-0.423419	0.00161988	0.021978	0.0234583	0.231775882543427
29365_HG00268_ins	ENSG00000125735.10	TNFSF14	protein_coding	35787	0.239789	0.00040988	0.026973	0.0234945	0.232014629824926
19866_HG02106_ins	ENSG00000179431.6	FJX1	protein_coding	173659	0.425484	0.000860931	0.017982	0.0235526	0.232469290382104
9563_HG00514_del	ENSG00000247679.2	RP11-1277A3.1	antisense	-214843	-0.369913	0.000596977	0.018981	0.0235672	0.232494350834642
7791_HG00514_del	ENSG00000137601.16	NEK1	protein_coding	653731	0.305369	0.00114122	0.022977	0.0236106	0.232764409388225
18468_HG00514_del	ENSG00000014138.8	POLA2	protein_coding	-12676	0.261087	0.00127521	0.022977	0.0236211	0.232764409388225
49813_HG04217_ins	ENSG00000267605.5	CTD-3220F14.1	lincRNA	-848963	-0.29509	0.00113716	0.023976	0.0236308	0.232764409388225
24526_CHM13_ins	ENSG00000268845.1	RP11-1137G4.3	antisense	50696	0.195343	0.000504205	0.028971	0.023676	0.233090525314623
8841_HG02059_ins	ENSG00000250669.1	RP11-83M16.3	processed_pseudogene	572737	0.170676	0.00214751	0.023976	0.0237577	0.233775467838648
23595_CHM13_ins	ENSG00000167363.13	FN3K	protein_coding	158540	0.262368	0.000301936	0.026973	0.0238684	0.234744925483687
17096_HG04217_ins	ENSG00000251374.1	RPS23P5	processed_pseudogene	-319179	0.290785	0.00109372	0.026973	0.02391	0.235034144729426
24653_HG02059_del	ENSG00000233327.10	USP32P2	transcribed_unprocessed_pseudogene	222908	0.15365	0.00181782	0.027972	0.0239408	0.235063802754726
289_HG02818_del	ENSG00000116809.11	ZBTB17	protein_coding	-891851	0.239812	0.00173866	0.017982	0.023949	0.235063802754726
6525_HX1_ins	ENSG00000249249.1	AC010226.4	antisense	-198026	0.588448	0.000822976	0.023976	0.0239496	0.235063802754726
24617_HG00268_ins	ENSG00000232573.1	RPL3P4	processed_pseudogene	450708	0.244046	0.00086485	0.025974	0.0239632	0.23507759261561
18574_HX1_ins	ENSG00000196705.8	ZNF431	protein_coding	433626	-0.486132	0.000552963	0.028971	0.0240533	0.235696516728092
49835_HG04217_del	ENSG00000268764.1	CTC-450M9.1	antisense	-227513	0.218756	0.000623559	0.030969	0.0240639	0.235696516728092
7929_HG01352_del	ENSG00000272908.1	RP11-121A8.1	lincRNA	8271	0.439559	0.000885417	0.022977	0.0240661	0.235696516728092
12238_HG01352_ins	ENSG00000280502.1	Metazoa_SRP	misc_RNA	-662723	-0.329021	0.00124492	0.023976	0.0240752	0.235696516728092
1248_AK1_ins	ENSG00000010165.19	METTL13	protein_coding	790249	-0.311094	0.00139555	0.021978	0.0241167	0.235898433879941
12801_AK1_del	ENSG00000253741.1	CTD-2292P10.4	antisense	52532	0.261186	0.000276568	0.024975	0.0241203	0.235898433879941
38958_HG04217_ins	ENSG00000136108.14	CKAP2	protein_coding	-375370	-0.196244	0.00336517	0.025974	0.0241501	0.236070108482656
6528_CHM13_ins	ENSG00000202374.1	SNORA62	snoRNA	-858948	0.2235	0.0016482	0.01998	0.0241634	0.236080401341417
14948_HG02059_ins	ENSG00000165283.15	STOML2	protein_coding	132400	0.235059	0.00124561	0.020979	0.0241779	0.236102402030259
12058_NA19240_ins	ENSG00000146842.16	TMEM209	protein_coding	-647378	-0.395872	0.00232824	0.025974	0.0241976	0.236114144009941
43765_HG04217_ins	ENSG00000183793.13	NPIPA5	protein_coding	-411860	0.291592	0.00161328	0.028971	0.0242036	0.236114144009941
46773_HG04217_ins	ENSG00000011028.13	MRC2	protein_coding	-910578	0.280852	0.00137115	0.026973	0.0242274	0.236153149554223
34131_HG04217_del	ENSG00000149182.14	ARFGAP2	protein_coding	686535	-0.188813	0.00179579	0.022977	0.0242321	0.236153149554223
11441_CHM1_del	ENSG00000138182.14	KIF20B	protein_coding	523975	-0.204044	0.00167085	0.026973	0.0242504	0.236212071962262
29480_HG02106_ins	ENSG00000130513.6	GDF15	protein_coding	-78970	0.279568	0.000872476	0.01998	0.0242769	0.236222171264252
46104_HG04217_ins	ENSG00000177427.12	MIEF2	protein_coding	127502	-0.298237	0.00149689	0.030969	0.0242811	0.236222171264252
11189_HG02106_del	ENSG00000204264.8	PSMB8	protein_coding	-353797	-0.481547	0.000272104	0.022977	0.0242882	0.236222171264252
15997_HG02106_ins	ENSG00000136982.5	DSCC1	protein_coding	-45426	0.243831	0.00222161	0.024975	0.0243059	0.236238501401256
2552_CHM1_ins	ENSG00000215973.1	MIR933	miRNA	-813110	0.316353	0.00170882	0.025974	0.0243208	0.236238501401256
6819_NA12878_ins	ENSG00000070718.11	AP3M2	protein_coding	29440	0.214494	0.00131762	0.025974	0.0243274	0.236238501401256
1858_HG02106_ins	ENSG00000236523.2	NPM1P40	processed_pseudogene	203293	0.297198	0.00225498	0.027972	0.0243389	0.236238501401256
10281_HG00733_ins	ENSG00000120217.13	CD274	protein_coding	40909	0.274414	0.00320066	0.024975	0.0243601	0.236325277468637
11038_HG00268_ins	ENSG00000047579.19	DTNBP1	protein_coding	203364	0.319529	0.00208018	0.020979	0.0244091	0.236639327924344
11176_NA19240_del	ENSG00000105928.13	DFNA5	protein_coding	-60032	-0.233556	0.000786988	0.032967	0.0244261	0.236639327924344
27001_HG02059_del	ENSG00000269469.1	CTD-3148I10.9	protein_coding	100	-0.411209	0.000753343	0.026973	0.0244293	0.236639327924344
29365_HG00268_ins	ENSG00000205744.9	DENND1C	protein_coding	229833	0.244894	0.000526699	0.023976	0.0244798	0.236800580634867
10081_AK1_ins	ENSG00000223855.1	HRAT92	lincRNA	20899	-0.430439	0.000131461	0.018981	0.0244803	0.236800580634867
2645_AK1_ins	ENSG00000200488.1	RN7SKP203	misc_RNA	-889768	-0.280598	0.000914033	0.028971	0.0244828	0.236800580634867
21886_HG02818_del	ENSG00000259308.3	RP11-382A20.1	processed_pseudogene	624997	-0.460393	0.00150571	0.031968	0.0246759	0.238548573802387
25299_HG00514_ins	ENSG00000068097.14	HEATR6	protein_coding	-830	0.358548	0.00229194	0.025974	0.0246976	0.238638675176377
14200_NA19434_ins	ENSG00000227879.2	PSPC1P1	unprocessed_pseudogene	50014	-0.400872	0.00117478	0.025974	0.0247687	0.239115868333071
27192_HG00514_ins	ENSG00000239868.3	RN7SL34P	misc_RNA	517273	0.187714	0.000923254	0.031968	0.0247781	0.239115868333071
8033_CHM1_ins	ENSG00000122545.18	SEPT7	protein_coding	350919	0.247206	0.00146215	0.018981	0.0247842	0.239115868333071
103_HG02818_ins	ENSG00000276189.1	TP73-AS1	misc_RNA	-467190	-0.305271	0.00040046	0.022977	0.0248082	0.239227684730096
[truncated: 22,827 more rows]
