# Supplementary material for: Local adaptation and archaic introgression shape global diversity at human structural variant loci
Source: eLife. 2021 Sep 16;10:e67615. doi: 10.7554/eLife.67615 (PMC8492059; doi:10.7554/eLife.67615)
Supplement: Figure 3—source data 1. — Ancestry proportions for each individual are provided, along with that individual’s 1KGP population code. [file elife-67615-fig3-data1.txt]

sample_id	ancestry_component	proportion	Population
HG01879	1	0.229186257569063	ACB
HG01879	2	9.99996000016e-07	ACB
HG01879	3	0.181055499046207	ACB
HG01879	4	0.0124372054523957	ACB
HG01879	5	9.99996000016e-07	ACB
HG01879	6	9.99996000016e-07	ACB
HG01879	7	0.577317037948334	ACB
HG01879	8	9.99996000016e-07	ACB
HG01880	1	9.99995000025e-07	ACB
HG01880	2	9.99995000025e-07	ACB
HG01880	3	9.99995000025e-07	ACB
HG01880	4	9.99995000025e-07	ACB
HG01880	5	0.495992380703492	ACB
HG01880	6	9.99995000025e-07	ACB
HG01880	7	0.479699680808203	ACB
HG01880	8	0.0243029385133041	ACB
HG01882	1	9.99994000036e-07	ACB
HG01882	2	9.99994000036e-07	ACB
HG01882	3	9.99994000036e-07	ACB
HG01882	4	9.99994000036e-07	ACB
HG01882	5	9.99994000036e-07	ACB
HG01882	6	9.99994000036e-07	ACB
HG01882	7	0.999993000042	ACB
HG01882	8	9.99994000036e-07	ACB
HG01883	1	9.99995000025e-07	ACB
HG01883	2	9.99995000025e-07	ACB
HG01883	3	0.453502240757314	ACB
HG01883	4	9.99995000025e-07	ACB
HG01883	5	0.00099371146965551	ACB
HG01883	6	9.99995000025e-07	ACB
HG01883	7	0.545499047798031	ACB
HG01883	8	9.99995000025e-07	ACB
HG01885	1	9.99995000025001e-07	ACB
HG01885	2	9.99995000025001e-07	ACB
HG01885	3	0.0312040623112663	ACB
HG01885	4	9.99995000025001e-07	ACB
HG01885	5	9.99995000025001e-07	ACB
HG01885	6	9.99995000025001e-07	ACB
HG01885	7	0.922376239528609	ACB
HG01885	8	0.0464146981851246	ACB
HG01886	1	9.99995000024999e-07	ACB
HG01886	2	9.99995000024999e-07	ACB
HG01886	3	0.231758415514186	ACB
HG01886	4	9.99995000024999e-07	ACB
HG01886	5	9.99995000024999e-07	ACB
HG01886	6	9.99995000024999e-07	ACB
HG01886	7	0.658144046389595	ACB
HG01886	8	0.110092538121218	ACB
HG01889	1	0.104129098605651	ACB
HG01889	2	9.99994000036001e-07	ACB
HG01889	3	9.99994000036001e-07	ACB
HG01889	4	9.99994000036001e-07	ACB
HG01889	5	9.99994000036001e-07	ACB
HG01889	6	9.99994000036001e-07	ACB
HG01889	7	0.895864901430349	ACB
HG01889	8	9.99994000036001e-07	ACB
HG01890	1	9.99994000036e-07	ACB
HG01890	2	9.99994000036e-07	ACB
HG01890	3	9.99994000036e-07	ACB
HG01890	4	9.99994000036e-07	ACB
HG01890	5	9.99994000036e-07	ACB
HG01890	6	9.99994000036e-07	ACB
HG01890	7	0.852465534750685	ACB
HG01890	8	0.147528465285315	ACB
HG01894	1	0.324484233087896	ACB
HG01894	2	9.99994000036e-07	ACB
HG01894	3	9.99994000036e-07	ACB
HG01894	4	9.99994000036e-07	ACB
HG01894	5	9.99994000036e-07	ACB
HG01894	6	9.99994000036e-07	ACB
HG01894	7	0.675509766948104	ACB
HG01894	8	9.99994000036e-07	ACB
HG01896	1	9.99995000025e-07	ACB
HG01896	2	9.99995000025e-07	ACB
HG01896	3	0.00453688487666982	ACB
HG01896	4	9.99995000025e-07	ACB
HG01896	5	9.99995000025e-07	ACB
HG01896	6	0.000417815472006942	ACB
HG01896	7	0.995040299676323	ACB
HG01896	8	9.99995000025e-07	ACB
HG01912	1	9.99996000016e-07	ACB
HG01912	2	9.99996000016e-07	ACB
HG01912	3	0.0625013127929548	ACB
HG01912	4	0.01397690006579	ACB
HG01912	5	9.99996000016e-07	ACB
HG01912	6	9.99996000016e-07	ACB
HG01912	7	0.679804160138441	ACB
HG01912	8	0.243713627018814	ACB
HG01914	1	9.99994000036e-07	ACB
HG01914	2	9.99994000036e-07	ACB
HG01914	3	9.99994000036e-07	ACB
HG01914	4	9.99994000036e-07	ACB
HG01914	5	9.99994000036e-07	ACB
HG01914	6	9.99994000036e-07	ACB
HG01914	7	0.999993000042	ACB
HG01914	8	9.99994000036e-07	ACB
HG01915	1	9.99996000016e-07	ACB
HG01915	2	9.99996000016e-07	ACB
HG01915	3	0.016774296063944	ACB
HG01915	4	0.0020981757676989	ACB
HG01915	5	9.99996000016e-07	ACB
HG01915	6	9.99996000016e-07	ACB
HG01915	7	0.870297858434376	ACB
HG01915	8	0.110825669749982	ACB
HG01956	1	9.99994000036e-07	ACB
HG01956	2	9.99994000036e-07	ACB
HG01956	3	9.99994000036e-07	ACB
HG01956	4	9.99994000036e-07	ACB
HG01956	5	9.99994000036e-07	ACB
HG01956	6	9.99994000036e-07	ACB
HG01956	7	0.999993000042	ACB
HG01956	8	9.99994000036e-07	ACB
HG01958	1	9.99995000024999e-07	ACB
HG01958	2	9.99995000024999e-07	ACB
HG01958	3	0.0952208774064129	ACB
HG01958	4	9.99995000024999e-07	ACB
HG01958	5	9.99995000024999e-07	ACB
HG01958	6	9.99995000024999e-07	ACB
HG01958	7	0.851832874332608	ACB
HG01958	8	0.0529412482859788	ACB
HG01985	1	0.0706113973594899	ACB
HG01985	2	0.0342073986988048	ACB
HG01985	3	0.153327917088696	ACB
HG01985	4	9.99996000016e-07	ACB
HG01985	5	9.99996000016e-07	ACB
HG01985	6	9.99996000016e-07	ACB
HG01985	7	0.74184928686901	ACB
HG01985	8	9.99996000016e-07	ACB
HG01986	1	9.99994000036e-07	ACB
HG01986	2	9.99994000036e-07	ACB
HG01986	3	9.99994000036e-07	ACB
HG01986	4	9.99994000036e-07	ACB
HG01986	5	9.99994000036e-07	ACB
HG01986	6	9.99994000036e-07	ACB
HG01986	7	0.999993000042	ACB
HG01986	8	9.99994000036e-07	ACB
HG01988	1	0.0543556264583892	ACB
HG01988	2	0.000624598928190876	ACB
HG01988	3	0.172801830802047	ACB
HG01988	4	0.0585532554717444	ACB
HG01988	5	9.99999000001e-07	ACB
HG01988	6	0.0955388136258636	ACB
HG01988	7	0.339782717592429	ACB
HG01988	8	0.278342157122336	ACB
HG01989	1	9.99998000004e-07	ACB
HG01989	2	0.0460383239863871	ACB
HG01989	3	0.214379613600128	ACB
HG01989	4	0.0821030310001759	ACB
HG01989	5	0.113113439503963	ACB
HG01989	6	0.0588933309215347	ACB
HG01989	7	0.485470260991812	ACB
HG01989	8	9.99998000004e-07	ACB
HG01990	1	9.99994000036e-07	ACB
HG01990	2	9.99994000036e-07	ACB
HG01990	3	9.99994000036e-07	ACB
HG01990	4	9.99994000036e-07	ACB
HG01990	5	9.99994000036e-07	ACB
HG01990	6	0.0069360198554077	ACB
HG01990	7	0.993057980180592	ACB
HG01990	8	9.99994000036e-07	ACB
HG02009	1	9.99994000035999e-07	ACB
HG02009	2	9.99994000035999e-07	ACB
HG02009	3	9.99994000035999e-07	ACB
HG02009	4	9.99994000035999e-07	ACB
HG02009	5	9.99994000035999e-07	ACB
HG02009	6	9.99994000035999e-07	ACB
HG02009	7	0.725129861619335	ACB
HG02009	8	0.274864138416665	ACB
HG02010	1	9.99996000016001e-07	ACB
HG02010	2	9.99996000016001e-07	ACB
HG02010	3	0.0533016802210556	ACB
HG02010	4	0.0117032227890559	ACB
HG02010	5	9.99996000016001e-07	ACB
HG02010	6	9.99996000016001e-07	ACB
HG02010	7	0.576380733589917	ACB
HG02010	8	0.358610363415972	ACB
HG02012	1	9.99994000036e-07	ACB
HG02012	2	9.99994000036e-07	ACB
HG02012	3	9.99994000036e-07	ACB
HG02012	4	9.99994000036e-07	ACB
HG02012	5	9.99994000036e-07	ACB
HG02012	6	0.0080128141800278	ACB
HG02012	7	0.991981185855972	ACB
HG02012	8	9.99994000036e-07	ACB
HG02013	1	9.99994000036e-07	ACB
HG02013	2	9.99994000036e-07	ACB
HG02013	3	0.0321184308911898	ACB
HG02013	4	9.99994000036e-07	ACB
HG02013	5	9.99994000036e-07	ACB
HG02013	6	9.99994000036e-07	ACB
HG02013	7	0.96787556914481	ACB
HG02013	8	9.99994000036e-07	ACB
HG02014	1	9.99995000025e-07	ACB
HG02014	2	9.99995000025e-07	ACB
HG02014	3	0.117673102394769	ACB
HG02014	4	9.99995000025e-07	ACB
HG02014	5	9.99995000025e-07	ACB
HG02014	6	9.99995000025e-07	ACB
HG02014	7	0.758708187484158	ACB
HG02014	8	0.123613710146073	ACB
HG02051	1	9.99994000036e-07	ACB
HG02051	2	9.99994000036e-07	ACB
HG02051	3	9.99994000036e-07	ACB
HG02051	4	9.99994000036e-07	ACB
HG02051	5	9.99994000036e-07	ACB
HG02051	6	9.99994000036e-07	ACB
HG02051	7	0.999993000042	ACB
HG02051	8	9.99994000036e-07	ACB
HG02052	1	9.99994000036e-07	ACB
HG02052	2	9.99994000036e-07	ACB
HG02052	3	0.0538849239141563	ACB
HG02052	4	9.99994000036e-07	ACB
HG02052	5	9.99994000036e-07	ACB
HG02052	6	9.99994000036e-07	ACB
HG02052	7	0.946109076121844	ACB
HG02052	8	9.99994000036e-07	ACB
HG02053	1	9.99994000036e-07	ACB
HG02053	2	9.99994000036e-07	ACB
HG02053	3	9.99994000036e-07	ACB
HG02053	4	9.99994000036e-07	ACB
HG02053	5	9.99994000036e-07	ACB
HG02053	6	9.99994000036e-07	ACB
HG02053	7	0.999993000042	ACB
HG02053	8	9.99994000036e-07	ACB
HG02054	1	9.99996000015999e-07	ACB
HG02054	2	9.99996000015999e-07	ACB
HG02054	3	0.0751951557966774	ACB
HG02054	4	0.0289462381316033	ACB
HG02054	5	9.99996000015999e-07	ACB
HG02054	6	9.99996000015999e-07	ACB
HG02054	7	0.885168087777771	ACB
HG02054	8	0.0106865183099486	ACB
HG02095	1	9.99994000035999e-07	ACB
HG02095	2	9.99994000035999e-07	ACB
HG02095	3	9.99994000035999e-07	ACB
HG02095	4	9.99994000035999e-07	ACB
HG02095	5	9.99994000035999e-07	ACB
HG02095	6	9.99994000035999e-07	ACB
HG02095	7	0.883265194206645	ACB
HG02095	8	0.116728805829355	ACB
HG02107	1	9.99994000036e-07	ACB
HG02107	2	9.99994000036e-07	ACB
HG02107	3	0.0330592204190629	ACB
HG02107	4	9.99994000036e-07	ACB
HG02107	5	9.99994000036e-07	ACB
HG02107	6	9.99994000036e-07	ACB
HG02107	7	0.966934779616937	ACB
HG02107	8	9.99994000036e-07	ACB
HG02108	1	9.99995000025e-07	ACB
HG02108	2	0.0337639734981727	ACB
HG02108	3	0.0375629537251918	ACB
HG02108	4	9.99995000025e-07	ACB
HG02108	5	9.99995000025e-07	ACB
HG02108	6	9.99995000025e-07	ACB
HG02108	7	0.928668072801635	ACB
HG02108	8	9.99995000025e-07	ACB
HG02111	1	9.99994000036e-07	ACB
HG02111	2	9.99994000036e-07	ACB
HG02111	3	9.99994000036e-07	ACB
HG02111	4	9.99994000036e-07	ACB
HG02111	5	9.99994000036e-07	ACB
HG02111	6	9.99994000036e-07	ACB
HG02111	7	0.999993000042	ACB
HG02111	8	9.99994000036e-07	ACB
HG02143	1	0.0373368506256631	ACB
HG02143	2	9.99994000035999e-07	ACB
HG02143	3	9.99994000035999e-07	ACB
HG02143	4	9.99994000035999e-07	ACB
HG02143	5	9.99994000035999e-07	ACB
HG02143	6	9.99994000035999e-07	ACB
HG02143	7	0.962657149410337	ACB
HG02143	8	9.99994000035999e-07	ACB
HG02144	1	9.99994000036001e-07	ACB
HG02144	2	9.99994000036001e-07	ACB
HG02144	3	9.99994000036001e-07	ACB
HG02144	4	0.0015680112043671	ACB
HG02144	5	9.99994000036001e-07	ACB
HG02144	6	9.99994000036001e-07	ACB
HG02144	7	0.998425988831633	ACB
HG02144	8	9.99994000036001e-07	ACB
HG02255	1	9.99996000016e-07	ACB
HG02255	2	0.0552099807534642	ACB
HG02255	3	0.00621952142667851	ACB
HG02255	4	9.99996000016e-07	ACB
HG02255	5	9.99996000016e-07	ACB
HG02255	6	0.00389050185071432	ACB
HG02255	7	0.934675995985143	ACB
HG02255	8	9.99996000016e-07	ACB
HG02256	1	9.99994000036e-07	ACB
HG02256	2	9.99994000036e-07	ACB
HG02256	3	0.047035251884529	ACB
HG02256	4	9.99994000036e-07	ACB
HG02256	5	9.99994000036e-07	ACB
HG02256	6	9.99994000036e-07	ACB
HG02256	7	0.952958748151471	ACB
HG02256	8	9.99994000036e-07	ACB
HG02281	1	9.99994000036e-07	ACB
HG02281	2	9.99994000036e-07	ACB
HG02281	3	9.99994000036e-07	ACB
HG02281	4	9.99994000036e-07	ACB
HG02281	5	9.99994000036e-07	ACB
HG02281	6	9.99994000036e-07	ACB
HG02281	7	0.999993000042	ACB
HG02281	8	9.99994000036e-07	ACB
HG02282	1	0.402858366363425	ACB
HG02282	2	9.99995000024999e-07	ACB
HG02282	3	9.99995000024999e-07	ACB
HG02282	4	9.99995000024999e-07	ACB
HG02282	5	9.99995000024999e-07	ACB
HG02282	6	9.99995000024999e-07	ACB
HG02282	7	0.542440792120391	ACB
HG02282	8	0.0546958415411833	ACB
HG02283	1	9.99995000025e-07	ACB
HG02283	2	9.99995000025e-07	ACB
HG02283	3	0.0911104435104549	ACB
HG02283	4	9.99995000025e-07	ACB
HG02283	5	9.99995000025e-07	ACB
HG02283	6	9.99995000025e-07	ACB
HG02283	7	0.878497107793119	ACB
HG02283	8	0.0303874487214256	ACB
HG02284	1	9.99994000036e-07	ACB
HG02284	2	9.99994000036e-07	ACB
HG02284	3	9.99994000036e-07	ACB
HG02284	4	9.99994000036e-07	ACB
HG02284	5	9.99994000036e-07	ACB
HG02284	6	9.99994000036e-07	ACB
HG02284	7	0.999993000042	ACB
HG02284	8	9.99994000036e-07	ACB
HG02307	1	9.99995000025e-07	ACB
HG02307	2	9.99995000025e-07	ACB
HG02307	3	0.115126864286227	ACB
HG02307	4	9.99995000025e-07	ACB
HG02307	5	9.99995000025e-07	ACB
HG02307	6	9.99995000025e-07	ACB
HG02307	7	0.787475419943885	ACB
HG02307	8	0.0973927157948886	ACB
HG02308	1	0.00366642209015559	ACB
HG02308	2	9.99994000036e-07	ACB
HG02308	3	9.99994000036e-07	ACB
HG02308	4	9.99994000036e-07	ACB
HG02308	5	9.99994000036e-07	ACB
HG02308	6	9.99994000036e-07	ACB
HG02308	7	0.996327577945844	ACB
HG02308	8	9.99994000036e-07	ACB
HG02309	1	0.0240484924769189	ACB
HG02309	2	9.99994000035999e-07	ACB
HG02309	3	9.99994000035999e-07	ACB
HG02309	4	9.99994000035999e-07	ACB
HG02309	5	9.99994000035999e-07	ACB
HG02309	6	9.99994000035999e-07	ACB
HG02309	7	0.975945507559081	ACB
HG02309	8	9.99994000035999e-07	ACB
HG02314	1	0.0357005407803678	ACB
HG02314	2	9.99994000036001e-07	ACB
HG02314	3	9.99994000036001e-07	ACB
HG02314	4	9.99994000036001e-07	ACB
HG02314	5	9.99994000036001e-07	ACB
HG02314	6	9.99994000036001e-07	ACB
HG02314	7	0.964293459255632	ACB
HG02314	8	9.99994000036001e-07	ACB
HG02315	1	9.99995000024999e-07	ACB
HG02315	2	9.99995000024999e-07	ACB
HG02315	3	9.99995000024999e-07	ACB
HG02315	4	0.00100241868937825	ACB
HG02315	5	9.99995000024999e-07	ACB
HG02315	6	0.00298440563756925	ACB
HG02315	7	0.996008175698053	ACB
HG02315	8	9.99995000024999e-07	ACB
HG02317	1	9.99994000036e-07	ACB
HG02317	2	9.99994000036e-07	ACB
HG02317	3	9.99994000036e-07	ACB
HG02317	4	9.99994000036e-07	ACB
HG02317	5	9.99994000036e-07	ACB
HG02317	6	9.99994000036e-07	ACB
HG02317	7	0.999993000042	ACB
HG02317	8	9.99994000036e-07	ACB
HG02318	1	9.99995000025e-07	ACB
HG02318	2	0.0786532281511993	ACB
HG02318	3	9.99995000025e-07	ACB
HG02318	4	9.99995000025e-07	ACB
HG02318	5	9.99995000025e-07	ACB
HG02318	6	0.00667257684390009	ACB
HG02318	7	0.914669195029901	ACB
HG02318	8	9.99995000025e-07	ACB
HG02322	1	9.99994000036e-07	ACB
HG02322	2	9.99994000036e-07	ACB
HG02322	3	9.99994000036e-07	ACB
HG02322	4	9.99994000036e-07	ACB
HG02322	5	9.99994000036e-07	ACB
HG02322	6	9.99994000036e-07	ACB
HG02322	7	0.999993000042	ACB
HG02322	8	9.99994000036e-07	ACB
HG02323	1	9.99994000036e-07	ACB
HG02323	2	9.99994000036e-07	ACB
HG02323	3	9.99994000036e-07	ACB
HG02323	4	9.99994000036e-07	ACB
HG02323	5	9.99994000036e-07	ACB
HG02323	6	9.99994000036e-07	ACB
HG02323	7	0.999993000042	ACB
HG02323	8	9.99994000036e-07	ACB
HG02325	1	0.338230573375205	ACB
HG02325	2	0.0903081099974818	ACB
HG02325	3	9.99996000015999e-07	ACB
HG02325	4	9.99996000015999e-07	ACB
HG02325	5	9.99996000015999e-07	ACB
HG02325	6	0.0738239823004555	ACB
HG02325	7	0.497633334342858	ACB
HG02325	8	9.99996000015999e-07	ACB
HG02330	1	9.99996000016e-07	ACB
HG02330	2	9.99996000016e-07	ACB
HG02330	3	0.0500965809750466	ACB
HG02330	4	9.99996000016e-07	ACB
HG02330	5	0.0202151170408201	ACB
HG02330	6	9.99996000016e-07	ACB
HG02330	7	0.918337707289357	ACB
HG02330	8	0.0113465947107763	ACB
HG02332	1	9.99994000036e-07	ACB
HG02332	2	9.99994000036e-07	ACB
HG02332	3	9.99994000036e-07	ACB
HG02332	4	9.99994000036e-07	ACB
HG02332	5	9.99994000036e-07	ACB
HG02332	6	9.99994000036e-07	ACB
HG02332	7	0.699771639593647	ACB
HG02332	8	0.300222360442353	ACB
HG02334	1	0.218501199416213	ACB
HG02334	2	9.99995000025e-07	ACB
HG02334	3	9.99995000025e-07	ACB
HG02334	4	9.99995000025e-07	ACB
HG02334	5	0.0817438785327467	ACB
HG02334	6	9.99995000025e-07	ACB
HG02334	7	0.69974992207604	ACB
HG02334	8	9.99995000025e-07	ACB
HG02337	1	9.99994000036e-07	ACB
HG02337	2	9.99994000036e-07	ACB
HG02337	3	9.99994000036e-07	ACB
HG02337	4	9.99994000036e-07	ACB
HG02337	5	9.99994000036e-07	ACB
HG02337	6	9.99994000036e-07	ACB
HG02337	7	0.999993000042	ACB
HG02337	8	9.99994000036e-07	ACB
HG02339	1	9.99994000035999e-07	ACB
HG02339	2	9.99994000035999e-07	ACB
HG02339	3	9.99994000035999e-07	ACB
HG02339	4	9.99994000035999e-07	ACB
HG02339	5	9.99994000035999e-07	ACB
HG02339	6	0.00835175889984487	ACB
HG02339	7	0.991642241136155	ACB
HG02339	8	9.99994000035999e-07	ACB
HG02343	1	0.432843620385793	ACB
HG02343	2	9.99998000004e-07	ACB
HG02343	3	0.328617988891533	ACB
HG02343	4	0.0287122099577574	ACB
HG02343	5	0.0086830159987917	ACB
HG02343	6	0.034079546946009	ACB
HG02343	7	0.167061617824116	ACB
HG02343	8	9.99998000004e-07	ACB
HG02419	1	9.99994000036001e-07	ACB
HG02419	2	9.99994000036001e-07	ACB
HG02419	3	9.99994000036001e-07	ACB
HG02419	4	0.00633712488609237	ACB
HG02419	5	9.99994000036001e-07	ACB
HG02419	6	9.99994000036001e-07	ACB
HG02419	7	0.993656875149907	ACB
HG02419	8	9.99994000036001e-07	ACB
HG02420	1	0.293255531515638	ACB
HG02420	2	9.99997000009e-07	ACB
HG02420	3	0.380930236628934	ACB
HG02420	4	0.0743149725980266	ACB
HG02420	5	9.99997000009e-07	ACB
HG02420	6	0.0487651954219718	ACB
HG02420	7	0.20273106384443	ACB
HG02420	8	9.99997000009e-07	ACB
HG02427	1	9.99994000036e-07	ACB
HG02427	2	9.99994000036e-07	ACB
HG02427	3	9.99994000036e-07	ACB
HG02427	4	9.99994000036e-07	ACB
HG02427	5	9.99994000036e-07	ACB
HG02427	6	9.99994000036e-07	ACB
HG02427	7	0.999993000042	ACB
HG02427	8	9.99994000036e-07	ACB
HG02429	1	9.99994000036e-07	ACB
HG02429	2	9.99994000036e-07	ACB
HG02429	3	9.99994000036e-07	ACB
HG02429	4	9.99994000036e-07	ACB
HG02429	5	9.99994000036e-07	ACB
HG02429	6	9.99994000036e-07	ACB
HG02429	7	0.999993000042	ACB
HG02429	8	9.99994000036e-07	ACB
HG02433	1	0.20518386604991	ACB
HG02433	2	0.027916465459559	ACB
HG02433	3	0.289317935314514	ACB
HG02433	4	0.044076752846313	ACB
HG02433	5	9.99997000009e-07	ACB
HG02433	6	9.99997000009e-07	ACB
HG02433	7	0.433501980338704	ACB
HG02433	8	9.99997000009e-07	ACB
HG02439	1	9.99994000036e-07	ACB
HG02439	2	9.99994000036e-07	ACB
HG02439	3	9.99994000036e-07	ACB
HG02439	4	9.99994000036e-07	ACB
HG02439	5	9.99994000036e-07	ACB
HG02439	6	9.99994000036e-07	ACB
HG02439	7	0.999993000042	ACB
HG02439	8	9.99994000036e-07	ACB
HG02442	1	0.159617389795256	ACB
HG02442	2	0.123681585029551	ACB
HG02442	3	0.100062090854893	ACB
HG02442	4	9.99999000001e-07	ACB
HG02442	5	0.0558542094581449	ACB
HG02442	6	0.0198040868172321	ACB
HG02442	7	0.463900255184146	ACB
HG02442	8	0.0770793828617763	ACB
HG02445	1	0.124512343173586	ACB
HG02445	2	9.99997000009e-07	ACB
HG02445	3	9.99997000009e-07	ACB
HG02445	4	0.0622540163163289	ACB
HG02445	5	9.99997000009e-07	ACB
HG02445	6	0.092098918478072	ACB
HG02445	7	0.380290512882346	ACB
HG02445	8	0.340841209158667	ACB
HG02449	1	9.99995000025e-07	ACB
HG02449	2	9.99995000025e-07	ACB
HG02449	3	9.99995000025e-07	ACB
HG02449	4	0.0131284669297714	ACB
HG02449	5	9.99995000025e-07	ACB
HG02449	6	9.99995000025e-07	ACB
HG02449	7	0.915058439730651	ACB
HG02449	8	0.0718080933645773	ACB
HG02450	1	0.0410932040061618	ACB
HG02450	2	9.99995000025e-07	ACB
HG02450	3	9.99995000025e-07	ACB
HG02450	4	9.99995000025e-07	ACB
HG02450	5	9.99995000025e-07	ACB
HG02450	6	9.99995000025e-07	ACB
HG02450	7	0.892472418203666	ACB
HG02450	8	0.0664293778151717	ACB
HG02455	1	9.99994000036e-07	ACB
HG02455	2	9.99994000036e-07	ACB
HG02455	3	9.99994000036e-07	ACB
HG02455	4	9.99994000036e-07	ACB
HG02455	5	9.99994000036e-07	ACB
HG02455	6	9.99994000036e-07	ACB
HG02455	7	0.999993000042	ACB
HG02455	8	9.99994000036e-07	ACB
HG02461	1	9.99995000025e-07	GWD
HG02461	2	9.99995000025e-07	GWD
HG02461	3	0.012669079736212	GWD
HG02461	4	9.99995000025e-07	GWD
HG02461	5	9.99995000025e-07	GWD
HG02461	6	0.000817818059159886	GWD
HG02461	7	0.986508102229628	GWD
HG02461	8	9.99995000025e-07	GWD
HG02462	1	0.075711182715676	GWD
HG02462	2	9.99994000036e-07	GWD
HG02462	3	9.99994000036e-07	GWD
HG02462	4	9.99994000036e-07	GWD
HG02462	5	9.99994000036e-07	GWD
HG02462	6	9.99994000036e-07	GWD
HG02462	7	0.924282817320324	GWD
HG02462	8	9.99994000036e-07	GWD
HG02464	1	9.99994000036e-07	GWD
HG02464	2	9.99994000036e-07	GWD
HG02464	3	9.99994000036e-07	GWD
HG02464	4	9.99994000036e-07	GWD
HG02464	5	9.99994000036e-07	GWD
HG02464	6	9.99994000036e-07	GWD
HG02464	7	0.999993000042	GWD
HG02464	8	9.99994000036e-07	GWD
HG02465	1	9.99994000036e-07	GWD
HG02465	2	9.99994000036e-07	GWD
HG02465	3	9.99994000036e-07	GWD
HG02465	4	9.99994000036e-07	GWD
HG02465	5	9.99994000036e-07	GWD
HG02465	6	9.99994000036e-07	GWD
HG02465	7	0.992520131374208	GWD
HG02465	8	0.00747386866179181	GWD
HG02470	1	9.99994000036e-07	ACB
HG02470	2	9.99994000036e-07	ACB
HG02470	3	9.99994000036e-07	ACB
HG02470	4	9.99994000036e-07	ACB
HG02470	5	9.99994000036e-07	ACB
HG02470	6	9.99994000036e-07	ACB
HG02470	7	0.714838187931044	ACB
HG02470	8	0.285155812104956	ACB
HG02471	1	9.99994000036e-07	ACB
HG02471	2	9.99994000036e-07	ACB
HG02471	3	9.99994000036e-07	ACB
HG02471	4	9.99994000036e-07	ACB
HG02471	5	9.99994000036e-07	ACB
HG02471	6	9.99994000036e-07	ACB
HG02471	7	0.999993000042	ACB
HG02471	8	9.99994000036e-07	ACB
HG02476	1	9.99995000025e-07	ACB
HG02476	2	0.007826648663265	ACB
HG02476	3	9.99995000025e-07	ACB
HG02476	4	9.99995000025e-07	ACB
HG02476	5	9.99995000025e-07	ACB
HG02476	6	9.99995000025e-07	ACB
HG02476	7	0.825387122211981	ACB
HG02476	8	0.166781229149754	ACB
HG02477	1	9.99994000036e-07	ACB
HG02477	2	9.99994000036e-07	ACB
HG02477	3	9.99994000036e-07	ACB
HG02477	4	9.99994000036e-07	ACB
HG02477	5	9.99994000036e-07	ACB
HG02477	6	9.99994000036e-07	ACB
HG02477	7	0.999993000042	ACB
HG02477	8	9.99994000036e-07	ACB
HG02479	1	9.99994000036e-07	ACB
HG02479	2	9.99994000036e-07	ACB
HG02479	3	9.99994000036e-07	ACB
HG02479	4	9.99994000036e-07	ACB
HG02479	5	9.99994000036e-07	ACB
HG02479	6	9.99994000036e-07	ACB
HG02479	7	0.999993000042	ACB
HG02479	8	9.99994000036e-07	ACB
HG02481	1	9.99994000036e-07	ACB
HG02481	2	9.99994000036e-07	ACB
HG02481	3	9.99994000036e-07	ACB
HG02481	4	9.99994000036e-07	ACB
HG02481	5	9.99994000036e-07	ACB
HG02481	6	9.99994000036e-07	ACB
HG02481	7	0.999993000042	ACB
HG02481	8	9.99994000036e-07	ACB
HG02484	1	9.99995000025e-07	ACB
HG02484	2	9.99995000025e-07	ACB
HG02484	3	9.99995000025e-07	ACB
HG02484	4	0.0354385960802649	ACB
HG02484	5	9.99995000025e-07	ACB
HG02484	6	9.99995000025e-07	ACB
HG02484	7	0.964112182350366	ACB
HG02484	8	0.000444221594368968	ACB
HG02485	1	9.99996000016001e-07	ACB
HG02485	2	9.99996000016001e-07	ACB
HG02485	3	0.0125474828726742	ACB
HG02485	4	9.99996000016001e-07	ACB
HG02485	5	0.00375706449341914	ACB
HG02485	6	0.00454774720760299	ACB
HG02485	7	0.979143705442304	ACB
HG02485	8	9.99996000016001e-07	ACB
HG02489	1	9.99995000024999e-07	ACB
HG02489	2	0.00117705963016712	ACB
HG02489	3	9.99995000024999e-07	ACB
HG02489	4	9.99995000024999e-07	ACB
HG02489	5	9.99995000024999e-07	ACB
HG02489	6	9.99995000024999e-07	ACB
HG02489	7	0.802241228928331	ACB
HG02489	8	0.196576711466502	ACB
HG02496	1	9.99994000036e-07	ACB
HG02496	2	9.99994000036e-07	ACB
HG02496	3	9.99994000036e-07	ACB
HG02496	4	9.99994000036e-07	ACB
HG02496	5	9.99994000036e-07	ACB
HG02496	6	9.99994000036e-07	ACB
HG02496	7	0.999993000042	ACB
HG02496	8	9.99994000036e-07	ACB
HG02497	1	9.99995000025e-07	ACB
HG02497	2	9.99995000025e-07	ACB
HG02497	3	9.99995000025e-07	ACB
HG02497	4	9.99995000025e-07	ACB
HG02497	5	9.99995000025e-07	ACB
HG02497	6	0.00601278759232598	ACB
HG02497	7	0.961197537221178	ACB
HG02497	8	0.0327846752114955	ACB
HG02501	1	9.99994000036e-07	ACB
HG02501	2	9.99994000036e-07	ACB
HG02501	3	9.99994000036e-07	ACB
HG02501	4	9.99994000036e-07	ACB
HG02501	5	9.99994000036e-07	ACB
HG02501	6	9.99994000036e-07	ACB
HG02501	7	0.999993000042	ACB
HG02501	8	9.99994000036e-07	ACB
HG02502	1	9.99994000036e-07	ACB
HG02502	2	9.99994000036e-07	ACB
HG02502	3	9.99994000036e-07	ACB
HG02502	4	9.99994000036e-07	ACB
HG02502	5	9.99994000036e-07	ACB
HG02502	6	9.99994000036e-07	ACB
HG02502	7	0.934057564119393	ACB
HG02502	8	0.0659364359166068	ACB
HG02505	1	9.99994000036e-07	ACB
HG02505	2	9.99994000036e-07	ACB
HG02505	3	9.99994000036e-07	ACB
HG02505	4	9.99994000036e-07	ACB
HG02505	5	9.99994000036e-07	ACB
HG02505	6	9.99994000036e-07	ACB
HG02505	7	0.999993000042	ACB
HG02505	8	9.99994000036e-07	ACB
HG02508	1	9.99995000024999e-07	ACB
HG02508	2	9.99995000024999e-07	ACB
HG02508	3	9.99995000024999e-07	ACB
HG02508	4	0.0134565148834063	ACB
HG02508	5	9.99995000024999e-07	ACB
HG02508	6	9.99995000024999e-07	ACB
HG02508	7	0.970225029990979	ACB
HG02508	8	0.0163134551506143	ACB
HG02511	1	0.0499842259179538	ACB
HG02511	2	9.99995000025e-07	ACB
HG02511	3	9.99995000025e-07	ACB
HG02511	4	9.99995000025e-07	ACB
HG02511	5	9.99995000025e-07	ACB
HG02511	6	9.99995000025e-07	ACB
HG02511	7	0.890830888330671	ACB
HG02511	8	0.059179885776375	ACB
HG02536	1	9.99995000025e-07	ACB
HG02536	2	9.99995000025e-07	ACB
HG02536	3	0.675075269217393	ACB
HG02536	4	9.99995000025e-07	ACB
HG02536	5	9.99995000025e-07	ACB
HG02536	6	9.99995000025e-07	ACB
HG02536	7	0.25288392497998	ACB
HG02536	8	0.0720358058276267	ACB
HG02537	1	9.99994000036e-07	ACB
HG02537	2	9.99994000036e-07	ACB
HG02537	3	9.99994000036e-07	ACB
HG02537	4	9.99994000036e-07	ACB
HG02537	5	9.99994000036e-07	ACB
HG02537	6	9.99994000036e-07	ACB
HG02537	7	0.999993000042	ACB
HG02537	8	9.99994000036e-07	ACB
HG02541	1	9.99994000036e-07	ACB
HG02541	2	9.99994000036e-07	ACB
HG02541	3	0.144285663939608	ACB
HG02541	4	9.99994000036e-07	ACB
HG02541	5	9.99994000036e-07	ACB
HG02541	6	9.99994000036e-07	ACB
HG02541	7	0.855708336096392	ACB
HG02541	8	9.99994000036e-07	ACB
HG02545	1	9.99995000025001e-07	ACB
HG02545	2	9.99995000025001e-07	ACB
HG02545	3	9.99995000025001e-07	ACB
HG02545	4	0.00965431414118003	ACB
HG02545	5	9.99995000025001e-07	ACB
HG02545	6	9.99995000025001e-07	ACB
HG02545	7	0.96429235255255	ACB
HG02545	8	0.0260483333312698	ACB
HG02546	1	9.99995000025e-07	ACB
HG02546	2	9.99995000025e-07	ACB
HG02546	3	0.0731375872968212	ACB
HG02546	4	9.99995000025e-07	ACB
HG02546	5	9.99995000025e-07	ACB
HG02546	6	9.99995000025e-07	ACB
HG02546	7	0.783782632581502	ACB
HG02546	8	0.143074780146677	ACB
HG02549	1	9.99995000025e-07	ACB
HG02549	2	9.99995000025e-07	ACB
HG02549	3	0.206974878618614	ACB
HG02549	4	9.99995000025e-07	ACB
HG02549	5	9.99995000025e-07	ACB
HG02549	6	9.99995000025e-07	ACB
HG02549	7	0.6956287338046	ACB
HG02549	8	0.0973913876017863	ACB
HG02554	1	0.45897347632876	ACB
HG02554	2	9.99995000025e-07	ACB
HG02554	3	0.075820788023252	ACB
HG02554	4	9.99995000025e-07	ACB
HG02554	5	9.99995000025e-07	ACB
HG02554	6	9.99995000025e-07	ACB
HG02554	7	0.465200735672988	ACB
HG02554	8	9.99995000025e-07	ACB
HG02555	1	9.99995000025e-07	ACB
HG02555	2	0.00209688483386881	ACB
HG02555	3	9.99995000025e-07	ACB
HG02555	4	9.99995000025e-07	ACB
HG02555	5	9.99995000025e-07	ACB
HG02555	6	0.00573579668765288	ACB
HG02555	7	0.992162318503478	ACB
HG02555	8	9.99995000025e-07	ACB
HG02557	1	0.0902140675108392	ACB
HG02557	2	0.00977750765078621	ACB
HG02557	3	0.29502029567688	ACB
HG02557	4	9.99997000009e-07	ACB
HG02557	5	9.99997000009e-07	ACB
HG02557	6	0.00296471314451966	ACB
HG02557	7	0.602020416025976	ACB
HG02557	8	9.99997000009e-07	ACB
HG02558	1	9.99995000024999e-07	ACB
HG02558	2	9.99995000024999e-07	ACB
HG02558	3	6.41454331937196e-05	ACB
HG02558	4	9.99995000024999e-07	ACB
HG02558	5	9.99995000024999e-07	ACB
HG02558	6	9.99995000024999e-07	ACB
HG02558	7	0.907993457054043	ACB
HG02558	8	0.0919373975377632	ACB
HG02561	1	9.99994000036e-07	GWD
HG02561	2	9.99994000036e-07	GWD
HG02561	3	9.99994000036e-07	GWD
HG02561	4	9.99994000036e-07	GWD
HG02561	5	9.99994000036e-07	GWD
HG02561	6	9.99994000036e-07	GWD
HG02561	7	0.999993000042	GWD
HG02561	8	9.99994000036e-07	GWD
HG02562	1	9.99994000036e-07	GWD
HG02562	2	9.99994000036e-07	GWD
HG02562	3	9.99994000036e-07	GWD
HG02562	4	9.99994000036e-07	GWD
HG02562	5	9.99994000036e-07	GWD
HG02562	6	0.00398254786874007	GWD
HG02562	7	0.99601145216726	GWD
HG02562	8	9.99994000036e-07	GWD
HG02568	1	9.99994000036e-07	GWD
HG02568	2	9.99994000036e-07	GWD
HG02568	3	9.99994000036e-07	GWD
HG02568	4	9.99994000036e-07	GWD
HG02568	5	9.99994000036e-07	GWD
HG02568	6	9.99994000036e-07	GWD
HG02568	7	0.999993000042	GWD
HG02568	8	9.99994000036e-07	GWD
HG02570	1	9.99994000035999e-07	GWD
HG02570	2	9.99994000035999e-07	GWD
HG02570	3	9.99994000035999e-07	GWD
HG02570	4	9.99994000035999e-07	GWD
HG02570	5	0.0109734969796619	GWD
HG02570	6	9.99994000035999e-07	GWD
HG02570	7	0.989020503056338	GWD
HG02570	8	9.99994000035999e-07	GWD
HG02571	1	9.99994000035999e-07	GWD
HG02571	2	9.99994000035999e-07	GWD
HG02571	3	9.99994000035999e-07	GWD
HG02571	4	9.99994000035999e-07	GWD
HG02571	5	9.99994000035999e-07	GWD
HG02571	6	9.99994000035999e-07	GWD
HG02571	7	0.976089892709901	GWD
HG02571	8	0.0239041073260985	GWD
HG02573	1	9.99994000035999e-07	GWD
HG02573	2	9.99994000035999e-07	GWD
HG02573	3	9.99994000035999e-07	GWD
HG02573	4	0.00810043216946019	GWD
HG02573	5	9.99994000035999e-07	GWD
HG02573	6	9.99994000035999e-07	GWD
HG02573	7	0.99189356786654	GWD
HG02573	8	9.99994000035999e-07	GWD
HG02574	1	9.99994000036e-07	GWD
HG02574	2	9.99994000036e-07	GWD
HG02574	3	9.99994000036e-07	GWD
HG02574	4	9.99994000036e-07	GWD
HG02574	5	9.99994000036e-07	GWD
HG02574	6	9.99994000036e-07	GWD
HG02574	7	0.999993000042	GWD
HG02574	8	9.99994000036e-07	GWD
HG02577	1	9.99994000036e-07	ACB
HG02577	2	9.99994000036e-07	ACB
HG02577	3	9.99994000036e-07	ACB
HG02577	4	9.99994000036e-07	ACB
HG02577	5	9.99994000036e-07	ACB
HG02577	6	9.99994000036e-07	ACB
HG02577	7	0.999993000042	ACB
HG02577	8	9.99994000036e-07	ACB
HG02580	1	0.00291278410634469	ACB
HG02580	2	0.00173073174605129	ACB
HG02580	3	0.111314106712364	ACB
HG02580	4	9.99998000004e-07	ACB
HG02580	5	0.0117995905828291	ACB
HG02580	6	9.99998000004e-07	ACB
HG02580	7	0.489675314537762	ACB
HG02580	8	0.382565472318649	ACB
HG02582	1	0.0093541004639485	GWD
HG02582	2	9.99994000035999e-07	GWD
HG02582	3	9.99994000035999e-07	GWD
HG02582	4	9.99994000035999e-07	GWD
HG02582	5	9.99994000035999e-07	GWD
HG02582	6	9.99994000035999e-07	GWD
HG02582	7	0.990639899572051	GWD
HG02582	8	9.99994000035999e-07	GWD
HG02583	1	9.99994000036e-07	GWD
HG02583	2	9.99994000036e-07	GWD
HG02583	3	9.99994000036e-07	GWD
HG02583	4	0.00343784092713923	GWD
HG02583	5	9.99994000036e-07	GWD
HG02583	6	9.99994000036e-07	GWD
HG02583	7	0.99655615910886	GWD
HG02583	8	9.99994000036e-07	GWD
HG02585	1	9.99994000036e-07	GWD
HG02585	2	9.99994000036e-07	GWD
HG02585	3	0.00589313576589114	GWD
HG02585	4	9.99994000036e-07	GWD
HG02585	5	9.99994000036e-07	GWD
HG02585	6	9.99994000036e-07	GWD
HG02585	7	0.994100864270109	GWD
HG02585	8	9.99994000036e-07	GWD
HG02586	1	9.99994000036e-07	GWD
HG02586	2	9.99994000036e-07	GWD
HG02586	3	0.0110898318038076	GWD
HG02586	4	9.99994000036e-07	GWD
HG02586	5	9.99994000036e-07	GWD
HG02586	6	9.99994000036e-07	GWD
HG02586	7	0.988904168232192	GWD
HG02586	8	9.99994000036e-07	GWD
HG02588	1	9.99994000036e-07	GWD
HG02588	2	9.99994000036e-07	GWD
HG02588	3	9.99994000036e-07	GWD
HG02588	4	9.99994000036e-07	GWD
HG02588	5	0.00858037327131635	GWD
HG02588	6	9.99994000036e-07	GWD
HG02588	7	0.991413626764684	GWD
HG02588	8	9.99994000036e-07	GWD
HG02589	1	9.99994000036e-07	GWD
HG02589	2	9.99994000036e-07	GWD
HG02589	3	9.99994000036e-07	GWD
HG02589	4	9.99994000036e-07	GWD
HG02589	5	9.99994000036e-07	GWD
HG02589	6	9.99994000036e-07	GWD
HG02589	7	0.999993000042	GWD
HG02589	8	9.99994000036e-07	GWD
HG02594	1	0.0674840434080946	GWD
HG02594	2	9.99994000035999e-07	GWD
HG02594	3	9.99994000035999e-07	GWD
HG02594	4	9.99994000035999e-07	GWD
HG02594	5	9.99994000035999e-07	GWD
HG02594	6	9.99994000035999e-07	GWD
HG02594	7	0.932509956627905	GWD
HG02594	8	9.99994000035999e-07	GWD
HG02595	1	9.99994000035999e-07	GWD
HG02595	2	9.99994000035999e-07	GWD
HG02595	3	9.99994000035999e-07	GWD
HG02595	4	9.99994000035999e-07	GWD
HG02595	5	9.99994000035999e-07	GWD
HG02595	6	0.00892780592553699	GWD
HG02595	7	0.991066194110463	GWD
HG02595	8	9.99994000035999e-07	GWD
HG02610	1	9.99994000036e-07	GWD
HG02610	2	9.99994000036e-07	GWD
HG02610	3	9.99994000036e-07	GWD
HG02610	4	9.99994000036e-07	GWD
HG02610	5	9.99994000036e-07	GWD
HG02610	6	9.99994000036e-07	GWD
HG02610	7	0.999993000042	GWD
HG02610	8	9.99994000036e-07	GWD
HG02611	1	9.99994000036e-07	GWD
HG02611	2	0.027376763445577	GWD
HG02611	3	9.99994000036e-07	GWD
HG02611	4	9.99994000036e-07	GWD
HG02611	5	9.99994000036e-07	GWD
HG02611	6	9.99994000036e-07	GWD
HG02611	7	0.972617236590423	GWD
HG02611	8	9.99994000036e-07	GWD
HG02613	1	0.193411763738577	GWD
HG02613	2	9.99994000035999e-07	GWD
HG02613	3	9.99994000035999e-07	GWD
HG02613	4	9.99994000035999e-07	GWD
HG02613	5	9.99994000035999e-07	GWD
HG02613	6	9.99994000035999e-07	GWD
HG02613	7	0.806582236297423	GWD
HG02613	8	9.99994000035999e-07	GWD
HG02614	1	9.99994000036e-07	GWD
HG02614	2	9.99994000036e-07	GWD
HG02614	3	9.99994000036e-07	GWD
HG02614	4	9.99994000036e-07	GWD
HG02614	5	9.99994000036e-07	GWD
HG02614	6	9.99994000036e-07	GWD
HG02614	7	0.958292061802805	GWD
HG02614	8	0.041701938233195	GWD
HG02620	1	9.99994000035999e-07	GWD
HG02620	2	9.99994000035999e-07	GWD
HG02620	3	9.99994000035999e-07	GWD
HG02620	4	9.99994000035999e-07	GWD
HG02620	5	9.99994000035999e-07	GWD
HG02620	6	9.99994000035999e-07	GWD
HG02620	7	0.99532120851131	GWD
HG02620	8	0.00467279152469004	GWD
HG02621	1	9.99994000035999e-07	GWD
HG02621	2	9.99994000035999e-07	GWD
HG02621	3	9.99994000035999e-07	GWD
HG02621	4	9.99994000035999e-07	GWD
HG02621	5	9.99994000035999e-07	GWD
HG02621	6	0.00678454851867005	GWD
HG02621	7	0.99320945151733	GWD
HG02621	8	9.99994000035999e-07	GWD
HG02623	1	9.99994000036e-07	GWD
HG02623	2	9.99994000036e-07	GWD
HG02623	3	9.99994000036e-07	GWD
HG02623	4	9.99994000036e-07	GWD
HG02623	5	9.99994000036e-07	GWD
HG02623	6	9.99994000036e-07	GWD
HG02623	7	0.999993000042	GWD
HG02623	8	9.99994000036e-07	GWD
HG02624	1	9.99994000036e-07	GWD
HG02624	2	9.99994000036e-07	GWD
HG02624	3	9.99994000036e-07	GWD
HG02624	4	9.99994000036e-07	GWD
HG02624	5	9.99994000036e-07	GWD
HG02624	6	9.99994000036e-07	GWD
HG02624	7	0.999993000042	GWD
HG02624	8	9.99994000036e-07	GWD
HG02628	1	9.99994000036001e-07	GWD
HG02628	2	9.99994000036001e-07	GWD
HG02628	3	9.99994000036001e-07	GWD
HG02628	4	9.99994000036001e-07	GWD
HG02628	5	9.99994000036001e-07	GWD
HG02628	6	9.99994000036001e-07	GWD
HG02628	7	0.991392714663583	GWD
HG02628	8	0.00860128537241644	GWD
HG02629	1	9.99994000036001e-07	GWD
HG02629	2	9.99994000036001e-07	GWD
HG02629	3	9.99994000036001e-07	GWD
HG02629	4	9.99994000036001e-07	GWD
HG02629	5	9.99994000036001e-07	GWD
HG02629	6	0.00304665104550611	GWD
HG02629	7	0.996947348990494	GWD
HG02629	8	9.99994000036001e-07	GWD
HG02634	1	9.99994000035999e-07	GWD
HG02634	2	9.99994000035999e-07	GWD
HG02634	3	9.99994000035999e-07	GWD
HG02634	4	0.0107155075470322	GWD
HG02634	5	9.99994000035999e-07	GWD
HG02634	6	9.99994000035999e-07	GWD
HG02634	7	0.989278492488968	GWD
HG02634	8	9.99994000035999e-07	GWD
HG02635	1	9.99994000036e-07	GWD
HG02635	2	9.99994000036e-07	GWD
HG02635	3	9.99994000036e-07	GWD
HG02635	4	9.99994000036e-07	GWD
HG02635	5	9.99994000036e-07	GWD
HG02635	6	9.99994000036e-07	GWD
HG02635	7	0.999993000042	GWD
HG02635	8	9.99994000036e-07	GWD
HG02642	1	9.99994000036e-07	GWD
HG02642	2	9.99994000036e-07	GWD
HG02642	3	9.99994000036e-07	GWD
HG02642	4	9.99994000036e-07	GWD
HG02642	5	9.99994000036e-07	GWD
HG02642	6	9.99994000036e-07	GWD
HG02642	7	0.9383620204455	GWD
HG02642	8	0.0616319795905002	GWD
HG02643	1	9.99994000035999e-07	GWD
HG02643	2	9.99994000035999e-07	GWD
HG02643	3	0.00152711882408002	GWD
HG02643	4	9.99994000035999e-07	GWD
HG02643	5	9.99994000035999e-07	GWD
HG02643	6	9.99994000035999e-07	GWD
HG02643	7	0.99846688121192	GWD
HG02643	8	9.99994000035999e-07	GWD
HG02645	1	9.99994000036e-07	GWD
HG02645	2	9.99994000036e-07	GWD
HG02645	3	9.99994000036e-07	GWD
HG02645	4	9.99994000036e-07	GWD
HG02645	5	9.99994000036e-07	GWD
HG02645	6	9.99994000036e-07	GWD
HG02645	7	0.999971155945291	GWD
HG02645	8	2.28440907085301e-05	GWD
HG02646	1	9.99995000025e-07	GWD
HG02646	2	0.00854360015789518	GWD
HG02646	3	9.99995000025e-07	GWD
HG02646	4	0.0114372860079265	GWD
HG02646	5	9.99995000025e-07	GWD
HG02646	6	9.99995000025e-07	GWD
HG02646	7	0.980014113859178	GWD
HG02646	8	9.99995000025e-07	GWD
HG02666	1	9.99994000036e-07	GWD
HG02666	2	9.99994000036e-07	GWD
HG02666	3	9.99994000036e-07	GWD
HG02666	4	9.99994000036e-07	GWD
HG02666	5	9.99994000036e-07	GWD
HG02666	6	9.99994000036e-07	GWD
HG02666	7	0.999993000042	GWD
HG02666	8	9.99994000036e-07	GWD
HG02667	1	0.0253735118019646	GWD
HG02667	2	9.99994000036e-07	GWD
HG02667	3	9.99994000036e-07	GWD
HG02667	4	9.99994000036e-07	GWD
HG02667	5	9.99994000036e-07	GWD
HG02667	6	9.99994000036e-07	GWD
HG02667	7	0.974620488234035	GWD
HG02667	8	9.99994000036e-07	GWD
HG02675	1	9.99994000036e-07	GWD
HG02675	2	9.99994000036e-07	GWD
HG02675	3	9.99994000036e-07	GWD
HG02675	4	9.99994000036e-07	GWD
HG02675	5	9.99994000036e-07	GWD
HG02675	6	9.99994000036e-07	GWD
HG02675	7	0.975151643574112	GWD
HG02675	8	0.0248423564618879	GWD
HG02676	1	9.99994000035999e-07	GWD
HG02676	2	9.99994000035999e-07	GWD
HG02676	3	9.99994000035999e-07	GWD
HG02676	4	9.99994000035999e-07	GWD
HG02676	5	9.99994000035999e-07	GWD
HG02676	6	9.99994000035999e-07	GWD
HG02676	7	0.998113897514699	GWD
HG02676	8	0.00188010252130103	GWD
HG02678	1	9.99994000036e-07	GWD
HG02678	2	9.99994000036e-07	GWD
HG02678	3	9.99994000036e-07	GWD
HG02678	4	9.99994000036e-07	GWD
HG02678	5	9.99994000036e-07	GWD
HG02678	6	9.99994000036e-07	GWD
HG02678	7	0.999993000042	GWD
HG02678	8	9.99994000036e-07	GWD
HG02679	1	0.0244061468752408	GWD
HG02679	2	9.99994000036e-07	GWD
HG02679	3	9.99994000036e-07	GWD
HG02679	4	9.99994000036e-07	GWD
HG02679	5	9.99994000036e-07	GWD
HG02679	6	9.99994000036e-07	GWD
HG02679	7	0.975587853160759	GWD
HG02679	8	9.99994000036e-07	GWD
HG02702	1	0.0698770461519167	GWD
HG02702	2	9.99995000025e-07	GWD
HG02702	3	0.0395789279630788	GWD
HG02702	4	9.99995000025e-07	GWD
HG02702	5	9.99995000025e-07	GWD
HG02702	6	9.99995000025e-07	GWD
HG02702	7	0.890539025910005	GWD
HG02702	8	9.99995000025e-07	GWD
HG02703	1	9.99994000036e-07	GWD
HG02703	2	9.99994000036e-07	GWD
HG02703	3	9.99994000036e-07	GWD
HG02703	4	9.99994000036e-07	GWD
HG02703	5	9.99994000036e-07	GWD
HG02703	6	9.99994000036e-07	GWD
HG02703	7	0.999993000042	GWD
HG02703	8	9.99994000036e-07	GWD
HG02715	1	0.0584287113092871	GWD
HG02715	2	9.99994000036e-07	GWD
HG02715	3	9.99994000036e-07	GWD
HG02715	4	9.99994000036e-07	GWD
HG02715	5	9.99994000036e-07	GWD
HG02715	6	9.99994000036e-07	GWD
HG02715	7	0.941565288726713	GWD
HG02715	8	9.99994000036e-07	GWD
HG02716	1	0.00914878287587886	GWD
HG02716	2	9.99994000036e-07	GWD
HG02716	3	9.99994000036e-07	GWD
HG02716	4	9.99994000036e-07	GWD
HG02716	5	9.99994000036e-07	GWD
HG02716	6	9.99994000036e-07	GWD
HG02716	7	0.990845217160121	GWD
HG02716	8	9.99994000036e-07	GWD
HG02721	1	9.99994000036e-07	GWD
HG02721	2	9.99994000036e-07	GWD
HG02721	3	9.99994000036e-07	GWD
HG02721	4	9.99994000036e-07	GWD
HG02721	5	9.99994000036e-07	GWD
HG02721	6	9.99994000036e-07	GWD
HG02721	7	0.999993000042	GWD
HG02721	8	9.99994000036e-07	GWD
HG02722	1	9.99994000035999e-07	GWD
HG02722	2	9.99994000035999e-07	GWD
HG02722	3	9.99994000035999e-07	GWD
HG02722	4	9.99994000035999e-07	GWD
HG02722	5	9.99994000035999e-07	GWD
HG02722	6	0.0085098073825896	GWD
HG02722	7	0.99148419265341	GWD
HG02722	8	9.99994000035999e-07	GWD
HG02756	1	9.99994000036e-07	GWD
HG02756	2	9.99994000036e-07	GWD
HG02756	3	9.99994000036e-07	GWD
HG02756	4	9.99994000036e-07	GWD
HG02756	5	0.0226511263228698	GWD
HG02756	6	9.99994000036e-07	GWD
HG02756	7	0.97734287371313	GWD
HG02756	8	9.99994000036e-07	GWD
HG02757	1	9.99994000036e-07	GWD
HG02757	2	9.99994000036e-07	GWD
HG02757	3	9.99994000036e-07	GWD
HG02757	4	9.99994000036e-07	GWD
HG02757	5	9.99994000036e-07	GWD
HG02757	6	9.99994000036e-07	GWD
HG02757	7	0.999993000042	GWD
HG02757	8	9.99994000036e-07	GWD
HG02759	1	9.99994000036e-07	GWD
HG02759	2	9.99994000036e-07	GWD
HG02759	3	9.99994000036e-07	GWD
HG02759	4	9.99994000036e-07	GWD
HG02759	5	9.99994000036e-07	GWD
HG02759	6	9.99994000036e-07	GWD
HG02759	7	0.999993000042	GWD
HG02759	8	9.99994000036e-07	GWD
HG02760	1	9.99994000036e-07	GWD
HG02760	2	9.99994000036e-07	GWD
HG02760	3	9.99994000036e-07	GWD
HG02760	4	9.99994000036e-07	GWD
HG02760	5	9.99994000036e-07	GWD
HG02760	6	9.99994000036e-07	GWD
HG02760	7	0.999993000042	GWD
HG02760	8	9.99994000036e-07	GWD
HG02763	1	0.0102129587211563	GWD
HG02763	2	9.99994000036e-07	GWD
HG02763	3	9.99994000036e-07	GWD
HG02763	4	9.99994000036e-07	GWD
HG02763	5	9.99994000036e-07	GWD
HG02763	6	9.99994000036e-07	GWD
HG02763	7	0.989781041314843	GWD
HG02763	8	9.99994000036e-07	GWD
HG02768	1	9.99994000036e-07	GWD
HG02768	2	9.99994000036e-07	GWD
HG02768	3	9.99994000036e-07	GWD
HG02768	4	9.99994000036e-07	GWD
HG02768	5	9.99994000036e-07	GWD
HG02768	6	9.99994000036e-07	GWD
HG02768	7	0.999993000042	GWD
HG02768	8	9.99994000036e-07	GWD
HG02769	1	9.99994000036e-07	GWD
HG02769	2	9.99994000036e-07	GWD
HG02769	3	9.99994000036e-07	GWD
HG02769	4	9.99994000036e-07	GWD
HG02769	5	9.99994000036e-07	GWD
HG02769	6	9.99994000036e-07	GWD
HG02769	7	0.999993000042	GWD
HG02769	8	9.99994000036e-07	GWD
HG02771	1	9.99994000036e-07	GWD
HG02771	2	9.99994000036e-07	GWD
HG02771	3	9.99994000036e-07	GWD
HG02771	4	9.99994000036e-07	GWD
HG02771	5	9.99994000036e-07	GWD
HG02771	6	9.99994000036e-07	GWD
HG02771	7	0.999993000042	GWD
HG02771	8	9.99994000036e-07	GWD
HG02772	1	9.99994000036e-07	GWD
HG02772	2	9.99994000036e-07	GWD
HG02772	3	9.99994000036e-07	GWD
HG02772	4	9.99994000036e-07	GWD
HG02772	5	9.99994000036e-07	GWD
HG02772	6	9.99994000036e-07	GWD
HG02772	7	0.999993000042	GWD
HG02772	8	9.99994000036e-07	GWD
HG02798	1	9.99994000036e-07	GWD
HG02798	2	9.99994000036e-07	GWD
HG02798	3	9.99994000036e-07	GWD
HG02798	4	9.99994000036e-07	GWD
HG02798	5	9.99994000036e-07	GWD
HG02798	6	9.99994000036e-07	GWD
HG02798	7	0.999993000042	GWD
HG02798	8	9.99994000036e-07	GWD
HG02799	1	0.000709902156651542	GWD
HG02799	2	9.99995000025001e-07	GWD
HG02799	3	9.99995000025001e-07	GWD
HG02799	4	9.99995000025001e-07	GWD
HG02799	5	9.99995000025001e-07	GWD
HG02799	6	0.00951475265964562	GWD
HG02799	7	0.989770345208703	GWD
HG02799	8	9.99995000025001e-07	GWD
HG02804	1	9.99994000036e-07	GWD
HG02804	2	9.99994000036e-07	GWD
HG02804	3	9.99994000036e-07	GWD
HG02804	4	9.99994000036e-07	GWD
HG02804	5	9.99994000036e-07	GWD
HG02804	6	9.99994000036e-07	GWD
HG02804	7	0.999993000042	GWD
HG02804	8	9.99994000036e-07	GWD
HG02805	1	9.99994000036e-07	GWD
HG02805	2	9.99994000036e-07	GWD
HG02805	3	9.99994000036e-07	GWD
HG02805	4	9.99994000036e-07	GWD
HG02805	5	9.99994000036e-07	GWD
HG02805	6	9.99994000036e-07	GWD
HG02805	7	0.999993000042	GWD
HG02805	8	9.99994000036e-07	GWD
HG02807	1	9.99994000036e-07	GWD
HG02807	2	0.000100804493818785	GWD
HG02807	3	9.99994000036e-07	GWD
HG02807	4	9.99994000036e-07	GWD
HG02807	5	9.99994000036e-07	GWD
HG02807	6	9.99994000036e-07	GWD
HG02807	7	0.999893195542181	GWD
HG02807	8	9.99994000036e-07	GWD
HG02808	1	9.99994000036e-07	GWD
HG02808	2	9.99994000036e-07	GWD
HG02808	3	9.99994000036e-07	GWD
HG02808	4	0.00109595578893168	GWD
HG02808	5	9.99994000036e-07	GWD
HG02808	6	9.99994000036e-07	GWD
HG02808	7	0.998898044247068	GWD
HG02808	8	9.99994000036e-07	GWD
HG02810	1	0.030699618202162	GWD
HG02810	2	9.99996000016e-07	GWD
HG02810	3	9.99996000016e-07	GWD
HG02810	4	9.99996000016e-07	GWD
HG02810	5	9.99996000016e-07	GWD
HG02810	6	0.00967871001652276	GWD
HG02810	7	0.937137776806558	GWD
HG02810	8	0.0224798949907576	GWD
HG02811	1	9.99994000036001e-07	GWD
HG02811	2	9.99994000036001e-07	GWD
HG02811	3	9.99994000036001e-07	GWD
HG02811	4	9.99994000036001e-07	GWD
HG02811	5	9.99994000036001e-07	GWD
HG02811	6	9.99994000036001e-07	GWD
HG02811	7	0.988040225308596	GWD
HG02811	8	0.0119537747274033	GWD
HG02813	1	9.99994000036e-07	GWD
HG02813	2	9.99994000036e-07	GWD
HG02813	3	9.99994000036e-07	GWD
HG02813	4	9.99994000036e-07	GWD
HG02813	5	9.99994000036e-07	GWD
HG02813	6	9.99994000036e-07	GWD
HG02813	7	0.999993000042	GWD
HG02813	8	9.99994000036e-07	GWD
HG02814	1	9.99994000036e-07	GWD
HG02814	2	0.0224544693819312	GWD
HG02814	3	9.99994000036e-07	GWD
HG02814	4	9.99994000036e-07	GWD
HG02814	5	9.99994000036e-07	GWD
HG02814	6	9.99994000036e-07	GWD
HG02814	7	0.977539530654069	GWD
HG02814	8	9.99994000036e-07	GWD
HG02816	1	9.99994000036e-07	GWD
HG02816	2	9.99994000036e-07	GWD
HG02816	3	9.99994000036e-07	GWD
HG02816	4	9.99994000036e-07	GWD
HG02816	5	9.99994000036e-07	GWD
HG02816	6	9.99994000036e-07	GWD
HG02816	7	0.999993000042	GWD
HG02816	8	9.99994000036e-07	GWD
HG02817	1	9.99994000036001e-07	GWD
HG02817	2	9.99994000036001e-07	GWD
HG02817	3	9.99994000036001e-07	GWD
HG02817	4	9.99994000036001e-07	GWD
HG02817	5	9.99994000036001e-07	GWD
HG02817	6	0.00183399140467208	GWD
HG02817	7	0.998160008631328	GWD
HG02817	8	9.99994000036001e-07	GWD
HG02819	1	0.0157914020751863	GWD
HG02819	2	9.99994000036e-07	GWD
HG02819	3	9.99994000036e-07	GWD
HG02819	4	9.99994000036e-07	GWD
HG02819	5	9.99994000036e-07	GWD
HG02819	6	9.99994000036e-07	GWD
HG02819	7	0.984202597960813	GWD
HG02819	8	9.99994000036e-07	GWD
HG02820	1	0.0080606892267883	GWD
HG02820	2	9.99995000025e-07	GWD
HG02820	3	9.99995000025e-07	GWD
HG02820	4	9.99995000025e-07	GWD
HG02820	5	9.99995000025e-07	GWD
HG02820	6	9.99995000025e-07	GWD
HG02820	7	0.951996031720607	GWD
HG02820	8	0.0399382790776045	GWD
HG02836	1	9.99995000025e-07	GWD
HG02836	2	0.00639708434322912	GWD
HG02836	3	9.99995000025e-07	GWD
HG02836	4	0.0138703344108418	GWD
HG02836	5	9.99995000025e-07	GWD
HG02836	6	9.99995000025e-07	GWD
HG02836	7	0.979727581270929	GWD
HG02836	8	9.99995000025e-07	GWD
HG02837	1	9.99994000036e-07	GWD
HG02837	2	9.99994000036e-07	GWD
HG02837	3	9.99994000036e-07	GWD
HG02837	4	9.99994000036e-07	GWD
HG02837	5	9.99994000036e-07	GWD
HG02837	6	9.99994000036e-07	GWD
HG02837	7	0.987330503974877	GWD
HG02837	8	0.0126634960611231	GWD
HG02839	1	9.99994000036e-07	GWD
HG02839	2	9.99994000036e-07	GWD
HG02839	3	9.99994000036e-07	GWD
HG02839	4	9.99994000036e-07	GWD
HG02839	5	9.99994000036e-07	GWD
HG02839	6	9.99994000036e-07	GWD
HG02839	7	0.999993000042	GWD
HG02839	8	9.99994000036e-07	GWD
HG02840	1	9.99994000036e-07	GWD
HG02840	2	9.99994000036e-07	GWD
HG02840	3	9.99994000036e-07	GWD
HG02840	4	9.99994000036e-07	GWD
HG02840	5	9.99994000036e-07	GWD
HG02840	6	9.99994000036e-07	GWD
HG02840	7	0.999993000042	GWD
HG02840	8	9.99994000036e-07	GWD
HG02851	1	0.061883727078199	GWD
HG02851	2	9.99994000036e-07	GWD
HG02851	3	9.99994000036e-07	GWD
HG02851	4	9.99994000036e-07	GWD
HG02851	5	9.99994000036e-07	GWD
HG02851	6	9.99994000036e-07	GWD
HG02851	7	0.938110272957801	GWD
HG02851	8	9.99994000036e-07	GWD
HG02852	1	0.0180348067616117	GWD
HG02852	2	9.99996000016e-07	GWD
HG02852	3	0.00359683588164988	GWD
HG02852	4	9.99996000016e-07	GWD
HG02852	5	9.99996000016e-07	GWD
HG02852	6	9.99996000016e-07	GWD
HG02852	7	0.958661413163047	GWD
HG02852	8	0.0197029442096912	GWD
HG02854	1	9.99994000036e-07	GWD
HG02854	2	9.99994000036e-07	GWD
HG02854	3	9.99994000036e-07	GWD
HG02854	4	9.99994000036e-07	GWD
HG02854	5	9.99994000036e-07	GWD
HG02854	6	9.99994000036e-07	GWD
HG02854	7	0.999993000042	GWD
HG02854	8	9.99994000036e-07	GWD
HG02855	1	9.99996000016e-07	GWD
HG02855	2	9.99996000016e-07	GWD
HG02855	3	9.99996000016e-07	GWD
HG02855	4	0.000930776703302308	GWD
HG02855	5	0.00707251299728352	GWD
HG02855	6	0.00594302712846798	GWD
HG02855	7	0.986049683186946	GWD
HG02855	8	9.99996000016e-07	GWD
HG02860	1	9.99994000036e-07	GWD
HG02860	2	9.99994000036e-07	GWD
HG02860	3	9.99994000036e-07	GWD
HG02860	4	9.99994000036e-07	GWD
HG02860	5	9.99994000036e-07	GWD
HG02860	6	9.99994000036e-07	GWD
HG02860	7	0.999993000042	GWD
HG02860	8	9.99994000036e-07	GWD
HG02861	1	9.99994000035999e-07	GWD
HG02861	2	9.99994000035999e-07	GWD
HG02861	3	9.99994000035999e-07	GWD
HG02861	4	0.00205967743038299	GWD
HG02861	5	9.99994000035999e-07	GWD
HG02861	6	9.99994000035999e-07	GWD
HG02861	7	0.997934322605617	GWD
HG02861	8	9.99994000035999e-07	GWD
HG02870	1	9.99995000025e-07	GWD
HG02870	2	9.99995000025e-07	GWD
HG02870	3	9.99995000025e-07	GWD
HG02870	4	9.99995000025e-07	GWD
HG02870	5	9.99995000025e-07	GWD
HG02870	6	0.00338392909810963	GWD
HG02870	7	0.99609746990916	GWD
HG02870	8	0.000513601017730246	GWD
HG02878	1	9.99994000035999e-07	GWD
HG02878	2	9.99994000035999e-07	GWD
HG02878	3	9.99994000035999e-07	GWD
HG02878	4	9.99994000035999e-07	GWD
HG02878	5	9.99994000035999e-07	GWD
HG02878	6	9.99994000035999e-07	GWD
HG02878	7	0.975586031938406	GWD
HG02878	8	0.0244079680975941	GWD
HG02879	1	9.99994000036e-07	GWD
HG02879	2	9.99994000036e-07	GWD
HG02879	3	9.99994000036e-07	GWD
HG02879	4	9.99994000036e-07	GWD
HG02879	5	9.99994000036e-07	GWD
HG02879	6	9.99994000036e-07	GWD
HG02879	7	0.999993000042	GWD
HG02879	8	9.99994000036e-07	GWD
HG02881	1	0.0283885202397587	GWD
HG02881	2	9.99994000036001e-07	GWD
HG02881	3	9.99994000036001e-07	GWD
HG02881	4	9.99994000036001e-07	GWD
HG02881	5	9.99994000036001e-07	GWD
HG02881	6	9.99994000036001e-07	GWD
HG02881	7	0.971605479796241	GWD
HG02881	8	9.99994000036001e-07	GWD
HG02882	1	9.99994000036e-07	GWD
HG02882	2	9.99994000036e-07	GWD
HG02882	3	9.99994000036e-07	GWD
HG02882	4	9.99994000036e-07	GWD
HG02882	5	9.99994000036e-07	GWD
HG02882	6	9.99994000036e-07	GWD
HG02882	7	0.999993000042	GWD
HG02882	8	9.99994000036e-07	GWD
HG02884	1	9.99994000036e-07	GWD
HG02884	2	9.99994000036e-07	GWD
HG02884	3	9.99994000036e-07	GWD
HG02884	4	9.99994000036e-07	GWD
HG02884	5	9.99994000036e-07	GWD
HG02884	6	0.0119117456959459	GWD
HG02884	7	0.988082254340054	GWD
HG02884	8	9.99994000036e-07	GWD
HG02885	1	9.99995000025e-07	GWD
HG02885	2	9.99995000025e-07	GWD
HG02885	3	0.02568238653401	GWD
HG02885	4	9.99995000025e-07	GWD
HG02885	5	0.00807180212321247	GWD
HG02885	6	9.99995000025e-07	GWD
HG02885	7	0.966240811367777	GWD
HG02885	8	9.99995000025e-07	GWD
HG02887	1	9.99994000036e-07	GWD
HG02887	2	9.99994000036e-07	GWD
HG02887	3	9.99994000036e-07	GWD
HG02887	4	9.99994000036e-07	GWD
HG02887	5	9.99994000036e-07	GWD
HG02887	6	9.99994000036e-07	GWD
HG02887	7	0.981211431228805	GWD
HG02887	8	0.0187825688071945	GWD
HG02888	1	9.99994000036e-07	GWD
HG02888	2	9.99994000036e-07	GWD
HG02888	3	0.0143319141911599	GWD
HG02888	4	9.99994000036e-07	GWD
HG02888	5	9.99994000036e-07	GWD
HG02888	6	9.99994000036e-07	GWD
HG02888	7	0.98566208584484	GWD
HG02888	8	9.99994000036e-07	GWD
HG02890	1	9.99994000036e-07	GWD
HG02890	2	9.99994000036e-07	GWD
HG02890	3	9.99994000036e-07	GWD
HG02890	4	9.99994000036e-07	GWD
HG02890	5	9.99994000036e-07	GWD
HG02890	6	9.99994000036e-07	GWD
HG02890	7	0.999993000042	GWD
HG02890	8	9.99994000036e-07	GWD
HG02891	1	9.99994000036e-07	GWD
HG02891	2	9.99994000036e-07	GWD
HG02891	3	9.99994000036e-07	GWD
HG02891	4	9.99994000036e-07	GWD
HG02891	5	9.99994000036e-07	GWD
HG02891	6	9.99994000036e-07	GWD
HG02891	7	0.999993000042	GWD
HG02891	8	9.99994000036e-07	GWD
HG02895	1	9.99994000036e-07	GWD
HG02895	2	9.99994000036e-07	GWD
HG02895	3	9.99994000036e-07	GWD
HG02895	4	9.99994000036e-07	GWD
HG02895	5	9.99994000036e-07	GWD
HG02895	6	9.99994000036e-07	GWD
HG02895	7	0.977854169577377	GWD
HG02895	8	0.0221398304586227	GWD
HG02896	1	9.99995000024999e-07	GWD
HG02896	2	9.99995000024999e-07	GWD
HG02896	3	9.99995000024999e-07	GWD
HG02896	4	0.0327252398268047	GWD
HG02896	5	9.99995000024999e-07	GWD
HG02896	6	9.99995000024999e-07	GWD
HG02896	7	0.884634509055941	GWD
HG02896	8	0.0826352511422543	GWD
HG02922	1	9.99994000036e-07	ESN
HG02922	2	9.99994000036e-07	ESN
HG02922	3	9.99994000036e-07	ESN
HG02922	4	9.99994000036e-07	ESN
HG02922	5	9.99994000036e-07	ESN
HG02922	6	9.99994000036e-07	ESN
HG02922	7	0.999993000042	ESN
HG02922	8	9.99994000036e-07	ESN
HG02923	1	9.99994000036e-07	ESN
HG02923	2	9.99994000036e-07	ESN
HG02923	3	9.99994000036e-07	ESN
HG02923	4	9.99994000036e-07	ESN
HG02923	5	9.99994000036e-07	ESN
HG02923	6	9.99994000036e-07	ESN
HG02923	7	0.999993000042	ESN
HG02923	8	9.99994000036e-07	ESN
HG02938	1	9.99994000036e-07	ESN
HG02938	2	9.99994000036e-07	ESN
HG02938	3	9.99994000036e-07	ESN
HG02938	4	9.99994000036e-07	ESN
HG02938	5	9.99994000036e-07	ESN
HG02938	6	9.99994000036e-07	ESN
HG02938	7	0.999993000042	ESN
HG02938	8	9.99994000036e-07	ESN
HG02941	1	9.99994000036e-07	ESN
HG02941	2	9.99994000036e-07	ESN
HG02941	3	9.99994000036e-07	ESN
HG02941	4	9.99994000036e-07	ESN
HG02941	5	9.99994000036e-07	ESN
HG02941	6	9.99994000036e-07	ESN
HG02941	7	0.999993000042	ESN
HG02941	8	9.99994000036e-07	ESN
HG02943	1	9.99994000036e-07	ESN
HG02943	2	9.99994000036e-07	ESN
HG02943	3	9.99994000036e-07	ESN
HG02943	4	9.99994000036e-07	ESN
HG02943	5	9.99994000036e-07	ESN
HG02943	6	9.99994000036e-07	ESN
HG02943	7	0.999993000042	ESN
HG02943	8	9.99994000036e-07	ESN
HG02944	1	9.99994000036e-07	ESN
HG02944	2	9.99994000036e-07	ESN
HG02944	3	9.99994000036e-07	ESN
HG02944	4	9.99994000036e-07	ESN
HG02944	5	9.99994000036e-07	ESN
HG02944	6	9.99994000036e-07	ESN
HG02944	7	0.999993000042	ESN
HG02944	8	9.99994000036e-07	ESN
HG02946	1	9.99994000036e-07	ESN
HG02946	2	9.99994000036e-07	ESN
HG02946	3	9.99994000036e-07	ESN
HG02946	4	0.00573940485637131	ESN
HG02946	5	9.99994000036e-07	ESN
HG02946	6	9.99994000036e-07	ESN
HG02946	7	0.994254595179628	ESN
HG02946	8	9.99994000036e-07	ESN
HG02947	1	9.99994000036001e-07	ESN
HG02947	2	9.99994000036001e-07	ESN
HG02947	3	9.99994000036001e-07	ESN
HG02947	4	0.0121839864704676	ESN
HG02947	5	9.99994000036001e-07	ESN
HG02947	6	9.99994000036001e-07	ESN
HG02947	7	0.987810013565532	ESN
HG02947	8	9.99994000036001e-07	ESN
HG02952	1	9.99994000036e-07	ESN
HG02952	2	9.99994000036e-07	ESN
HG02952	3	9.99994000036e-07	ESN
HG02952	4	9.99994000036e-07	ESN
HG02952	5	9.99994000036e-07	ESN
HG02952	6	9.99994000036e-07	ESN
HG02952	7	0.999993000042	ESN
HG02952	8	9.99994000036e-07	ESN
HG02953	1	9.99994000035999e-07	ESN
HG02953	2	9.99994000035999e-07	ESN
HG02953	3	9.99994000035999e-07	ESN
HG02953	4	9.99994000035999e-07	ESN
HG02953	5	9.99994000035999e-07	ESN
HG02953	6	0.00213738407556953	ESN
HG02953	7	0.99785661596043	ESN
HG02953	8	9.99994000035999e-07	ESN
HG02968	1	9.99994000036e-07	ESN
HG02968	2	9.99994000036e-07	ESN
HG02968	3	9.99994000036e-07	ESN
HG02968	4	9.99994000036e-07	ESN
HG02968	5	9.99994000036e-07	ESN
HG02968	6	9.99994000036e-07	ESN
HG02968	7	0.999993000042	ESN
HG02968	8	9.99994000036e-07	ESN
HG02970	1	9.99994000036e-07	ESN
HG02970	2	9.99994000036e-07	ESN
HG02970	3	9.99994000036e-07	ESN
HG02970	4	9.99994000036e-07	ESN
HG02970	5	9.99994000036e-07	ESN
HG02970	6	9.99994000036e-07	ESN
HG02970	7	0.999993000042	ESN
HG02970	8	9.99994000036e-07	ESN
HG02971	1	9.99994000036e-07	ESN
HG02971	2	9.99994000036e-07	ESN
HG02971	3	9.99994000036e-07	ESN
HG02971	4	9.99994000036e-07	ESN
HG02971	5	9.99994000036e-07	ESN
HG02971	6	9.99994000036e-07	ESN
HG02971	7	0.999993000042	ESN
HG02971	8	9.99994000036e-07	ESN
HG02973	1	9.99994000036e-07	ESN
HG02973	2	9.99994000036e-07	ESN
HG02973	3	9.99994000036e-07	ESN
HG02973	4	9.99994000036e-07	ESN
HG02973	5	9.99994000036e-07	ESN
HG02973	6	9.99994000036e-07	ESN
HG02973	7	0.999993000042	ESN
HG02973	8	9.99994000036e-07	ESN
HG02974	1	9.99994000036e-07	ESN
HG02974	2	9.99994000036e-07	ESN
HG02974	3	9.99994000036e-07	ESN
HG02974	4	9.99994000036e-07	ESN
HG02974	5	9.99994000036e-07	ESN
HG02974	6	9.99994000036e-07	ESN
HG02974	7	0.999993000042	ESN
HG02974	8	9.99994000036e-07	ESN
HG02976	1	9.99994000036e-07	ESN
HG02976	2	9.99994000036e-07	ESN
HG02976	3	9.99994000036e-07	ESN
HG02976	4	9.99994000036e-07	ESN
HG02976	5	9.99994000036e-07	ESN
HG02976	6	9.99994000036e-07	ESN
HG02976	7	0.999993000042	ESN
HG02976	8	9.99994000036e-07	ESN
HG02977	1	9.99994000036e-07	ESN
HG02977	2	9.99994000036e-07	ESN
HG02977	3	9.99994000036e-07	ESN
HG02977	4	9.99994000036e-07	ESN
HG02977	5	9.99994000036e-07	ESN
HG02977	6	9.99994000036e-07	ESN
HG02977	7	0.999993000042	ESN
HG02977	8	9.99994000036e-07	ESN
HG02979	1	9.99994000036e-07	ESN
HG02979	2	9.99994000036e-07	ESN
HG02979	3	9.99994000036e-07	ESN
HG02979	4	9.99994000036e-07	ESN
HG02979	5	9.99994000036e-07	ESN
HG02979	6	9.99994000036e-07	ESN
HG02979	7	0.999993000042	ESN
HG02979	8	9.99994000036e-07	ESN
HG02981	1	9.99994000036e-07	ESN
HG02981	2	9.99994000036e-07	ESN
HG02981	3	9.99994000036e-07	ESN
HG02981	4	9.99994000036e-07	ESN
HG02981	5	9.99994000036e-07	ESN
HG02981	6	9.99994000036e-07	ESN
HG02981	7	0.999993000042	ESN
HG02981	8	9.99994000036e-07	ESN
HG02982	1	9.99994000036e-07	GWD
HG02982	2	9.99994000036e-07	GWD
HG02982	3	9.99994000036e-07	GWD
HG02982	4	9.99994000036e-07	GWD
HG02982	5	9.99994000036e-07	GWD
HG02982	6	9.99994000036e-07	GWD
HG02982	7	0.999993000042	GWD
HG02982	8	9.99994000036e-07	GWD
HG02983	1	9.99994000036e-07	GWD
HG02983	2	9.99994000036e-07	GWD
HG02983	3	9.99994000036e-07	GWD
HG02983	4	9.99994000036e-07	GWD
HG02983	5	9.99994000036e-07	GWD
HG02983	6	9.99994000036e-07	GWD
HG02983	7	0.999993000042	GWD
HG02983	8	9.99994000036e-07	GWD
HG03024	1	0.0229041925967029	GWD
HG03024	2	9.99994000036e-07	GWD
HG03024	3	9.99994000036e-07	GWD
HG03024	4	9.99994000036e-07	GWD
HG03024	5	9.99994000036e-07	GWD
HG03024	6	9.99994000036e-07	GWD
HG03024	7	0.977089807439297	GWD
HG03024	8	9.99994000036e-07	GWD
HG03025	1	9.99994000035999e-07	GWD
HG03025	2	9.99994000035999e-07	GWD
HG03025	3	9.99994000035999e-07	GWD
HG03025	4	9.99994000035999e-07	GWD
HG03025	5	9.99994000035999e-07	GWD
HG03025	6	9.99994000035999e-07	GWD
HG03025	7	0.984355905546121	GWD
HG03025	8	0.0156380944898789	GWD
HG03027	1	9.99994000036e-07	GWD
HG03027	2	9.99994000036e-07	GWD
HG03027	3	9.99994000036e-07	GWD
HG03027	4	9.99994000036e-07	GWD
HG03027	5	9.99994000036e-07	GWD
HG03027	6	9.99994000036e-07	GWD
HG03027	7	0.999993000042	GWD
HG03027	8	9.99994000036e-07	GWD
HG03028	1	9.99994000036e-07	GWD
HG03028	2	9.99994000036e-07	GWD
HG03028	3	9.99994000036e-07	GWD
HG03028	4	9.99994000036e-07	GWD
HG03028	5	9.99994000036e-07	GWD
HG03028	6	9.99994000036e-07	GWD
HG03028	7	0.999307705808667	GWD
HG03028	8	0.00068629422733299	GWD
HG03039	1	9.99994000036e-07	GWD
HG03039	2	9.99994000036e-07	GWD
HG03039	3	0.00806184043245301	GWD
HG03039	4	9.99994000036e-07	GWD
HG03039	5	9.99994000036e-07	GWD
HG03039	6	9.99994000036e-07	GWD
HG03039	7	0.991932159603547	GWD
HG03039	8	9.99994000036e-07	GWD
HG03040	1	9.99994000036e-07	GWD
HG03040	2	9.99994000036e-07	GWD
HG03040	3	9.99994000036e-07	GWD
HG03040	4	9.99994000036e-07	GWD
HG03040	5	9.99994000036e-07	GWD
HG03040	6	9.99994000036e-07	GWD
HG03040	7	0.999993000042	GWD
HG03040	8	9.99994000036e-07	GWD
HG03045	1	0.0414252579080744	GWD
HG03045	2	9.99995000025e-07	GWD
HG03045	3	9.99995000025e-07	GWD
HG03045	4	9.99995000025e-07	GWD
HG03045	5	9.99995000025e-07	GWD
HG03045	6	0.00138850943532125	GWD
HG03045	7	0.957181232681604	GWD
HG03045	8	9.99995000025e-07	GWD
HG03046	1	0.0331482386702315	GWD
HG03046	2	9.99994000036e-07	GWD
HG03046	3	9.99994000036e-07	GWD
HG03046	4	9.99994000036e-07	GWD
HG03046	5	9.99994000036e-07	GWD
HG03046	6	9.99994000036e-07	GWD
HG03046	7	0.966845761365768	GWD
HG03046	8	9.99994000036e-07	GWD
HG03048	1	9.99994000036e-07	GWD
HG03048	2	9.99994000036e-07	GWD
HG03048	3	9.99994000036e-07	GWD
HG03048	4	9.99994000036e-07	GWD
HG03048	5	9.99994000036e-07	GWD
HG03048	6	9.99994000036e-07	GWD
HG03048	7	0.968836590020869	GWD
HG03048	8	0.0311574100151306	GWD
HG03049	1	9.99994000036e-07	GWD
HG03049	2	9.99994000036e-07	GWD
HG03049	3	9.99994000036e-07	GWD
HG03049	4	9.99994000036e-07	GWD
HG03049	5	9.99994000036e-07	GWD
HG03049	6	9.99994000036e-07	GWD
HG03049	7	0.999993000042	GWD
HG03049	8	9.99994000036e-07	GWD
HG03052	1	9.99994000036e-07	MSL
HG03052	2	9.99994000036e-07	MSL
HG03052	3	9.99994000036e-07	MSL
HG03052	4	9.99994000036e-07	MSL
HG03052	5	9.99994000036e-07	MSL
HG03052	6	9.99994000036e-07	MSL
HG03052	7	0.999993000042	MSL
HG03052	8	9.99994000036e-07	MSL
HG03054	1	9.99994000036e-07	MSL
HG03054	2	9.99994000036e-07	MSL
HG03054	3	9.99994000036e-07	MSL
HG03054	4	0.0103972425465068	MSL
HG03054	5	9.99994000036e-07	MSL
HG03054	6	9.99994000036e-07	MSL
HG03054	7	0.989596757489493	MSL
HG03054	8	9.99994000036e-07	MSL
HG03055	1	9.99994000036e-07	MSL
HG03055	2	9.99994000036e-07	MSL
HG03055	3	9.99994000036e-07	MSL
HG03055	4	9.99994000036e-07	MSL
HG03055	5	9.99994000036e-07	MSL
HG03055	6	9.99994000036e-07	MSL
HG03055	7	0.999993000042	MSL
HG03055	8	9.99994000036e-07	MSL
HG03057	1	9.99994000036e-07	MSL
HG03057	2	9.99994000036e-07	MSL
HG03057	3	9.99994000036e-07	MSL
HG03057	4	9.99994000036e-07	MSL
HG03057	5	9.99994000036e-07	MSL
HG03057	6	9.99994000036e-07	MSL
HG03057	7	0.999993000042	MSL
HG03057	8	9.99994000036e-07	MSL
HG03058	1	9.99994000036e-07	MSL
HG03058	2	9.99994000036e-07	MSL
HG03058	3	9.99994000036e-07	MSL
HG03058	4	9.99994000036e-07	MSL
HG03058	5	9.99994000036e-07	MSL
HG03058	6	9.99994000036e-07	MSL
HG03058	7	0.999993000042	MSL
HG03058	8	9.99994000036e-07	MSL
HG03060	1	9.99994000036e-07	MSL
HG03060	2	9.99994000036e-07	MSL
HG03060	3	9.99994000036e-07	MSL
HG03060	4	9.99994000036e-07	MSL
HG03060	5	9.99994000036e-07	MSL
HG03060	6	9.99994000036e-07	MSL
HG03060	7	0.999993000042	MSL
HG03060	8	9.99994000036e-07	MSL
HG03061	1	9.99994000035999e-07	MSL
HG03061	2	0.00406957497038115	MSL
HG03061	3	9.99994000035999e-07	MSL
HG03061	4	9.99994000035999e-07	MSL
HG03061	5	9.99994000035999e-07	MSL
HG03061	6	9.99994000035999e-07	MSL
HG03061	7	0.995924425065619	MSL
HG03061	8	9.99994000035999e-07	MSL
HG03063	1	9.99994000036e-07	MSL
HG03063	2	9.99994000036e-07	MSL
HG03063	3	9.99994000036e-07	MSL
HG03063	4	9.99994000036e-07	MSL
HG03063	5	9.99994000036e-07	MSL
HG03063	6	9.99994000036e-07	MSL
HG03063	7	0.999993000042	MSL
HG03063	8	9.99994000036e-07	MSL
HG03064	1	9.99994000035999e-07	MSL
HG03064	2	9.99994000035999e-07	MSL
HG03064	3	9.99994000035999e-07	MSL
HG03064	4	9.99994000035999e-07	MSL
HG03064	5	9.99994000035999e-07	MSL
HG03064	6	9.99994000035999e-07	MSL
HG03064	7	0.989367804317034	MSL
HG03064	8	0.010626195718966	MSL
HG03066	1	9.99994000036e-07	MSL
HG03066	2	9.99994000036e-07	MSL
HG03066	3	9.99994000036e-07	MSL
HG03066	4	9.99994000036e-07	MSL
HG03066	5	9.99994000036e-07	MSL
HG03066	6	9.99994000036e-07	MSL
HG03066	7	0.999993000042	MSL
HG03066	8	9.99994000036e-07	MSL
HG03069	1	9.99994000036e-07	MSL
HG03069	2	9.99994000036e-07	MSL
HG03069	3	9.99994000036e-07	MSL
HG03069	4	9.99994000036e-07	MSL
HG03069	5	9.99994000036e-07	MSL
HG03069	6	9.99994000036e-07	MSL
HG03069	7	0.999993000042	MSL
HG03069	8	9.99994000036e-07	MSL
HG03072	1	9.99994000036e-07	MSL
HG03072	2	9.99994000036e-07	MSL
HG03072	3	9.99994000036e-07	MSL
HG03072	4	9.99994000036e-07	MSL
HG03072	5	9.99994000036e-07	MSL
HG03072	6	9.99994000036e-07	MSL
HG03072	7	0.999993000042	MSL
HG03072	8	9.99994000036e-07	MSL
HG03073	1	9.99994000036001e-07	MSL
HG03073	2	0.00232390847293337	MSL
HG03073	3	9.99994000036001e-07	MSL
HG03073	4	9.99994000036001e-07	MSL
HG03073	5	9.99994000036001e-07	MSL
HG03073	6	9.99994000036001e-07	MSL
HG03073	7	0.997670091563066	MSL
HG03073	8	9.99994000036001e-07	MSL
HG03074	1	9.99994000036e-07	MSL
HG03074	2	9.99994000036e-07	MSL
HG03074	3	9.99994000036e-07	MSL
HG03074	4	9.99994000036e-07	MSL
HG03074	5	9.99994000036e-07	MSL
HG03074	6	9.99994000036e-07	MSL
HG03074	7	0.999993000042	MSL
HG03074	8	9.99994000036e-07	MSL
HG03077	1	9.99995000025e-07	MSL
HG03077	2	9.99995000025e-07	MSL
HG03077	3	0.00611515522044684	MSL
HG03077	4	0.000766419736571078	MSL
HG03077	5	9.99995000025e-07	MSL
HG03077	6	9.99995000025e-07	MSL
HG03077	7	0.993113425067982	MSL
HG03077	8	9.99995000025e-07	MSL
HG03078	1	9.99994000036e-07	MSL
HG03078	2	9.99994000036e-07	MSL
HG03078	3	9.99994000036e-07	MSL
HG03078	4	9.99994000036e-07	MSL
HG03078	5	9.99994000036e-07	MSL
HG03078	6	9.99994000036e-07	MSL
HG03078	7	0.999993000042	MSL
HG03078	8	9.99994000036e-07	MSL
HG03079	1	9.99994000036e-07	MSL
HG03079	2	9.99994000036e-07	MSL
HG03079	3	9.99994000036e-07	MSL
HG03079	4	9.99994000036e-07	MSL
HG03079	5	9.99994000036e-07	MSL
HG03079	6	9.99994000036e-07	MSL
HG03079	7	0.999993000042	MSL
HG03079	8	9.99994000036e-07	MSL
HG03081	1	9.99994000036e-07	MSL
HG03081	2	9.99994000036e-07	MSL
HG03081	3	9.99994000036e-07	MSL
HG03081	4	9.99994000036e-07	MSL
HG03081	5	9.99994000036e-07	MSL
HG03081	6	9.99994000036e-07	MSL
HG03081	7	0.999993000042	MSL
HG03081	8	9.99994000036e-07	MSL
HG03082	1	9.99994000036e-07	MSL
HG03082	2	9.99994000036e-07	MSL
HG03082	3	9.99994000036e-07	MSL
HG03082	4	9.99994000036e-07	MSL
HG03082	5	9.99994000036e-07	MSL
HG03082	6	9.99994000036e-07	MSL
HG03082	7	0.999993000042	MSL
HG03082	8	9.99994000036e-07	MSL
HG03084	1	9.99994000036e-07	MSL
HG03084	2	9.99994000036e-07	MSL
HG03084	3	9.99994000036e-07	MSL
HG03084	4	9.99994000036e-07	MSL
HG03084	5	9.99994000036e-07	MSL
HG03084	6	9.99994000036e-07	MSL
HG03084	7	0.999993000042	MSL
HG03084	8	9.99994000036e-07	MSL
HG03085	1	9.99994000036e-07	MSL
HG03085	2	9.99994000036e-07	MSL
HG03085	3	9.99994000036e-07	MSL
HG03085	4	9.99994000036e-07	MSL
HG03085	5	9.99994000036e-07	MSL
HG03085	6	9.99994000036e-07	MSL
HG03085	7	0.999993000042	MSL
HG03085	8	9.99994000036e-07	MSL
HG03086	1	9.99994000036e-07	MSL
HG03086	2	9.99994000036e-07	MSL
HG03086	3	9.99994000036e-07	MSL
HG03086	4	9.99994000036e-07	MSL
HG03086	5	9.99994000036e-07	MSL
HG03086	6	0.00326378593719705	MSL
HG03086	7	0.996730214098803	MSL
HG03086	8	9.99994000036e-07	MSL
HG03088	1	9.99994000036e-07	MSL
HG03088	2	0.0215960259452726	MSL
HG03088	3	9.99994000036e-07	MSL
HG03088	4	9.99994000036e-07	MSL
HG03088	5	9.99994000036e-07	MSL
HG03088	6	9.99994000036e-07	MSL
HG03088	7	0.978397974090727	MSL
HG03088	8	9.99994000036e-07	MSL
HG03091	1	9.99994000036e-07	MSL
HG03091	2	9.99994000036e-07	MSL
HG03091	3	9.99994000036e-07	MSL
HG03091	4	9.99994000036e-07	MSL
HG03091	5	9.99994000036e-07	MSL
HG03091	6	9.99994000036e-07	MSL
HG03091	7	0.999993000042	MSL
HG03091	8	9.99994000036e-07	MSL
HG03095	1	9.99994000036e-07	MSL
HG03095	2	9.99994000036e-07	MSL
HG03095	3	9.99994000036e-07	MSL
HG03095	4	9.99994000036e-07	MSL
HG03095	5	9.99994000036e-07	MSL
HG03095	6	9.99994000036e-07	MSL
HG03095	7	0.999993000042	MSL
HG03095	8	9.99994000036e-07	MSL
HG03096	1	9.99994000036e-07	MSL
HG03096	2	9.99994000036e-07	MSL
HG03096	3	9.99994000036e-07	MSL
HG03096	4	9.99994000036e-07	MSL
HG03096	5	9.99994000036e-07	MSL
HG03096	6	9.99994000036e-07	MSL
HG03096	7	0.999993000042	MSL
HG03096	8	9.99994000036e-07	MSL
HG03097	1	9.99994000036e-07	MSL
HG03097	2	9.99994000036e-07	MSL
HG03097	3	9.99994000036e-07	MSL
HG03097	4	9.99994000036e-07	MSL
HG03097	5	9.99994000036e-07	MSL
HG03097	6	9.99994000036e-07	MSL
HG03097	7	0.999993000042	MSL
HG03097	8	9.99994000036e-07	MSL
HG03099	1	9.99994000036e-07	ESN
HG03099	2	9.99994000036e-07	ESN
HG03099	3	9.99994000036e-07	ESN
HG03099	4	9.99994000036e-07	ESN
HG03099	5	9.99994000036e-07	ESN
HG03099	6	9.99994000036e-07	ESN
HG03099	7	0.999993000042	ESN
HG03099	8	9.99994000036e-07	ESN
HG03100	1	0.0115422576450508	ESN
HG03100	2	9.99994000036e-07	ESN
HG03100	3	9.99994000036e-07	ESN
HG03100	4	9.99994000036e-07	ESN
HG03100	5	9.99994000036e-07	ESN
HG03100	6	9.99994000036e-07	ESN
HG03100	7	0.988451742390949	ESN
HG03100	8	9.99994000036e-07	ESN
HG03103	1	9.99994000036e-07	ESN
HG03103	2	9.99994000036e-07	ESN
HG03103	3	9.99994000036e-07	ESN
HG03103	4	9.99994000036e-07	ESN
HG03103	5	9.99994000036e-07	ESN
HG03103	6	9.99994000036e-07	ESN
HG03103	7	0.999993000042	ESN
[truncated: 18,033 more rows]
