# Supplementary material for: Local adaptation and archaic introgression shape global diversity at human structural variant loci
Source: eLife. 2021 Sep 16;10:e67615. doi: 10.7554/eLife.67615 (PMC8492059; doi:10.7554/eLife.67615)
Supplement: Figure 5—source data 1. — Simulation parameters are provided in the first three columns. Population-specific allele frequencies output by the simulation are provided in the last five columns, labeled by their corresponding 1KGP population codes. [file elife-67615-fig5-data1.txt]

s_coef	s_onset	init_freq	weights	CEU	JPT	CHB	CDX	KHV
0.0270742700058244	6.14606230792855	0.328274314186611	0.000297320261081152	0.113516	0.103031	0.204887	0.799223	0.754152
0.0286370092246946	6.54258941672557	0.0995591958981156	0.000297320261081152	0.043533	0.124168	0.23637	0.803752	0.760946
0.0379080684522642	5.44740611978152	0.0565212283873978	0.000297320261081152	0.133087	0.066991	0.224375	0.796371	0.770117
0.037162765834017	4.28097819167561	0.321508336089269	0.000297320261081152	0.140245	0.124644	0.205838	0.765979	0.705726
0.0238329922381112	6.72927999033851	0.121742925144777	0.000297320261081152	0.069032	0.111866	0.209529	0.790024	0.767712
0.0384768292197808	3.89255122804919	0.333241731871551	0.000297320261081152	0.0687524	0.113879	0.188	0.782978	0.750909
0.0282896540089326	7.34966127233832	0.111604172392744	0.000297320261081152	0.123218	0.0877649	0.21143	0.786976	0.771151
0.0373129431917519	4.76412802561445	0.243622648384841	0.000297320261081152	0.145417	0.160991	0.220796	0.782699	0.730778
0.0667296623561751	2.71903288984333	0.0820483507417494	0.000297320261081152	0.0697869	0.11346	0.206872	0.781077	0.760946
0.0268107871845104	6.98425574144557	0.243317462401518	0.000297320261081152	0.0767209	0.108147	0.170861	0.793631	0.756501
0.0725675029345385	2.40109702138987	0.190119634772693	0.000297320261081152	0.123721	0.133367	0.30926	0.783817	0.763043
0.0569033696263275	2.98022032479309	0.240916635664657	0.000297320261081152	0.0719958	0.160348	0.259324	0.78871	0.758821
0.0768997943818615	2.41729253540541	0.312777458100204	0.000297320261081152	0.0823128	0.128586	0.216295	0.801739	0.777582
0.0453541908893253	3.33576982400283	0.124306221004434	0.000297320261081152	0.0732819	0.151541	0.230442	0.788626	0.760275
0.0449747710924551	3.95391058558894	0.258512353482565	0.000297320261081152	0.126992	0.0950064	0.251831	0.758709	0.756305
0.0299120744715378	5.23169512331493	0.175131446859638	0.000297320261081152	0.0856959	0.138847	0.200749	0.752083	0.710535
0.0759636370271376	2.20526897979235	0.0257001742512278	0.000297320261081152	0.165325	0.0567019	0.227395	0.733015	0.690656
0.0234014775129539	6.21542427725168	0.222460186469606	0.000297320261081152	0.143013	0.140525	0.214366	0.740172	0.657244
0.0556252823592516	2.93776279551827	0.18509403739201	0.000297320261081152	0.0876531	0.149891	0.244226	0.785523	0.767461
0.0442041714182068	4.22773777565916	0.0583849801712842	0.000297320261081152	0.0846335	0.104736	0.166834	0.775038	0.743919
0.0254680018072884	6.67394862254639	0.1590854488439	0.000297320261081152	0.118828	0.13935	0.235279	0.80543	0.784125
0.0222170879585006	8.22646175208284	0.0652805517757941	0.000297320261081152	0.0835151	0.113627	0.163899	0.764357	0.724263
0.086804356241777	1.71851140696388	0.0386241336742279	0.000297320261081152	0.0423307	0.120673	0.202679	0.748756	0.716798
0.0170141541344275	9.54666848768055	0.242257029584576	0.000297320261081152	0.0708494	0.146396	0.186099	0.76925	0.729771
0.0303702103074437	4.35628260822503	0.191560814822324	0.000297320261081152	0.189482	0.130207	0.235559	0.767601	0.728038
0.0667881487602517	2.54008962948863	0.0838364428048151	0.000297320261081152	0.0737292	0.144383	0.250042	0.764245	0.754012
0.0658995020255819	2.77276532019382	0.074315122032743	0.000297320261081152	0.0317061	0.113432	0.228429	0.801683	0.786781
0.0245136364209535	6.52071554769922	0.201967666084824	0.000297320261081152	0.045602	0.111866	0.181821	0.769334	0.74431
0.0242140318485075	7.99843237697719	0.167161353986654	0.000297320261081152	0.0778393	0.103338	0.177627	0.759856	0.739697
0.0200946258613452	7.37563493294061	0.176486058132524	0.000297320261081152	0.130096	0.0882961	0.19032	0.737097	0.708634
0.0485354740034768	3.46814727598314	0.212752973998709	0.000297320261081152	0.123078	0.08838	0.184924	0.769725	0.759688
0.0317908502209577	5.79764612955114	0.0950852298176273	0.000297320261081152	0.107532	0.128726	0.17813	0.775485	0.750629
0.0462653797844935	3.68714022367516	0.343418026642041	0.000297320261081152	0.101968	0.165436	0.193424	0.814489	0.769809
0.05548594120974	3.30438698541955	0.16971081671347	0.000297320261081152	0.0860035	0.11058	0.159369	0.787256	0.757703
0.0905212406552552	2.11693530655334	0.235865644996419	0.000297320261081152	0.170805	0.132556	0.224571	0.776603	0.753565
0.0398732585706686	4.82621336535735	0.277723791823184	0.000297320261081152	0.133814	0.102611	0.168176	0.78432	0.758402
0.101743457403188	2.13892586352203	0.198605752940326	0.000297320261081152	0.0035229	0.0895543	0.19348	0.790443	0.765727
0.0429951258100679	3.69927987435715	0.247485236392025	0.000297320261081152	0.170301	0.111419	0.214058	0.751496	0.726752
0.0280911785897901	6.19491294752087	0.154388578790505	0.000297320261081152	0	0.0598054	0.21828	0.749007	0.730498
0.0305153917119869	7.30182517205217	0.10284710415353	0.000297320261081152	0.0392272	0.143488	0.212996	0.851647	0.797126
0.0388406514180232	4.13171257144199	0.1785730226572	0.000297320261081152	0	0.155119	0.319661	0.798104	0.755047
0.0703112652352465	2.18372171070105	0.082304589225865	0.000297320261081152	0.0811665	0.13127	0.217749	0.737404	0.719454
0.0256498814146277	6.77714436667275	0.180996904177345	0.000297320261081152	0.145222	0.107197	0.143237	0.775429	0.720013
0.0396999872037201	4.04770114646344	0.308310316210356	0.000297320261081152	0.176201	0.166107	0.263267	0.785998	0.74733
0.109578767335199	1.81504022487472	0.193145935627559	0.000297320261081152	0.13675	0.107672	0.192138	0.766929	0.755019
0.0467428623504478	3.75313517305456	0.194156794272785	0.000297320261081152	0.164598	0.140552	0.227814	0.757982	0.732036
0.119501063325346	2.12823883008838	0.197006065300887	0.000297320261081152	0.135939	0.103115	0.215093	0.815915	0.801236
0.0261007125794973	7.36254597853523	0.179416614878577	0.000297320261081152	0.0951183	0.135128	0.252558	0.794693	0.791897
0.0599046128875446	2.29896158482533	0.129247878418768	0.000297320261081152	0.0829279	0.145166	0.230778	0.743052	0.727479
0.017956424564128	8.33280896552484	0.175763471940275	0.000297320261081152	0.0906447	0.102975	0.215931	0.730023	0.721943
0.0281626844344027	6.77769717374597	0.188238145123998	0.000297320261081152	0.173964	0.0422748	0.160935	0.764888	0.719147
0.0351234960408372	4.44991693752062	0.100713910549564	0.000297320261081152	0.0463289	0.147067	0.210395	0.768691	0.749874
0.0397494327449748	4.77162854068351	0.124962510563518	0.000297320261081152	0.0851926	0.116228	0.257954	0.785355	0.793687
0.0270496727258299	6.26526985422547	0.235001478662987	0.000297320261081152	0.0649779	0.119779	0.243471	0.791981	0.794218
0.0480493060366029	3.65115333011113	0.200303973164784	0.000297320261081152	0.147626	0.144131	0.257787	0.784824	0.774562
0.0925409305325439	1.91109078808506	0.0839186975944414	0.000297320261081152	0.0998714	0.13949	0.21389	0.766902	0.760051
0.0612035846230713	2.91906347605578	0.213886897592726	0.000297320261081152	0.112146	0.138372	0.185092	0.801432	0.776072
0.0418412600743328	4.60090530098887	0.250593569411459	0.000297320261081152	0.123497	0.0957893	0.14662	0.792932	0.757982
0.0255499270186805	8.07785639164906	0.170080547743934	0.000297320261081152	0.114047	0.161438	0.262791	0.817844	0.793463
0.0198609283496856	8.97824476469332	0.28780336605838	0.000297320261081152	0.111167	0.123833	0.172259	0.758905	0.733294
0.106967306426291	1.90812145672216	0.0956681384339139	0.000297320261081152	0.0275122	0.103618	0.224096	0.796986	0.791478
0.0357027364869244	4.70997289503323	0.264496200492073	0.000297320261081152	0.105379	0.172762	0.286697	0.775513	0.757255
0.0491771022603254	3.08972110593327	0.290424462723273	0.000297320261081152	0.078734	0.114019	0.254152	0.746799	0.75857
0.0480673264335019	4.41157961504538	0.124491201747196	0.000297320261081152	0.0404295	0.102108	0.197618	0.798104	0.787759
0.106509861774214	1.84473319003921	0.29734251233962	0.000297320261081152	0.104457	0.147319	0.27638	0.822233	0.803417
0.115993428193748	1.8149802145061	0.0844755523576957	0.000297320261081152	0.119024	0.0970195	0.181961	0.809037	0.792345
0.0734770907370978	2.55384002854101	0.220773669588881	0.000297320261081152	0.0893027	0.143404	0.228122	0.770592	0.767852
0.0893073934025883	1.85465468283319	0.0269156914731075	0.000297320261081152	0.00657049	0.131969	0.244087	0.762176	0.747274
0.0289610309555497	5.67824987838645	0.202421398035986	0.000297320261081152	0.0993402	0.163116	0.253341	0.757843	0.74596
0.0418149997468508	5.07969869479781	0.279042705292595	0.000297320261081152	0.0854163	0.127887	0.238523	0.806604	0.80269
0.0415795184545671	4.51856324733881	0.125442670647166	0.000297320261081152	0.111838	0.163423	0.288962	0.792848	0.779567
0.058851521885446	4.07100602905927	0.169866030253131	0.000297320261081152	0.0423866	0.0857239	0.240088	0.782419	0.793938
0.0272029698841467	5.88765100258586	0.456457405728552	0.000297320261081152	0.127747	0.182771	0.208746	0.783873	0.743192
0.0730998714078585	1.98922273620291	0.119775387895322	0.000297320261081152	0.0768327	0.135771	0.258849	0.742381	0.745373
0.0764219130014297	2.55861362948867	0.252725460833783	0.000297320261081152	0.0686126	0.0927976	0.210535	0.788319	0.794665
0.0309133879432911	5.34809423368745	0.214223467155385	0.000297320261081152	0.124644	0.152491	0.235307	0.765811	0.758486
0.0591777338256652	3.32548669577925	0.246705310827272	0.000297320261081152	0.16127	0.165073	0.273136	0.815132	0.782531
0.0226779925064069	8.17449121988739	0.122909265788881	0.000297320261081152	0.0653973	0.0867584	0.135044	0.794693	0.756892
0.0741864962453984	2.66859517328567	0.151243797324031	0.000297320261081152	0.0773919	0.119219	0.186238	0.793016	0.783062
0.0996896465791451	2.2690217379153	0.118785658664139	0.000297320261081152	0.0472236	0.168316	0.241822	0.8068	0.782195
0.0336583044242596	4.40824962431374	0.294366779141027	0.000297320261081152	0.143964	0.173601	0.295336	0.771627	0.746687
0.0232965363470133	9.07617139655586	0.278618950321656	0.000297320261081152	0.103953	0.0968238	0.169463	0.823883	0.797405
0.0622981544690756	2.69051466651831	0.119002667883795	0.000297320261081152	0.155091	0.126629	0.171895	0.760275	0.7239
0.0785605322980004	2.45547686005779	0.158935360771753	0.000297320261081152	0.148801	0.120338	0.195465	0.792484	0.778924
0.028953327545387	5.47409506755128	0.0564665899849805	0.000297320261081152	0.0794609	0.0893586	0.166191	0.795896	0.782699
0.033982593454598	4.77839903362183	0.271307919844688	0.000297320261081152	0.146396	0.137337	0.294386	0.796455	0.789549
0.0145833921821915	7.86243363294276	0.17175365345056	0.000297320261081152	0.0442879	0.197198	0.248979	0.764217	0.713499
0.102396053509758	1.71095781220719	0.268346319280378	0.000297320261081152	0.132892	0.151708	0.212716	0.788291	0.773472
0.0550103910265224	4.08881983429198	0.113158623873462	0.000297320261081152	0.0916792	0.139182	0.197087	0.816166	0.795197
0.0471509944020353	3.86109620978588	0.189215214587668	0.000297320261081152	0.135128	0.137141	0.175754	0.758905	0.72952
0.0461207058211701	4.76314989071972	0.143863166798178	0.000297320261081152	0.0762176	0.0978303	0.165856	0.824722	0.797126
0.0360705721663763	4.50614349647603	0.239604220912212	0.000297320261081152	0.0643628	0.155902	0.198485	0.75801	0.736286
0.0372349233689518	4.96366703734556	0.243738258664851	0.000297320261081152	0.120561	0.119583	0.202035	0.772326	0.773724
0.0451556965090691	3.37421162520194	0.178259595593126	0.000297320261081152	0.0778672	0.148745	0.209025	0.737404	0.714142
0.028163060136077	6.28046456511024	0.209111474171797	0.000297320261081152	0.0917072	0.169351	0.260387	0.773891	0.765727
0.034264682961579	5.67597824497002	0.356469083965948	0.000297320261081152	0.0272046	0.154476	0.182072	0.801935	0.763071
0.0468982864001654	3.86307516871113	0.150731580411137	0.000297320261081152	0.0686406	0.112873	0.193116	0.782559	0.782195
0.0550314270601544	3.7033568185534	0.273618335048681	0.000297320261081152	0.0229827	0.056618	0.188867	0.81105	0.796231
0.0943988389903173	1.7504463047107	0.137951231462142	0.000297320261081152	0	0.149779	0.23869	0.766035	0.743052
0.0572508184452487	3.54237581184455	0.0956275053359435	0.000297320261081152	0.072499	0.107532	0.155707	0.81186	0.783621
0.0714773430243181	2.84727013893197	0.119684000912874	0.000297320261081152	0.102528	0.0609797	0.188168	0.77501	0.78309
0.020955767548194	8.19856361057247	0.136447544178266	0.000297320261081152	0.0482022	0.124196	0.149667	0.80501	0.766147
0.0754296107832013	2.84253695512956	0.219167687429456	0.000297320261081152	0.0433372	0.0972152	0.191607	0.765448	0.767125
0.0247099778581589	5.75979251690913	0.17136783238951	0.000297320261081152	0.0941117	0.145865	0.182128	0.749063	0.722837
0.0365972861174085	4.34019484378559	0.238549476539843	0.000297320261081152	0.150702	0.170637	0.223061	0.779371	0.753677
0.0393744127257622	4.12033996557418	0.105116828582555	0.000297320261081152	0.0174188	0.0818375	0.205838	0.751328	0.751775
0.0448991147411755	4.61999314627312	0.202259726561945	0.000297320261081152	0.0575407	0.11441	0.158083	0.816921	0.784963
0.0222445031255598	7.16306484985489	0.202182822477397	0.000297320261081152	0.114047	0.139043	0.245792	0.751915	0.75938
0.0422833425853901	4.23592951880053	0.273135269616723	0.000297320261081152	0.115389	0.115389	0.174439	0.773891	0.765364
0.0688517949452072	3.38245373912089	0.161819879525994	0.000297320261081152	0.153973	0.0938601	0.162668	0.841358	0.794749
0.101322848139823	1.71005327050191	0.349687016195698	0.000297320261081152	0.0699827	0.177235	0.24747	0.780238	0.765559
0.10226409238408	1.71130435692646	0.194761711197629	0.000297320261081152	0.10742	0.110049	0.189649	0.743304	0.740843
0.0176854242236125	7.8916902411734	0.186245272609196	0.000297320261081152	0.0887994	0.143237	0.176732	0.760611	0.740172
0.0595953564481444	4.16944937903912	0.333163690330968	0.000297320261081152	0.173489	0.114522	0.239725	0.829755	0.806912
0.041063524885132	3.95959588867184	0.155751592467891	0.000297320261081152	0.136778	0.106358	0.219818	0.750238	0.760359
0.0740933869254475	1.88868224927327	0.0907670259514555	0.000297320261081152	0.164262	0.142929	0.216826	0.737656	0.701616
0.0816834562257791	2.09666413598913	0.13464598722746	0.000297320261081152	0.0974109	0.08975	0.177906	0.752698	0.753761
0.0447543717309418	4.44265429393207	0.109818526690335	0.000297320261081152	0.118437	0.149667	0.187245	0.794386	0.774367
0.0823240237350195	2.49636579530747	0.231443802929049	0.000297320261081152	0.0680255	0.173992	0.224962	0.801236	0.779483
0.0220829847589661	7.33063729699709	0.114700401570346	0.000297320261081152	0	0.14346	0.190796	0.780993	0.746743
0.0789922530230138	2.44749967332269	0.157007670545767	0.000297320261081152	0.0597495	0.141839	0.198149	0.757311	0.748057
0.0195033477985509	9.37486380693693	0.123161007525598	0.000297320261081152	0.0827042	0.130347	0.226528	0.773696	0.783649
0.062314672904071	3.20106874987798	0.130635903542557	0.000297320261081152	0.0444556	0.155567	0.226081	0.799279	0.78569
0.0208000150249116	8.82578843871274	0.179205546052163	0.000297320261081152	0.131242	0.118604	0.288486	0.762344	0.778393
0.0316354650357221	5.22063851299821	0.105332141863087	0.000297320261081152	0.0492647	0.183834	0.261841	0.807191	0.779735
0.0453408882596902	3.30650856752614	0.218408509642454	0.000297320261081152	0.084941	0.163004	0.202846	0.753173	0.732791
0.0885218996382367	2.09376125709534	0.120024635187782	0.000297320261081152	0.155063	0.148437	0.243416	0.782056	0.775793
0.032345127783845	5.784736793275	0.257373197228537	0.000297320261081152	0.152128	0.11715	0.141783	0.802578	0.757339
0.0545502448682411	3.89413020455388	0.402589500660035	0.000297320261081152	0.102164	0.133507	0.215037	0.801376	0.799055
0.0295501235111826	5.81588778762957	0.170597077022094	0.000297320261081152	0.129984	0.0716043	0.15333	0.762372	0.746379
0.0597348344916445	3.28801725328724	0.130326168545106	0.000297320261081152	0.0313706	0.0879606	0.211877	0.76939	0.780182
0.0583175803594083	4.14755054166454	0.225024092685272	0.000297320261081152	0.0676341	0.0926578	0.143852	0.813119	0.782084
0.0478570813395694	3.35408219498879	0.121148040176396	0.000297320261081152	0	0.119918	0.228681	0.741514	0.726109
0.0371081036116064	5.70549916707016	0.33993670628077	0.000297320261081152	0.122742	0.157831	0.243136	0.819913	0.801627
0.0478367964826259	3.5419647920679	0.264228694696375	0.000297320261081152	0.0958173	0.143768	0.252195	0.779148	0.788291
0.0910688367622769	2.14575224658093	0.187431304924948	0.000297320261081152	0.177375	0.125091	0.194263	0.78323	0.764134
0.0457919865829899	4.8699943798426	0.151511128916938	0.000297320261081152	0.0893027	0.14332	0.18814	0.814768	0.793827
0.0713308988734087	2.97519840152019	0.368876606419942	0.000297320261081152	0.126097	0.083543	0.203238	0.752614	0.767237
0.0469623469027185	4.39920493966248	0.123344225813204	0.000297320261081152	0.0661243	0.136582	0.192278	0.812951	0.796343
0.0595468086067849	3.86830251613486	0.17773927288075	0.000297320261081152	0.0572052	0.116927	0.227143	0.827098	0.817257
0.0240024185330098	8.25005990729207	0.238337895805218	0.000297320261081152	0.0807471	0.0907845	0.137449	0.806464	0.776016
0.0293803345524874	7.43702601308538	0.132132067501016	0.000297320261081152	0.060057	0.165297	0.210815	0.825029	0.79419
0.0268675241999943	6.44142357353579	0.198174307999675	0.000297320261081152	0.139462	0.1299	0.220629	0.773668	0.7787
0.037837290374382	6.46635777908131	0.25426900352929	0.000297320261081152	0.131969	0.145306	0.23047	0.813147	0.801935
0.0364863231302412	4.14845341224055	0.211424215022914	0.000297320261081152	0.061483	0.133758	0.261925	0.743583	0.757395
0.0468109902264416	3.73860945781973	0.0939020895471665	0.000297320261081152	0.0113516	0.0958732	0.191774	0.75404	0.747386
0.0875246245371818	2.51057589080007	0.0566987626689848	0.000297320261081152	0.0333277	0.131382	0.179416	0.790388	0.773472
0.0262479846146545	5.13949586535057	0.4402391693549	0.000297320261081152	0.0929374	0.155287	0.211346	0.736845	0.719958
0.0701824043489382	2.80360065998878	0.231150823806437	0.000297320261081152	0.185092	0.0706537	0.175754	0.768104	0.74979
0.0345023512313732	6.14926177445157	0.0809012179241354	0.000297320261081152	0.132696	0.149807	0.228122	0.81597	0.80132
0.0703773081995375	2.67740731052478	0.124903211108324	0.000297320261081152	0	0.119275	0.214925	0.758094	0.749762
0.0356574013203898	5.55246082296667	0.0835361343070136	0.000297320261081152	0.0506067	0.0916513	0.166583	0.760135	0.754627
0.0938716375806341	2.14980835196162	0.144762957930815	0.000297320261081152	0.126237	0.0974389	0.219007	0.790695	0.803556
0.101379021486628	2.02309128565404	0.256449304184758	0.000297320261081152	0.127076	0.1299	0.173768	0.796511	0.78049
0.116128398425566	1.78157158188368	0.13273273780735	0.000297320261081152	0.149192	0.108623	0.180702	0.768048	0.76254
0.0467873968798204	4.3648489297565	0.110927665354651	0.000297320261081152	0.0981099	0.175586	0.185232	0.783649	0.753565
0.0236022211333793	8.29583343388873	0.37389950557497	0.000297320261081152	0.120925	0.161075	0.263099	0.838506	0.810462
0.0542006281977408	3.40278624529574	0.0776853453092285	0.000297320261081152	0.169966	0.150506	0.225885	0.758961	0.743471
0.085099981992531	1.88879421192329	0.0997739195833951	0.000297320261081152	0.0421629	0.149611	0.178969	0.763099	0.738606
0.066169688372039	3.04694244664051	0.0294931912754815	0.000297320261081152	0.0622099	0.0680255	0.170553	0.782084	0.783705
0.0355894929908449	4.66586622449896	0.3698161238623	0.000297320261081152	0.0819214	0.0802997	0.160851	0.760415	0.758066
0.0674643401779785	2.9443066496756	0.223865875278145	0.000297320261081152	0.185987	0.111614	0.192669	0.768998	0.752558
0.0288189931822375	5.607954543525	0.178175409628254	0.000297320261081152	0.181485	0.144047	0.18484	0.763658	0.724739
0.0329752741098035	5.81241513353786	0.168978597626118	0.000297320261081152	0.0597495	0.159313	0.172538	0.794889	0.765532
0.0340934191519447	4.3387988014584	0.324396113209519	0.000297320261081152	0.0477269	0.16415	0.252782	0.770676	0.768327
0.0608625775057336	3.48439118503392	0.203009096344109	0.000297320261081152	0.0974109	0.142398	0.166499	0.827546	0.79159
0.0494915694157873	4.45771588208883	0.128502145730807	0.000297320261081152	0.0913997	0.110384	0.179919	0.836129	0.811441
0.0321676534321024	5.55343564292492	0.176714110851334	0.000297320261081152	0.163423	0.0990606	0.15484	0.768663	0.742157
0.0284588582565014	6.17817564132615	0.0596561929415951	0.000297320261081152	0.0265336	0.0648102	0.126293	0.780993	0.738019
0.0511309503643586	4.08918985164408	0.165551371286176	0.000297320261081152	0.0597215	0.0819493	0.160991	0.804423	0.792401
0.0191420436621114	6.77890998888315	0.144764753756068	0.000297320261081152	0.0931331	0.149444	0.196919	0.723816	0.673992
0.0876653974544003	2.66030878454435	0.100535450293341	0.000297320261081152	0.0948946	0.0574009	0.151345	0.802242	0.788822
0.102014553474896	2.19289478554438	0.174199168914105	0.000297320261081152	0.158307	0.121876	0.232539	0.814405	0.807191
0.024847219038644	8.44018680031926	0.21052572894226	0.000297320261081152	0.119275	0.153414	0.174439	0.791059	0.768355
0.0232055273873766	7.87805411575864	0.15877856399817	0.000297320261081152	0.0024884	0.149052	0.191914	0.757787	0.721272
0.0441965706606024	4.59922858011814	0.110669561984709	0.000297320261081152	0.162892	0.0675781	0.165744	0.783118	0.771515
0.062463587444239	3.34994643603678	0.285092448790706	0.000297320261081152	0.161774	0.0976346	0.183275	0.804591	0.792289
0.0196684019497793	6.56551881867499	0.0563551763237498	0.000297320261081152	0.0821451	0.17567	0.260527	0.744786	0.733853
0.052954024416229	2.39106561099253	0.289331471241598	0.000297320261081152	0.0620142	0.121764	0.184002	0.737852	0.729044
0.027228753130151	6.07306336826297	0.175046023625984	0.000297320261081152	0.0351172	0.166163	0.210647	0.758849	0.739333
0.0981344644560625	2.1896984681948	0.0779674902540449	0.000297320261081152	0.092546	0.132808	0.183275	0.782922	0.780182
0.0449797905882911	5.0018006019704	0.0471807752487822	0.000297320261081152	0.0302802	0.0659285	0.161326	0.772857	0.764944
0.0263892470995918	5.71959356160371	0.367742365534032	0.000297320261081152	0.0478108	0.229408	0.269781	0.789884	0.72348
0.0868918652608647	1.99048378320335	0.3192854288462	0.000297320261081152	0.0686126	0.136862	0.192501	0.779176	0.779176
0.099535176120995	2.29966058173285	0.260824192794143	0.000297320261081152	0.108064	0.118045	0.262624	0.820192	0.82324
0.029657185309457	6.58684820253488	0.211925225214033	0.000297320261081152	0.13921	0.129285	0.199072	0.797937	0.793379
0.111740266286031	1.80834804761374	0.0914256870445546	0.000297320261081152	0.102667	0.172063	0.219147	0.774534	0.766091
0.118127251869448	1.86372888251433	0.129389864491849	0.000297320261081152	0	0.129117	0.173657	0.787675	0.758849
0.0439712726303105	4.81795648148881	0.353080504773093	0.000297320261081152	0.186798	0.130487	0.235223	0.808365	0.7931
0.10888524771525	1.96196715845254	0.356103723335296	0.000297320261081152	0.160348	0.0970754	0.166359	0.775429	0.763435
0.0624352528370815	3.95749911824696	0.262280971425592	0.000297320261081152	0.0177543	0.106889	0.191942	0.830481	0.806324
0.0253895435065321	7.22939587877302	0.0886728526292216	0.000297320261081152	0.0270369	0.104848	0.161522	0.818515	0.790779
0.070149113808302	2.34785659863813	0.0865502236760697	0.000297320261081152	0	0.107029	0.240703	0.724739	0.711765
0.0797459199024386	2.46767621661257	0.061978766858179	0.000297320261081152	0.10236	0.136694	0.163032	0.770676	0.755494
0.0895989613416269	1.69746795521057	0.206942823916207	0.000297320261081152	0.0826483	0.136834	0.203154	0.742912	0.746044
0.031205311370402	6.07987509130759	0.199619166585265	0.000297320261081152	0.164011	0.106582	0.143013	0.835067	0.781664
0.0359611459999665	5.3929087196938	0.148940816554468	0.000297320261081152	0.111894	0.134206	0.180395	0.787592	0.781664
0.0344119829094244	5.4913825190952	0.082018392548509	0.000297320261081152	0.199603	0.102751	0.158391	0.803277	0.759548
0.0949973165593162	1.77749643645496	0.0932504941327469	0.000297320261081152	0.0310351	0.156378	0.268775	0.79117	0.788766
0.0472584364915508	4.0543039096772	0.237302373871049	0.000297320261081152	0.0763574	0.150618	0.23047	0.800509	0.800705
0.0273941827477371	6.44364337790805	0.234911173046045	0.000297320261081152	0.184113	0.126768	0.220237	0.800872	0.788626
0.078550458249772	2.72884708696585	0.103542763564013	0.000297320261081152	0.185092	0.0830398	0.21993	0.772801	0.778617
0.0917298874226311	2.42428594326377	0.158133985290679	0.000297320261081152	0.0460493	0.173265	0.212688	0.80406	0.782112
0.0822249163068288	1.9062085181306	0.228478047576734	0.000297320261081152	0.0397025	0.150506	0.198233	0.753677	0.742185
0.041489226594089	4.87964374464784	0.233166130398804	0.000297320261081152	0.022815	0.169463	0.231169	0.786445	0.771067
0.0539346881143089	3.60562649833033	0.282773258266843	0.000297320261081152	0.032489	0.157272	0.252307	0.818403	0.803025
0.0617440623273656	3.18176557686424	0.21105161385401	0.000297320261081152	0.0444277	0.144327	0.316781	0.814377	0.805094
0.109194818577417	1.7657623421702	0.314004804317632	0.000297320261081152	0.11304	0.159285	0.299363	0.824246	0.808953
0.0332888127434416	5.39963106002988	0.0746678920973754	0.000297320261081152	0.024884	0.114382	0.179892	0.789465	0.781301
0.0448232103061907	3.99833955260021	0.214349215147186	0.000297320261081152	0.0595258	0.095985	0.157999	0.759213	0.753257
0.0335679007249631	5.88614145434574	0.258751178221732	0.000297320261081152	0.134373	0.186574	0.234916	0.82721	0.790723
0.0406192587013251	3.62347186550067	0.248151825336809	0.000297320261081152	0.0359839	0.119723	0.19717	0.748504	0.751188
0.0702973288223542	2.27593415520427	0.299831916372239	0.000297320261081152	0.0795728	0.172734	0.206984	0.766119	0.753872
0.0188160153926157	8.81804174191292	0.237983470102079	0.000297320261081152	0.0709612	0.101549	0.140608	0.775541	0.757032
0.0473554403783984	4.77820849380709	0.179810063270084	0.000297320261081152	0.0797405	0.102388	0.153526	0.820472	0.797182
0.0255575232305681	7.03644458726356	0.200932209840427	0.000297320261081152	0.0967958	0.121512	0.163423	0.780546	0.77336
0.0476973153075792	5.2323615549186	0.132262827381463	0.000297320261081152	0.113124	0.0734776	0.180507	0.813202	0.810658
0.0495795596582472	3.50699907219297	0.185370856016082	0.000297320261081152	0.0665996	0.116004	0.261477	0.752307	0.780853
0.0464741622277427	4.38419695275011	0.375704006972515	0.000297320261081152	0.163815	0.116731	0.188251	0.757507	0.751412
0.029951224134758	6.99689668363985	0.133467342001037	0.000297320261081152	0.0394509	0.0887435	0.134737	0.787592	0.759884
0.0241764444933534	8.04956914740588	0.241079958641936	0.000297320261081152	0.102136	0.155091	0.202175	0.751496	0.746994
0.0452441484348955	5.43661873503927	0.341190428881159	0.000297320261081152	0.0858357	0.145306	0.233434	0.829978	0.817145
0.0464474359709585	4.76970604439815	0.112222511454184	0.000297320261081152	0.103618	0.142062	0.177291	0.80543	0.790164
0.0354942960460863	4.78577864568062	0.271006085335488	0.000297320261081152	0.127803	0.141056	0.2102	0.745317	0.747582
0.0583853429818768	4.04226675050614	0.0752105926768868	0.000297320261081152	0.0308114	0.106162	0.236426	0.851759	0.827406
0.0460280579136183	3.60981645008249	0.044472018820744	0.000297320261081152	0.0825644	0.0745121	0.188615	0.740592	0.757451
0.0272714849104248	6.11402476231059	0.148655574138572	0.000297320261081152	0.170665	0.118101	0.1521	0.772885	0.738746
0.0637827069780348	3.27181939631194	0.243782909272992	0.000297320261081152	0.0839065	0.181625	0.195129	0.806045	0.776827
0.0474669593349667	3.6127301133371	0.109983060874343	0.000297320261081152	0.0611754	0.183303	0.215316	0.786976	0.767964
0.0995346634844049	2.09305170858546	0.273014057837518	0.000297320261081152	0.0267293	0.117402	0.163507	0.809232	0.785327
0.0248688845594786	6.32527246786238	0.163343609825171	0.000297320261081152	0.0620142	0.163228	0.331768	0.765448	0.759772
0.0414794113998822	3.69370043132627	0.155884251803738	0.000297320261081152	0.193815	0.152575	0.235475	0.75144	0.723872
0.0471914936826664	3.43042572448204	0.148281729637869	0.000297320261081152	0.113991	0.134373	0.205027	0.749539	0.757927
0.0266719329927204	5.5914279443772	0.159543155576564	0.000297320261081152	0.0444556	0.209445	0.251216	0.772913	0.732707
0.0369697860962396	4.48679802829725	0.196646855545738	0.000297320261081152	0	0.108231	0.154085	0.765895	0.730275
0.0228842274714182	7.01373787689152	0.111649263276464	0.000297320261081152	0.008975	0.118297	0.159873	0.772997	0.746491
0.0494269631000889	4.37963955880551	0.256431577540762	0.000297320261081152	0.0963205	0.180003	0.189538	0.77775	0.753257
0.0693666917553414	2.43023981107069	0.200062879166071	0.000297320261081152	0.178354	0.120282	0.197115	0.757982	0.749147
0.0191343395974105	9.69833509505382	0.0736987123557474	0.000297320261081152	0.115137	0.0736733	0.154924	0.754683	0.751747
0.0409955899847633	3.22116121240133	0.116446773767442	0.000297320261081152	0.0939719	0.147123	0.233378	0.71006	0.667813
0.0232170863859508	6.07393823125399	0.259153232448886	0.000297320261081152	0.170218	0.108651	0.232847	0.718587	0.704272
0.0232601313644085	6.69345419720048	0.336473434712466	0.000297320261081152	0.0888274	0.195465	0.259492	0.809596	0.785327
0.069090081507004	3.30094712944147	0.183124915993998	0.000297320261081152	0.0553598	0.136191	0.194458	0.819829	0.80529
0.0318051481583974	5.67420140819445	0.183857502633756	0.000297320261081152	0	0.15333	0.164849	0.76131	0.700106
0.0452240394249703	4.05217587624511	0.0757956392075439	0.000297320261081152	0.0824246	0.140497	0.162277	0.767405	0.752642
0.0380237212299109	3.41766656916971	0.0585216588744563	0.000297320261081152	0.0750154	0.206285	0.247917	0.762484	0.730163
0.0311913908570183	3.88160491400856	0.173143313812591	0.000297320261081152	0.173629	0.198624	0.260834	0.76542	0.718112
0.035071887990115	5.49491794381283	0.117164786895812	0.000297320261081152	0.110105	0.152799	0.192166	0.794274	0.785914
0.0328795686604363	4.87845966659136	0.289395059974223	0.000297320261081152	0.169938	0.184589	0.195101	0.777051	0.729659
0.0221715225956519	6.67476569202374	0.202689401879908	0.000297320261081152	0.133367	0.144355	0.168009	0.742241	0.7069
0.0207517439799968	8.85960867666044	0.293447094373564	0.000297320261081152	0.0664038	0.110887	0.148409	0.758737	0.743332
0.0281631320319373	6.87706977798519	0.0760655311318723	0.000297320261081152	0.085668	0.165101	0.192138	0.767768	0.757144
0.025410084736564	8.28712540230071	0.327556163130842	0.000297320261081152	0.126824	0.111363	0.152463	0.829671	0.797098
0.0310839248062115	4.87589019902968	0.31741763623541	0.000297320261081152	0.0388917	0.166751	0.229072	0.738047	0.71993
0.0227717175684591	7.97935859523294	0.171913733218697	0.000297320261081152	0.160823	0.155483	0.274786	0.786557	0.785047
0.0583168898240635	3.21627461056319	0.0648699601396386	0.000297320261081152	0.0409607	0.0743164	0.151457	0.744562	0.728094
0.101936164463526	1.97170389134734	0.0532349326804774	0.000297320261081152	0.0808589	0.0954258	0.174104	0.771375	0.78172
0.0327305600815628	7.81486791250812	0.0845793032132263	0.000297320261081152	0.0931611	0.0756864	0.15168	0.833697	0.807247
0.031872716251116	5.3062090836872	0.0482432367606432	0.000297320261081152	0.113795	0.177151	0.233015	0.767545	0.762819
0.0624571718149716	2.9481247757202	0.290090549123111	0.000297320261081152	0.0477549	0.186322	0.255131	0.781133	0.768887
0.0366122656301467	5.31152364416698	0.179404547786035	0.000297320261081152	0.0467483	0.120813	0.137784	0.803976	0.770592
0.036842300427958	5.49888760824283	0.313526875641538	0.000297320261081152	0.160655	0.113935	0.162501	0.79939	0.779483
0.0300070054765169	5.98233666430241	0.191834880076198	0.000297320261081152	0.190908	0.0670749	0.126321	0.816837	0.756612
0.0649708549920127	3.77662920055504	0.0552524363166273	0.000297320261081152	0	0.0929374	0.22253	0.815467	0.809708
0.0931291462150133	1.99425058279131	0.058136851372804	0.000297320261081152	0.122071	0.134933	0.173545	0.780462	0.774479
0.0550644353842856	3.75905079311798	0.0971260971617305	0.000297320261081152	0.12263	0.0985293	0.133199	0.834032	0.79036
0.039301134219023	4.27057982274813	0.150596805673207	0.000297320261081152	0.104457	0.104652	0.147347	0.747526	0.730414
0.0736913787219591	1.77539558939137	0.321081832343905	0.000297320261081152	0.102835	0.17662	0.218476	0.736957	0.713527
0.0559016951837879	4.03336698192626	0.248692543678446	0.000297320261081152	0.091819	0.0845216	0.159062	0.799195	0.795756
0.0933248310499793	1.96763999559299	0.159768355868369	0.000297320261081152	0.0431975	0.128586	0.143013	0.778421	0.749678
0.0468276208261853	5.3034470691394	0.253208076723806	0.000297320261081152	0.127272	0.0824246	0.167086	0.817396	0.806324
0.0309634751456669	6.1261571346749	0.243585730645653	0.000297320261081152	0.0648102	0.117793	0.183219	0.782307	0.788598
0.0737743938673903	2.46413896765092	0.177671867834464	0.000297320261081152	0.0197394	0.127132	0.152072	0.773109	0.743807
0.103412259234267	2.06022726248324	0.122176829513288	0.000297320261081152	0.0550243	0.0633003	0.173153	0.800649	0.802885
0.0838978672088433	1.88785571760162	0.220995804256256	0.000297320261081152	0	0.155483	0.207571	0.749511	0.720656
0.048405055816037	5.01372323276394	0.218537664205435	0.000297320261081152	0.0894984	0.148577	0.210451	0.835207	0.815076
0.0195276136829067	8.61626323589024	0.250968834111701	0.000297320261081152	0.00489292	0.172622	0.198093	0.79556	0.761002
0.0380920768484076	4.38573986950111	0.0909313474071255	0.000297320261081152	0	0.185372	0.246743	0.763211	0.728429
0.0437533836601846	3.75329867002785	0.209490270043696	0.000297320261081152	0.16183	0.184756	0.266706	0.753816	0.728737
0.0704427701191175	2.383539419242	0.0569147062566183	0.000297320261081152	0	0.125622	0.234748	0.766007	0.771794
0.0230507078037742	6.37425794184539	0.0843805390336904	0.000297320261081152	0	0.14332	0.160236	0.757535	0.702203
0.0272370382105975	8.01579524499505	0.10563738351408	0.000297320261081152	0.0976067	0.142006	0.211626	0.818207	0.812252
0.0617200803683732	3.40592871474275	0.131567258395364	0.000297320261081152	0.0464967	0.127775	0.176984	0.782084	0.779567
0.0591788498598763	3.73511545195161	0.118472837919222	0.000297320261081152	0.119024	0.131522	0.184812	0.8316	0.810407
0.0844545694749793	2.06863194738842	0.215175638129242	0.000297320261081152	0.046944	0.196779	0.334032	0.787759	0.75404
0.0517189720917098	4.9488516689688	0.210787084053214	0.000297320261081152	0.0926578	0.107672	0.232092	0.858189	0.836297
0.061884942553067	2.17150536616123	0.078786561839736	0.000297320261081152	0.167086	0.143432	0.209333	0.736565	0.718056
0.0457322710638877	4.04136042533795	0.176607063425991	0.000297320261081152	0.0874294	0.191746	0.2598	0.807387	0.789577
0.109205016864193	2.03790783631146	0.189783525838269	0.000297320261081152	0.0617626	0.175138	0.195213	0.793016	0.774618
0.0517232396482422	4.12393258749879	0.144030778070811	0.000297320261081152	0.0613432	0.10359	0.202259	0.811832	0.816725
0.0882702508748767	1.75946194288465	0.253756985713856	0.000297320261081152	0.0958173	0.142034	0.183358	0.73472	0.722809
0.0880597090397749	2.28280652593613	0.184803310868375	0.000297320261081152	0.0547727	0.0938042	0.210088	0.783985	0.80515
0.0283506778979663	7.05733270513519	0.0349062580077716	0.000297320261081152	0.177235	0.0500475	0.161466	0.751859	0.733797
0.0139046946636334	9.32371607451431	0.130343450913143	0.000297320261081152	0.124224	0.124867	0.174859	0.736929	0.727255
0.0354803272230839	6.63214274911247	0.143320548559755	0.000297320261081152	0.116731	0.154253	0.169435	0.815775	0.788374
0.0449672768670862	4.51145362886991	0.127128763059769	0.000297320261081152	0.00304759	0.123469	0.188363	0.796119	0.783454
0.08528760382187	2.204663145063	0.472356531815224	0.000297320261081152	0.120002	0.123469	0.243443	0.778533	0.802354
0.0259773082430968	5.46834180825508	0.1142922514079	0.000297320261081152	0	0.160683	0.199463	0.767908	0.741514
0.0256623086599614	5.91201199433249	0.249405389180341	0.000297320261081152	0.118157	0.10879	0.14374	0.748588	0.726472
0.0252010944976354	7.66102480784629	0.048478945677599	0.000297320261081152	0.142845	0.122575	0.162501	0.773053	0.763071
0.0623085423231437	3.37185819076396	0.132527232726987	0.000297320261081152	0.150338	0.122826	0.168288	0.789018	0.778169
0.0604054798241494	3.6319898300641	0.23077839462366	0.000297320261081152	0.134122	0.159034	0.216602	0.833249	0.808589
0.0428744566404446	3.99376541167275	0.0584193319789767	0.000297320261081152	0.0416038	0.134457	0.163647	0.739222	0.707348
0.0976928989501282	2.25777186880787	0.139845888994192	0.000297320261081152	0.109825	0.156797	0.185204	0.816977	0.796259
0.0403660683185866	5.38087546146638	0.196109978615809	0.000297320261081152	0.069088	0.103422	0.18758	0.815523	0.814489
0.0380026846296728	4.43683460310276	0.190020050880606	0.000297320261081152	0.0447911	0.166946	0.220852	0.737768	0.722837
0.0353755326771744	4.44183247652427	0.0457389845437253	0.000297320261081152	0.0625175	0.12537	0.16689	0.734413	0.716071
0.0311493311422869	6.58278220108652	0.227425293417151	0.000297320261081152	0.123162	0.138148	0.156937	0.810351	0.785271
0.0766741324815978	2.85235764915054	0.145726532508065	0.000297320261081152	0.0845775	0.0542415	0.14086	0.821702	0.798859
0.0391187366426902	4.25275563499975	0.27721699048286	0.000297320261081152	0.176928	0.116395	0.217749	0.722306	0.702902
0.0264492318312821	7.7820474676561	0.133319156309198	0.000297320261081152	0.0858078	0.10605	0.207012	0.805346	0.816893
0.0410973910964512	6.09839631167431	0.24501214923492	0.000297320261081152	0.12428	0.125007	0.226668	0.845328	0.827965
0.0487619841512507	3.1826876206395	0.115541966225364	0.000297320261081152	0.0901135	0.136107	0.27048	0.747582	0.774786
0.0907546955300188	1.98203395923365	0.0917568521374841	0.000297320261081152	0.14922	0.0992283	0.173461	0.739529	0.734804
0.0449058344135174	4.86292216479696	0.0798791530747529	0.000297320261081152	0.0450428	0.13784	0.155175	0.817117	0.785942
0.0796332261474116	2.03007933408237	0.0416186132058935	0.000297320261081152	0.16264	0.167505	0.276464	0.77652	0.772382
0.0272462740982702	6.9576889896104	0.241298895829096	0.000297320261081152	0.114858	0.151317	0.327266	0.833445	0.814209
0.0919826199594616	1.9578694859287	0.139266395863501	0.000297320261081152	0.140329	0.174915	0.186714	0.778812	0.754515
0.0658772125865789	3.56358500382336	0.100158716402449	0.000297320261081152	0.109042	0.0576246	0.18361	0.813147	0.816949
0.0234108479235827	7.22139779386573	0.171599797402894	0.000297320261081152	0.120981	0.21143	0.281524	0.776687	0.746659
0.0279810749776313	6.47719813019873	0.207035340789871	0.000297320261081152	0.152128	0.139742	0.205726	0.777386	0.780406
0.0798493363377557	1.87500003028599	0.072600790186808	0.000297320261081152	0.117877	0.146368	0.172706	0.739893	0.718727
0.0205581408103108	7.10403679366375	0.282400232967219	0.000297320261081152	0.100347	0.203713	0.258793	0.744814	0.710899
0.0559365609334562	3.20799792005846	0.377727868414861	0.000297320261081152	0.0492647	0.211905	0.256193	0.804675	0.768495
0.0150658394572284	8.9566355458049	0.0353140484996654	0.000297320261081152	0.115585	0.101381	0.254963	0.698093	0.69348
0.0387780670961812	4.64221973709044	0.232398422649015	0.000297320261081152	0.136359	0.141587	0.16868	0.741962	0.716658
0.0327203367943427	5.50578859440361	0.158179822734187	0.000297320261081152	0.0478946	0.145809	0.184113	0.77241	0.769026
0.0454094517016749	4.66924722684217	0.0622842690281952	0.000297320261081152	0.0719398	0.0867025	0.140776	0.808393	0.791031
0.084718554897795	1.79054973047633	0.154415578646168	0.000297320261081152	0.0521445	0.177403	0.211038	0.742549	0.719706
0.0175787537360151	8.75086390274705	0.162954402023087	0.000297320261081152	0.0261701	0.141755	0.280769	0.79391	0.801543
0.0721801582450624	2.75532594472845	0.161333343402817	0.000297320261081152	0.0729464	0.173545	0.189621	0.791674	0.775261
0.0564245827743217	4.02767511847913	0.298912230349083	0.000297320261081152	0.162109	0.0995079	0.173209	0.817396	0.801124
0.0527702376369142	3.16410842958443	0.196366069221919	0.000297320261081152	0.0537661	0.188922	0.244087	0.791478	0.778589
0.0318286851002177	4.54385980140967	0.0528900512867163	0.000297320261081152	0.0362076	0.182268	0.228513	0.752642	0.73486
0.0566865453371952	2.96845393036528	0.247222841937358	0.000297320261081152	0.0737013	0.161019	0.279371	0.760527	0.775401
0.0618416832554639	2.95977141378458	0.3050555773248	0.000297320261081152	0.0624616	0.162389	0.24733	0.820891	0.81186
0.0821506480246096	1.92283594168295	0.0251070747885999	0.000297320261081152	0	0.161914	0.222418	0.750349	0.728849
0.0274765893488432	6.22695881323803	0.265809380968856	0.000297320261081152	0.144131	0.167226	0.248896	0.785634	0.785718
0.0576960479892907	3.36431819363048	0.178244762284854	0.000297320261081152	0.0881843	0.162333	0.203405	0.789577	0.787508
0.0398793183487027	5.26748884742106	0.147213756342338	0.000297320261081152	0.0490689	0.12263	0.14497	0.806296	0.781245
0.0352189373947245	6.12145130824198	0.126115263836128	0.000297320261081152	0.0569815	0.0829279	0.160879	0.787172	0.789968
0.0711965280134716	2.1356795163888	0.289329962174844	0.000297320261081152	0.135324	0.155483	0.24322	0.747777	0.757759
0.0268258041203629	6.37157877028393	0.171412712601191	0.000297320261081152	0.127579	0.153106	0.193815	0.752223	0.748924
0.0488941922460984	3.7505688550124	0.292823922675107	0.000297320261081152	0.0730303	0.183247	0.246044	0.787843	0.783314
0.0329667812453576	4.87653241259983	0.135507936956448	0.000297320261081152	0.0260583	0.128754	0.195912	0.723313	0.701085
0.0341556427867848	6.71016439287957	0.160557871239362	0.000297320261081152	0.0422468	0.138204	0.195269	0.837751	0.812923
0.0649149459737822	3.1512134776192	0.269988036492708	0.000297320261081152	0.0432534	0.173824	0.234161	0.81516	0.798943
0.0208153401476553	9.20373146209194	0.243445156889047	0.000297320261081152	0.128809	0.080803	0.135743	0.802606	0.782783
0.0333380959753926	6.9129389107457	0.249520125181456	0.000297320261081152	0.0146787	0.147347	0.204971	0.819437	0.799251
0.0621961785393557	3.44549596343764	0.312840608936543	0.000297320261081152	0.120282	0.0985573	0.159285	0.797014	0.793575
0.0264672496030057	5.47206694061043	0.208011013712143	0.000297320261081152	0.122826	0.165017	0.218615	0.747833	0.747414
0.0321882174685332	7.38601506993446	0.268553048268147	0.000297320261081152	0.0431136	0.107392	0.200274	0.840435	0.824135
0.043086261042094	5.23226532555536	0.136969365177285	0.000297320261081152	0.125622	0.134989	0.170218	0.813985	0.797266
0.0515206131021385	4.49486424172015	0.147337047137472	0.000297320261081152	0.0577084	0.119303	0.145613	0.802466	0.782559
0.0288931750894925	6.14821984444983	0.212380410236965	0.000297320261081152	0.155175	0.12825	0.198093	0.778617	0.783565
0.0451120922544749	2.75046863939805	0.191438557659434	0.000297320261081152	0.0431975	0.15347	0.227283	0.726752	0.719454
0.0378718877644683	4.66074876467899	0.156998519540683	0.000297320261081152	0.166974	0.13647	0.20335	0.765	0.765504
0.0373362397682176	5.44892729162101	0.098657827449836	0.000297320261081152	0.0554158	0.207655	0.221355	0.833613	0.783006
0.0385335217110951	4.641681432252	0.164082735300281	0.000297320261081152	0.0389476	0.175446	0.20827	0.794917	0.779204
0.0383368971655499	5.50021244051842	0.131644231833389	0.000297320261081152	0.0392272	0.137058	0.150702	0.832327	0.790192
0.0531879280307419	3.25934898261611	0.194919092134231	0.000297320261081152	0.197115	0.170273	0.223872	0.766874	0.73486
0.017447893328958	7.13184214697204	0.0856439723360586	0.000297320261081152	0.0689482	0.167729	0.288011	0.72253	0.710144
0.110238772879161	2.06409466638762	0.173356370715656	0.000297320261081152	0.139043	0.0992563	0.214002	0.810127	0.819158
0.0367537905072095	5.033186761455	0.218825737470912	0.000297320261081152	0.0653414	0.11989	0.142174	0.771711	0.756081
0.0901965776944322	3.02001944779513	0.150092045874682	0.000297320261081152	0.143908	0.0935805	0.158279	0.827993	0.804675
0.0782242036721333	2.46471127051656	0.105772908064309	0.000297320261081152	0.0748197	0.109965	0.164038	0.794134	0.793882
0.101763591534174	2.00815877841909	0.278903394152765	0.000297320261081152	0.100291	0.123721	0.146592	0.785103	0.772158
0.0279572350492598	6.54099373619396	0.0572762261441426	0.000297320261081152	0.0315943	0.17978	0.29528	0.800285	0.786948
0.0663091812209845	2.52374949019093	0.0389890675110401	0.000297320261081152	0.0615948	0.123637	0.159649	0.732567	0.708606
0.0773389661102164	2.82413891530381	0.161050208117599	0.000297320261081152	0.106302	0.181737	0.241962	0.809092	0.797517
0.0203916772522387	8.68551663094777	0.216829279925897	0.000297320261081152	0.166555	0.0854443	0.106805	0.798132	0.737348
0.0255278689962738	4.79655075146449	0.161551943924769	0.000297320261081152	0.0921825	0.193899	0.210423	0.762819	0.741906
0.0462984487097076	3.73587680841074	0.184738066449669	0.000297320261081152	0.199771	0.164374	0.23883	0.790471	0.767125
0.0421267328034118	4.95016497783607	0.150652201579206	0.000297320261081152	0.0822289	0.165996	0.285383	0.822457	0.813706
0.0917694457559125	2.13802172288001	0.229107243093183	0.000297320261081152	0.0527316	0.0924342	0.174048	0.772214	0.784656
0.0692367049507856	3.00609884730823	0.149751409725147	0.000297320261081152	0.160879	0.14771	0.162025	0.796734	0.767796
0.0417439091276317	6.06107003590831	0.150671669197774	0.000297320261081152	0	0.11072	0.213527	0.849019	0.818123
0.113984119665045	1.98947914472158	0.156937807892162	0.000297320261081152	0.10935	0.129061	0.20746	0.815048	0.816558
0.0279445462228432	6.53792720039084	0.243060439936327	0.000297320261081152	0.122295	0.210507	0.227395	0.796063	0.762148
0.0739650106959069	3.55545871786512	0.102042285127415	0.000297320261081152	0.0625734	0.140049	0.17785	0.852653	0.812811
0.0456164903355504	4.55930436328687	0.337127818959261	0.000297320261081152	0.18937	0.125259	0.149108	0.817061	0.769278
0.0472235932683078	3.69358264442411	0.154828293990132	0.000297320261081152	0.123357	0.179276	0.236985	0.741458	0.731812
0.0705657171871721	2.84545123006717	0.0944737714008614	0.000297320261081152	0.0832914	0.103087	0.16306	0.73226	0.728401
0.0559737591481062	3.59250675454371	0.133177626386695	0.000297320261081152	0	0.0797965	0.199463	0.807639	0.805458
0.047895030534761	4.25341142430496	0.0868190918514821	0.000297320261081152	0	0.113655	0.180423	0.773276	0.766622
0.092487476461789	2.09830169439688	0.199648549583917	0.000297320261081152	0.0562545	0.170721	0.197087	0.786976	0.776771
0.0553171483311116	2.99935680731586	0.0308675973749266	0.000297320261081152	0.103534	0.102611	0.157943	0.72513	0.705223
0.0371483034306023	5.45601794028016	0.26298706793215	0.000297320261081152	0.0692557	0.112649	0.149751	0.813874	0.795979
0.0211859183704416	8.29278260502391	0.185386135668915	0.000297320261081152	0.0874853	0.152715	0.209473	0.808226	0.806548
0.0324626548537496	6.14136920629593	0.233565959993146	0.000297320261081152	0.015182	0.105603	0.160488	0.810323	0.790779
0.0288505237214307	6.78199329004865	0.251478050608822	0.000297320261081152	0.0776715	0.195521	0.211961	0.814153	0.785047
0.0259241618940987	6.78616110351606	0.155867330455365	0.000297320261081152	0	0.188755	0.265056	0.790276	0.763938
0.029667868029064	5.45642883072956	0.075196353098953	0.000297320261081152	0.0946709	0.0591064	0.169323	0.745317	0.762065
0.0863748467145726	2.30260786430416	0.0627805918730893	0.000297320261081152	0.136442	0.167785	0.233378	0.791254	0.790835
0.0571990266143014	3.39457572602022	0.0486045699358255	0.000297320261081152	0.0354247	0.148773	0.215456	0.819885	0.809176
0.0574166625630606	2.50861993210454	0.426956637362066	0.000297320261081152	0.0709053	0.190852	0.286389	0.743471	0.730191
0.0272457564990595	5.69421254843505	0.193671199181714	0.000297320261081152	0.115081	0.0895543	0.166639	0.714701	0.68909
0.118135022327505	1.90793340436776	0.213133485205906	0.000297320261081152	0.14771	0.176536	0.214505	0.781105	0.769725
0.0910315934133676	1.79015150436359	0.362352551973783	0.000297320261081152	0.166834	0.128726	0.235391	0.725214	0.72622
0.0880981362577715	2.84193718850255	0.151806569539447	0.000297320261081152	0.0744282	0.0814461	0.174495	0.848515	0.8257
0.0250390426926232	8.61938895997306	0.090204059560587	0.000297320261081152	0.0674383	0.101241	0.147067	0.775122	0.771711
0.0786059489224826	2.28380025355101	0.213398829794593	0.000297320261081152	0.0981379	0.200582	0.242073	0.786277	0.771012
0.0259137741984768	5.50327428893951	0.250477102206993	0.000297320261081152	0.0692278	0.167785	0.200833	0.744897	0.737041
0.0482708367650908	2.8945576921099	0.178388956160788	0.000297320261081152	0.0978024	0.146899	0.285886	0.741095	0.764693
0.0394710635942252	4.06042413494909	0.285533796403021	0.000297320261081152	0.00992563	0.147011	0.174747	0.764078	0.742409
0.0686417667913923	2.40369480787859	0.161242752493765	0.000297320261081152	0.0227031	0.160376	0.20458	0.755494	0.746575
0.0527956156514327	3.95287186940834	0.264948178243462	0.000297320261081152	0.0939999	0.125454	0.167114	0.775178	0.779008
0.0356660821343776	5.19347952918705	0.119354187842164	0.000297320261081152	0.0879886	0.153022	0.319605	0.794442	0.802634
0.0827506584583357	2.23364543752035	0.244856146080301	0.000297320261081152	0.201532	0.123218	0.263686	0.771319	0.775401
0.0548248636322403	3.2588138220146	0.0682774285812846	0.000297320261081152	0.00824806	0.0752111	0.153749	0.78281	0.771459
0.0749947496161189	2.61250002287074	0.0801737612959487	0.000297320261081152	0.0703461	0.138623	0.178857	0.795336	0.793938
0.0735269876724776	2.16323002336152	0.174221337294842	0.000297320261081152	0.063552	0.171364	0.195297	0.733378	0.703825
0.0801447133334028	2.04823332445795	0.0373001117573016	0.000297320261081152	0.0472516	0.123525	0.221551	0.740424	0.76377
0.0537900047265425	3.11484977196103	0.217450157640396	0.000297320261081152	0.172398	0.13292	0.192977	0.770928	0.768439
0.0463013375056308	5.1571725527007	0.176307888682243	0.000297320261081152	0.0882402	0.0954817	0.132221	0.7983	0.781301
0.0351852319197812	5.27544664395927	0.0871800549929658	0.000297320261081152	0.0185931	0.165912	0.227814	0.781776	0.777302
0.0293291031105461	6.33293115739787	0.105646528281784	0.000297320261081152	0.158558	0.126517	0.154476	0.772382	0.75432
0.0255536289094083	4.88762419986414	0.0694781881018851	0.000297320261081152	0.0218364	0.129257	0.165436	0.741402	0.71677
0.0205465396887364	8.6881745139795	0.342873328220135	0.000297320261081152	0.0274003	0.0754907	0.132864	0.786921	0.766286
0.0323449588312739	5.15859785418242	0.154785771812216	0.000297320261081152	0.0901974	0.121708	0.181206	0.744115	0.756389
0.0443863358746594	3.68552722388485	0.0245758512285045	0.000297320261081152	0	0.0961807	0.185092	0.731896	0.718979
0.0280674950726579	6.46174741553464	0.170638173388255	0.000297320261081152	0.0818095	0.1462	0.157272	0.763546	0.750629
0.0300860665822348	5.22242827704504	0.17452444399955	0.000297320261081152	0.0820891	0.155119	0.170497	0.742241	0.723201
0.0700232657071332	2.91746261134932	0.294927795396292	0.000297320261081152	0.0652575	0.166135	0.227702	0.82763	0.812503
0.0540667662256955	2.89040389831056	0.34976573580247	0.000297320261081152	0.0643908	0.185455	0.252978	0.782671	0.780825
0.0680990435828904	2.49452653951754	0.193641168041932	0.000297320261081152	0.0810826	0.178018	0.24596	0.771263	0.777191
0.0535233606790821	3.00166458700973	0.107773547850968	0.000297320261081152	0.00315943	0.140329	0.216658	0.760918	0.762875
0.0523281420902559	3.00531526833299	0.325625646977265	0.000297320261081152	0.0492926	0.147934	0.147011	0.759828	0.728821
0.0454279057200904	2.67408888098009	0.161430935775157	0.000297320261081152	0.0820891	0.173936	0.215288	0.724347	0.696276
0.0570496394019951	4.55853210520818	0.0532856857050335	0.000297320261081152	0.0618744	0.121596	0.266119	0.828412	0.832662
0.060676750942679	2.9715139900005	0.228582555391259	0.000297320261081152	0.142286	0.14223	0.17237	0.774618	0.768076
0.0376689380350344	4.99536070824262	0.210355816581723	0.000297320261081152	0.0508863	0.134877	0.151904	0.803528	0.783454
0.0630476810875117	2.7077262916314	0.279122572665133	0.000297320261081152	0.0933568	0.159201	0.241486	0.790835	0.802494
0.0497776285886684	4.581747428795	0.114915957130714	0.000297320261081152	0.142062	0.106302	0.141503	0.821311	0.792345
0.0219871751339213	6.131360464772	0.00772694399605431	0.000297320261081152	0.187636	0.195968	0.260275	0.796678	0.760387
0.0439350614688693	3.15103986575313	0.301138330169954	0.000297320261081152	0.123749	0.169686	0.288766	0.730247	0.728122
0.0361960483014499	6.44885282685849	0.0705613454458111	0.000297320261081152	0.056618	0.123078	0.138875	0.817536	0.787759
0.0387219510820188	5.63851624912115	0.21744102644104	0.000297320261081152	0.0602807	0.138567	0.158307	0.811525	0.792093
0.100165808367822	1.71415255997597	0.290458294272192	0.000297320261081152	0.169323	0.131158	0.183331	0.747134	0.737236
0.0284373989592639	6.62205764347577	0.257751662763828	0.000297320261081152	0.149276	0.162696	0.245792	0.786054	0.790583
0.0332001209881414	7.42533812124166	0.0320395037480743	0.000297320261081152	0.103394	0.111782	0.198205	0.828021	0.825672
0.0221989800579282	6.97444663124283	0.327820296793899	0.000297320261081152	0.133423	0.116004	0.125147	0.772521	0.741235
0.0574239751937083	2.94900747937083	0.1384397904309	0.000297320261081152	0.0685567	0.179304	0.310826	0.778197	0.77898
0.032609382639251	5.25735677890319	0.0395313217131333	0.000297320261081152	0.107337	0.0815579	0.145054	0.772298	0.773752
0.0398338335102474	3.36926200330595	0.138912917951584	0.000297320261081152	0.0676341	0.153638	0.250433	0.70458	0.667002
0.0577475866756699	4.06899277887624	0.25372115540282	0.000297320261081152	0.000195717	0.119555	0.206677	0.805709	0.801599
0.0276293052879085	7.11663812977753	0.107072078951606	0.000297320261081152	0.0753509	0.0564223	0.131382	0.756081	0.745485
0.0400243480052403	4.67949832018728	0.310090586747331	0.000297320261081152	0.0732539	0.159229	0.152128	0.770173	0.745736
0.058948195390067	2.90830996034766	0.471536156357492	0.000297320261081152	0.145222	0.174551	0.191886	0.783929	0.767041
0.0275690810445004	7.29882470670047	0.160706531970178	0.000297320261081152	0.0954538	0.0584074	0.125147	0.768887	0.755382
0.0352458138345795	6.33565150117802	0.091614672349834	0.000297320261081152	0	0.18772	0.213723	0.808673	0.770648
0.0304356351326354	6.29257523076171	0.160926033182369	0.000297320261081152	0.146508	0.130347	0.205922	0.773835	0.788291
0.0529057615825435	3.37816919373777	0.179196728700698	0.000297320261081152	0	0.103702	0.160404	0.77199	0.759017
0.107824222333224	2.11911108787743	0.233524123002553	0.000297320261081152	0.0797126	0.140552	0.183638	0.800201	0.800537
0.0890898852604439	2.13478877814799	0.261313043600476	0.000297320261081152	0.115417	0.113124	0.129676	0.772689	0.752586
0.0589277440002282	2.92463438970941	0.134964449132322	0.000297320261081152	0.0185092	0.15196	0.190125	0.753425	0.742828
0.0722232620122618	2.93064697924253	0.132883528939765	0.000297320261081152	0	0.100235	0.178717	0.823995	0.804339
0.0364165576917882	5.27053008629099	0.121845246522865	0.000297320261081152	0.00774479	0.147822	0.18512	0.793267	0.778057
0.0219445087652408	5.93876688455718	0.264447593698298	0.000297320261081152	0.140301	0.196332	0.28007	0.760303	0.746128
0.0968773773259306	2.10563085189735	0.11785461118829	0.000297320261081152	0.143656	0.118101	0.146871	0.803976	0.784628
0.0676590716787828	2.81038715221382	0.20284248817442	0.000297320261081152	0	0.157244	0.156489	0.787843	0.745065
0.0882012599598403	2.96391461854834	0.252920685788503	0.000297320261081152	0.0187329	0.104121	0.20279	0.827014	0.819801
0.0938730638738459	2.21184753172492	0.254298407960057	0.000297320261081152	0.107365	0.120701	0.129117	0.806995	0.778812
0.0354867128345378	5.06008014289322	0.173065599689844	0.000297320261081152	0.10208	0.146927	0.168037	0.76651	0.763826
0.0606755405090774	3.84794358813134	0.168123637982938	0.000297320261081152	0.170525	0.114271	0.2317	0.826511	0.821534
0.0879663757233845	2.18132452705075	0.143122711207794	0.000297320261081152	0.144019	0.118325	0.184113	0.781161	0.790667
0.026817556025712	6.4727538328592	0.179115654534865	0.000297320261081152	0.0978583	0.149975	0.174915	0.742046	0.734944
0.0341667232469047	5.70411280970813	0.19510289190388	0.000297320261081152	0.060085	0.180479	0.188251	0.806604	0.784013
0.101072566473135	2.01449521829511	0.167811985510827	0.000297320261081152	0.184924	0.114326	0.190348	0.788291	0.785606
0.0584918572016867	3.92122079387037	0.128787674484118	0.000297320261081152	0.105883	0.0886317	0.109937	0.816026	0.775988
0.0663775539707768	3.41273853575923	0.0942290645704437	0.000297320261081152	0.0633283	0.0743723	0.149472	0.771934	0.777918
0.0610910473867681	3.06176067466447	0.142164731729795	0.000297320261081152	0.000419393	0.12674	0.160488	0.785606	0.764916
0.0255515169909111	8.23751650719218	0.116394484253872	0.000297320261081152	0.059414	0.200274	0.262819	0.835654	0.800593
0.0441867259603844	4.39032340058874	0.135074538735717	0.000297320261081152	0	0.0738411	0.135883	0.784125	0.757591
0.0402802854441101	5.61267300495384	0.194632082365225	0.000297320261081152	0.128893	0.105995	0.216239	0.854778	0.836269
0.0276601385622506	7.95531733883532	0.392362336273565	0.000297320261081152	0.152967	0.13921	0.149136	0.802186	0.774758
0.0243999975157436	5.93487197315382	0.315112247479824	0.000297320261081152	0	0.117849	0.176145	0.763379	0.757088
0.0259151548191278	9.4346202059826	0.141450018066132	0.000297320261081152	0.105827	0.0930772	0.171727	0.836772	0.823072
0.0609844491011428	3.27500987352116	0.157975260976676	0.000297320261081152	0.0265336	0.100095	0.162221	0.778085	0.779371
0.0268339693490584	6.77375334109721	0.251365915094344	0.000297320261081152	0.083571	0.156182	0.174272	0.769837	0.766929
0.0923776738171314	2.38753616408296	0.122443156494914	0.000297320261081152	0	0.0689482	0.156433	0.797377	0.784236
0.0725050504448237	3.00787050033432	0.108241387970048	0.000297320261081152	0.0258905	0.131102	0.165381	0.809288	0.792457
0.0250422698567461	6.62623354347498	0.136674923840432	0.000297320261081152	0.0199072	0.115137	0.231029	0.716183	0.723788
0.0312934966723529	4.19580143072514	0.273379272050645	0.000297320261081152	0.0343063	0.197394	0.243639	0.774171	0.758681
0.0529297313505396	3.96314937711553	0.10637715633719	0.000297320261081152	0.180674	0.0467763	0.136694	0.795868	0.7683
0.0706576035638266	2.73217527074374	0.0646243018205929	0.000297320261081152	0.115501	0.102276	0.140105	0.759073	0.752558
0.0615132668899747	3.55062779251391	0.197125636432602	0.000297320261081152	0.127691	0.146284	0.181513	0.834508	0.810323
0.015301259185214	9.22953597128904	0.0980611135297036	0.000297320261081152	0.0945032	0.190041	0.233853	0.746575	0.739138
0.0206942929506135	7.86483232922012	0.135549545775798	0.000297320261081152	0.159565	0.178829	0.238495	0.803612	0.790164
0.0270732096337648	7.1426699845663	0.0764627905498701	0.000297320261081152	0	0.175809	0.2154	0.808813	0.781776
0.05912581143502	3.67342178608185	0.239898430487063	0.000297320261081152	0.210507	0.0700945	0.206481	0.792037	0.789689
0.0890439165794192	1.88919986406011	0.283484411322836	0.000297320261081152	0.155147	0.186742	0.309652	0.777806	0.765504
0.0264799404726632	6.92615753446556	0.281524827229415	0.000297320261081152	0.194962	0.174467	0.195912	0.783398	0.746743
0.0470565247157744	2.65617302043546	0.238320669310744	0.000297320261081152	0.100598	0.195577	0.305709	0.748812	0.736482
0.0383922506911106	4.54789788502824	0.151963583175776	0.000297320261081152	0.155623	0.162053	0.183666	0.810854	0.788179
0.0316642679534395	6.37921270944554	0.148229866570274	0.000297320261081152	0.113488	0.119974	0.123721	0.789101	0.762232
0.0715299228984685	2.59948936955935	0.360464297381319	0.000297320261081152	0.0978863	0.169742	0.27378	0.780714	0.794581
0.0442001950811991	5.85673563787866	0.17309305622434	0.000297320261081152	0.057345	0.101046	0.140217	0.808338	0.792792
0.0419924056238982	4.88286587574035	0.126701751916896	0.000297320261081152	0.0736733	0.0660683	0.117793	0.764301	0.743723
0.0227524788746249	6.96626453463295	0.0522700580280793	0.000297320261081152	0	0.10222	0.203042	0.735503	0.741934
0.0212513329397493	8.97407991747293	0.205582839999315	0.000297320261081152	0.0363474	0.126852	0.115137	0.778001	0.729352
0.0239797570129417	5.8615028862941	0.214280825314396	0.000297320261081152	0	0.118409	0.186043	0.732232	0.715819
0.0350180944091597	5.05783639888822	0.104319268024273	0.000297320261081152	0.147794	0.194207	0.188084	0.775541	0.740871
0.0368319032723965	6.30828029350852	0.0990659524125289	0.000297320261081152	0.0510541	0.166751	0.265336	0.86051	0.824414
0.0619211556370904	2.59999352544324	0.202543050841105	0.000297320261081152	0.0658447	0.154588	0.194263	0.767545	0.775485
0.032508603598053	6.6751542209924	0.138626891180267	0.000297320261081152	0.0438964	0.182715	0.28063	0.811133	0.800621
0.0457944520030563	3.59332025616121	0.183306666652248	0.000297320261081152	0.039395	0.150478	0.225829	0.732735	0.74171
0.135178421913629	2.05704898885557	0.10026476446237	0.000297320261081152	0.0697869	0.0823408	0.170218	0.834312	0.823548
0.0613302293508524	3.72122635183853	0.282890758225065	0.000297320261081152	0.112649	0.138623	0.204356	0.842532	0.825337
0.0665069374060351	3.2309628833845	0.317082847637313	0.000297320261081152	0.0758262	0.142677	0.202035	0.790164	0.802466
0.0251447848562577	6.61104766767066	0.144435396779057	0.000297320261081152	0.0784824	0.150115	0.155539	0.760834	0.747889
0.035590647181242	5.66593779458168	0.241866208188187	0.000297320261081152	0.0750993	0.0932729	0.139182	0.784181	0.780518
0.0206627828512935	7.16340519045125	0.0813593180280878	0.000297320261081152	0	0.0667953	0.158167	0.739697	0.721439
0.0745437710089329	2.15740387538247	0.215117574195446	0.000297320261081152	0.0929095	0.0813063	0.144607	0.755103	0.759464
0.0407523479998604	4.62673657061072	0.298698024925941	0.000297320261081152	0.102108	0.108371	0.16882	0.759185	0.775038
0.0430995460716558	3.73233190123594	0.165663509735294	0.000297320261081152	0.0949785	0.0886317	0.176201	0.70883	0.70033
0.0414817625753478	4.00237360330518	0.174859607686701	0.000297320261081152	0.0233462	0.131438	0.274898	0.763854	0.789856
0.0438087032324027	3.55330215875888	0.256502963821085	0.000297320261081152	0.180758	0.156937	0.215316	0.756501	0.749063
0.0798430928382128	2.04313940254212	0.351203868949403	0.000297320261081152	0.012414	0.194766	0.266091	0.782615	0.764022
0.0494132536770223	4.16081500711392	0.12442484347865	0.000297320261081152	0.0419672	0.173321	0.174244	0.82763	0.790276
0.0434304449991095	4.60418735520873	0.185119410966919	0.000297320261081152	0.018649	0.0800481	0.123581	0.794022	0.764497
0.0300153794482319	6.16184221283309	0.213470825382839	0.000297320261081152	0.155091	0.0904211	0.173545	0.782978	0.792205
0.0461076366543695	3.7339307550782	0.198209485687604	0.000297320261081152	0.115221	0.185344	0.2983	0.789073	0.788179
0.0677532176438057	3.01701043388327	0.310905034437339	0.000297320261081152	0.158978	0.159369	0.194291	0.783761	0.776603
0.0887643557732026	2.27086870332176	0.291153234966522	0.000297320261081152	0.107169	0.122155	0.174244	0.816278	0.812252
0.0268066276062552	7.5294407892959	0.206004135549336	0.000297320261081152	0.190013	0.10194	0.217777	0.782531	0.793715
0.0314006958345895	6.13132158389802	0.0598022160135503	0.000297320261081152	0.11634	0.0777554	0.11058	0.773081	0.744226
0.0970416622962638	2.45711533577665	0.27726841643028	0.000297320261081152	0.0440922	0.142621	0.190684	0.817704	0.809037
0.0315205018933985	5.4124953243595	0.121784022106772	0.000297320261081152	0.0229268	0.149136	0.224515	0.76967	0.781776
0.0403555662673933	3.93073145161503	0.17945026604223	0.000297320261081152	0.102136	0.204468	0.218224	0.772801	0.754068
0.0410295056487733	4.80713791416243	0.186054793244398	0.000297320261081152	0.100067	0.225605	0.239977	0.825896	0.777582
0.0497676611802696	3.69056686555465	0.109844242207178	0.000297320261081152	0.0632724	0.0706817	0.146116	0.764777	0.770984
0.0370314880929009	3.72179904681956	0.152998403801644	0.000297320261081152	0.0539898	0.13647	0.215204	0.722642	0.734776
0.0692535941536365	2.68868954861417	0.232402300937201	0.000297320261081152	0.119918	0.126069	0.169071	0.753062	0.760722
0.034489883953722	6.49295206936821	0.248581210994309	0.000297320261081152	0.0721915	0.115361	0.193116	0.827825	0.825672
0.0239798992286988	8.07762924208172	0.102576539131575	0.000297320261081152	0.0327965	0.0824246	0.171727	0.766314	0.781748
0.063879600766745	3.36840711643935	0.31090807897014	0.000297320261081152	0.1658	0.15045	0.239194	0.806017	0.805933
0.0811812652025344	2.70635810292109	0.0718557275284846	0.000297320261081152	0	0.110999	0.153442	0.800397	0.778896
0.0948764751557631	2.27537198503128	0.144119197372766	0.000297320261081152	0	0.163955	0.311553	0.80789	0.793295
0.089955315317501	1.8302574126329	0.183576038705644	0.000297320261081152	0.0872337	0.120114	0.154784	0.749846	0.75144
0.0873907655329995	2.49722451232714	0.269323384616509	0.000297320261081152	0.0941397	0.137868	0.186099	0.827238	0.817173
0.0789088168454918	2.69969372600896	0.241453703334611	0.000297320261081152	0.0636079	0.105575	0.135072	0.797769	0.784181
0.0163303741873755	7.71140275353076	0.122045292671606	0.000297320261081152	0.12045	0.188195	0.214086	0.742297	0.724906
0.0605923147915179	3.17996119796802	0.244783428116133	0.000297320261081152	0.0330481	0.145445	0.204328	0.790779	0.796902
0.0779255585575843	2.97960826096206	0.238090357522257	0.000297320261081152	0.164318	0.103674	0.24459	0.853296	0.835598
0.0796387460867929	3.55035130002702	0.358474745302273	0.000297320261081152	0.159006	0.0985852	0.203042	0.840155	0.827434
0.0345026853215516	5.20812137949405	0.381929382822101	0.000297320261081152	0.0555835	0.221663	0.225326	0.774283	0.73514
0.0503039873861793	3.54453957644088	0.270156567980075	0.000297320261081152	0.168764	0.187636	0.233965	0.787368	0.77062
0.0365864331955518	5.56684342856328	0.190594527515635	0.000297320261081152	0.0971873	0.139266	0.164877	0.808673	0.799782
0.0496714662944746	3.94212492555044	0.2984959899054	0.000297320261081152	0.119303	0.152715	0.236258	0.81748	0.819773
0.0210201427328416	9.52576242292985	0.130308741814365	0.000297320261081152	0.0979142	0.1436	0.179556	0.785131	0.791282
0.0336023679162889	4.85374747999068	0.169301690521263	0.000297320261081152	0.100598	0.16264	0.13004	0.792065	0.750489
0.0419440904154863	4.74956605864628	0.121227277476653	0.000297320261081152	0.0319857	0.182743	0.227507	0.807694	0.793128
0.0180451196197842	8.63978463866527	0.246202038904012	0.000297320261081152	0.125902	0.170917	0.237712	0.731141	0.73212
0.0311310116953666	6.53410102612981	0.0613216895859937	0.000297320261081152	0	0.1495	0.270313	0.789605	0.794665
0.0754619322279755	1.92312517315111	0.345606339110131	0.000297320261081152	0.155483	0.146088	0.237432	0.719426	0.718056
0.0488948054318423	4.41149470514239	0.243661925176317	0.000297320261081152	0.0287424	0.130851	0.231002	0.808589	0.817704
0.0286638622222969	6.17517311509069	0.215311530239938	0.000297320261081152	0.111894	0.146005	0.21828	0.749343	0.772913
0.0791517421558304	1.92712015440451	0.21395659749716	0.000297320261081152	0.133199	0.177934	0.250797	0.750657	0.75692
0.0321451474388625	6.33449537845204	0.298372884846356	0.000297320261081152	0.0492087	0.0781748	0.125958	0.768971	0.755382
0.0232576181100624	7.66193536438593	0.251774068652518	0.000297320261081152	0.0392272	0.0804675	0.138623	0.742437	0.728457
0.0616978250875683	2.75747140097627	0.126362235410074	0.000297320261081152	0.118269	0.0791534	0.136778	0.733406	0.715652
0.0280297411464296	6.97023227385329	0.251061162995654	0.000297320261081152	0.10605	0.100403	0.142538	0.796063	0.791394
0.0910467551439745	1.9853269482801	0.0780294382949494	0.000297320261081152	0.0341106	0.114271	0.146508	0.749818	0.736649
0.0851816450352888	2.8303796441015	0.156321144491619	0.000297320261081152	0.105128	0.0702343	0.178354	0.813566	0.822569
0.0569903122243378	2.93640934213157	0.250535424431578	0.000297320261081152	0.12045	0.231029	0.249874	0.786445	0.744841
0.0913339747399307	2.29364508047075	0.0644679134522402	0.000297320261081152	0.050439	0.0642789	0.124364	0.782	0.768327
0.0414464757630646	3.7797213818687	0.342819992778435	0.000297320261081152	0.152603	0.116759	0.175446	0.720545	0.701504
0.0949549964190856	2.10686341243154	0.301469925999723	0.000297320261081152	0.0865627	0.153805	0.233462	0.782167	0.802857
0.0827234459128961	2.75885873684735	0.219730282455288	0.000297320261081152	0	0.098054	0.14634	0.815467	0.787116
0.0848702681491797	2.02667336164157	0.307143482911934	0.000297320261081152	0.0391433	0.0767209	0.136554	0.740815	0.724151
0.100585670549421	1.73810158303891	0.0492305308726368	0.000297320261081152	0	0.104429	0.145138	0.774562	0.754543
0.0697015998790232	3.3616499510017	0.15127363818231	0.000297320261081152	0.0447352	0.1462	0.163256	0.82078	0.798104
0.0137571636485053	9.63838852191877	0.303505511454752	0.000297320261081152	0.0680814	0.0799083	0.161578	0.706341	0.654532
0.0308653499014913	7.49060392929427	0.122526766951745	0.000297320261081152	0.027652	0.101297	0.123301	0.804172	0.772913
0.0206321629269393	7.67202072466351	0.0406934576689908	0.000297320261081152	0.116312	0.169574	0.164542	0.785718	0.768272
0.0479309703490963	3.72459826102691	0.112945864273386	0.000297320261081152	0.156098	0.153693	0.174551	0.792345	0.779455
0.101776103384018	2.17625604868952	0.316121173314591	0.000297320261081152	0.157188	0.143656	0.231169	0.840044	0.823352
0.073690332945682	2.20985401574478	0.194639636247209	0.000297320261081152	0.122519	0.0917911	0.109461	0.766538	0.732903
0.0916029577084483	2.11361746789266	0.170597114337951	0.000297320261081152	0.0596936	0.145697	0.165408	0.801907	0.792848
0.0456920971345963	3.11039789578996	0.0906991294083449	0.000297320261081152	0.0921825	0.158307	0.225773	0.73047	0.744562
0.0274775675235012	4.63677767582034	0.112882085942344	0.000297320261081152	0.143069	0.194039	0.269781	0.740899	0.724487
0.0278799172215418	5.71592582053262	0.113285181067469	0.000297320261081152	0.103534	0.169546	0.177319	0.763071	0.756137
0.0502283415857078	4.18979494958055	0.0901412277526977	0.000297320261081152	0.0259185	0.0858357	0.128306	0.795868	0.774479
0.0245177673841722	7.19839251116976	0.187830527677161	0.000297320261081152	0.0153218	0.192977	0.277386	0.761673	0.747582
0.032600683839116	6.45907906925336	0.380203822117552	0.000297320261081152	0.143712	0.174328	0.183498	0.823016	0.793044
0.0369523400087357	4.67241756612163	0.0401630036325635	0.000297320261081152	0.136862	0.0511659	0.158642	0.711793	0.676592
0.0356450945049724	6.30718359602306	0.268757096673185	0.000297320261081152	0.0422468	0.135548	0.214422	0.829866	0.824442
0.0520227730692806	5.27332641834284	0.05149063972577	0.000297320261081152	0.0702623	0.137253	0.219035	0.851423	0.833361
0.0310039158481275	4.77602178928139	0.0999773199156508	0.000297320261081152	0.087681	0.121624	0.185959	0.72362	0.736034
0.0771644400228583	3.12131339290943	0.210526770799598	0.000297320261081152	0.0524241	0.105156	0.182436	0.833948	0.825337
0.037594992574875	5.4650667530728	0.192064852506597	0.000297320261081152	0.0717721	0.192334	0.188922	0.804311	0.780182
0.0648548895219938	3.10243807674939	0.261534373521059	0.000297320261081152	0.0876251	0.164849	0.172091	0.787675	0.779847
0.039345892996708	4.17660419408795	0.139229153591761	0.000297320261081152	0.100486	0.170525	0.203993	0.75418	0.760163
0.0986825493344665	2.66174888323716	0.194734563815457	0.000297320261081152	0.0609517	0.114942	0.163312	0.818627	0.810994
0.030014627420602	5.80204144433744	0.248754407582556	0.000297320261081152	0.0672706	0.1906	0.233574	0.753956	0.752335
0.0432462592251401	2.84505653305111	0.100133128591061	0.000297320261081152	0.0457418	0.135576	0.276268	0.712017	0.727702
0.0352749314878039	4.81967831710856	0.13003812831685	0.000297320261081152	0.0578482	0.140329	0.154001	0.777414	0.771012
0.0249622701657015	6.20729218612617	0.149258306496245	0.000297320261081152	0.0348655	0.186853	0.220824	0.767852	0.760555
0.0449267704159371	4.84322919794457	0.233028475809614	0.000297320261081152	0.200693	0.0912599	0.187357	0.810518	0.799307
0.0233325599343045	7.13315954072721	0.208471691627883	0.000297320261081152	0.143013	0.104373	0.133451	0.748253	0.726165
0.0225242192764993	7.17632253759501	0.0968211951943517	0.000297320261081152	0.0349494	0.0809987	0.135827	0.73609	0.711374
0.0255043035601482	7.39737313031511	0.179587937700535	0.000297320261081152	0.137281	0.141084	0.164094	0.797825	0.789353
0.0763553740028632	2.14075854645216	0.104746450863172	0.000297320261081152	0.0565062	0.204216	0.254515	0.757871	0.745792
0.0737310310518236	2.24379058503997	0.291430795463289	0.000297320261081152	0.189398	0.0905049	0.197226	0.722809	0.715037
0.0743105938088862	2.50705765289476	0.262201779664397	0.000297320261081152	0.0300006	0.127663	0.156965	0.768915	0.764022
0.0944077166468152	1.79480678352324	0.178014092230706	0.000297320261081152	0.126125	0.0779791	0.130487	0.750797	0.740256
0.0836352087315563	1.96349586746118	0.228493818125553	0.000297320261081152	0.0931331	0.178046	0.155119	0.772969	0.744981
0.0352930405098188	5.87882589569796	0.0847315840778665	0.000297320261081152	0.202343	0.109965	0.198205	0.797154	0.791869
0.0590941500196968	3.69738815179185	0.214155907725267	0.000297320261081152	0.0782866	0.0787899	0.113012	0.778449	0.758402
0.0676045707943924	2.49696262778873	0.32641021641174	0.000297320261081152	0.200106	0.132528	0.249539	0.772382	0.780322
0.0506913068363558	3.48423206618409	0.0964584018238323	0.000297320261081152	0.163675	0.1077	0.14936	0.774171	0.766007
0.063495500550256	2.863261446411	0.195575105876662	0.000297320261081152	0.152911	0.198345	0.244394	0.822597	0.793156
0.0154282878813564	7.99729285904257	0.0931683944535138	0.000297320261081152	0.106805	0.176341	0.178829	0.726081	0.6521
0.020894317745212	8.16293983058705	0.190029859069899	0.000297320261081152	0.190796	0.145697	0.188922	0.745708	0.723369
0.0447741181333576	4.72045041224668	0.249321851576208	0.000297320261081152	0.12551	0.151345	0.21568	0.835067	0.823072
0.0669972519313789	2.82253892606121	0.0681088874902011	0.000297320261081152	0	0.132975	0.1573	0.777918	0.757927
0.0392572945257856	4.49513595167729	0.149755076453136	0.000297320261081152	0.0400939	0.177263	0.249511	0.739893	0.742521
0.0218470302328389	6.80191406839496	0.274720688194756	0.000297320261081152	0.0778672	0.154644	0.213583	0.724096	0.731952
0.0306836600679736	4.45731417726914	0.103356530977507	0.000297320261081152	0.108735	0.10085	0.15772	0.714086	0.690181
0.0611390972923523	3.57822760432697	0.0918347344921057	0.000297320261081152	0.055248	0.162277	0.163367	0.790443	0.775932
0.0368433031733477	4.71145378701597	0.214315426540951	0.000297320261081152	0.103366	0.138288	0.211038	0.774982	0.800034
0.0232517861761308	4.57919415627074	0.154576981004541	0.000297320261081152	0.119583	0.195409	0.255774	0.728513	0.703853
0.0747509971545038	2.6474414398482	0.381697537055957	0.000297320261081152	0.169351	0.166555	0.210172	0.803417	0.791198
0.0416142068271908	3.10755718165822	0.113991911662755	0.000297320261081152	0.146116	0.171839	0.273332	0.71705	0.69622
0.0356501384842693	4.9635815628857	0.111721927370687	0.000297320261081152	0.125287	0.12976	0.163899	0.801404	0.798468
0.0390604167699632	5.77091849374488	0.199119572391096	0.000297320261081152	0.0743164	0.041408	0.116088	0.801404	0.779595
0.0824770576909093	1.90720306249894	0.174159353135523	0.000297320261081152	0.129648	0.162165	0.185204	0.750825	0.748476
0.0524068277985669	4.27263335098857	0.154574413396278	0.000297320261081152	0.123581	0.153833	0.186043	0.830761	0.812084
0.0220807940929611	6.50024055497364	0.286658884474007	0.000297320261081152	0.103814	0.174831	0.189985	0.764972	0.763043
0.0307878645104729	4.65288987382366	0.217617039300544	0.000297320261081152	0.111558	0.142985	0.184924	0.72773	0.729044
0.0332126114113365	5.59117053779905	0.0583110881233801	0.000297320261081152	0.0448191	0.151652	0.162473	0.776352	0.76802
0.0390560599710045	6.48798426499145	0.391561273403156	0.000297320261081152	0.119443	0.12853	0.193899	0.830705	0.824582
0.0410942257577124	3.59763343957105	0.260735059002485	0.000297320261081152	0.120226	0.198233	0.257591	0.767936	0.765336
0.104546103887186	2.02578664157008	0.182002161259455	0.000297320261081152	0.148577	0.18101	0.26254	0.797461	0.795225
0.0408790917995794	5.64937320312933	0.188107947762993	0.000297320261081152	0.15867	0.166974	0.185763	0.818039	0.793267
0.058797244139934	3.60227813911952	0.237287083100524	0.000297320261081152	0.195605	0.0603366	0.171895	0.782699	0.78063
0.0318615032956645	5.10130597173411	0.167716403845292	0.000297320261081152	0.0519488	0.20047	0.241011	0.750489	0.737181
0.0333698129385927	5.37932801957563	0.0773976863481314	0.000297320261081152	0.164066	0.118409	0.130683	0.782084	0.753956
0.0978795483639435	2.57641357510078	0.179382282797287	0.000297320261081152	0.060085	0.0865906	0.169463	0.835458	0.825393
0.0352540146830056	4.70464306124687	0.0828859011706935	0.000297320261081152	0.12702	0.181429	0.276128	0.773388	0.782894
0.048431371136562	2.9199124437549	0.0187216225870858	0.000297320261081152	0	0.195633	0.241626	0.743527	0.698848
0.0662928664176826	2.63331607998515	0.0750494330182741	0.000297320261081152	0.129173	0.184141	0.233238	0.790164	0.789884
0.0524381561962555	3.18532643646512	0.204118782231701	0.000297320261081152	0.0302242	0.117933	0.170497	0.730051	0.725829
0.0670698139665561	3.02994377907205	0.117635793026225	0.000297320261081152	0	0.147095	0.223956	0.787032	0.791226
0.0617427453497882	2.81681981821744	0.173880829645094	0.000297320261081152	0.125035	0.20321	0.185511	0.775401	0.743024
0.0752198577253971	2.82890104283615	0.284834601296645	0.000297320261081152	0.0669351	0.181401	0.233965	0.845244	0.817257
0.0542767095586312	2.90868638536456	0.297652985033265	0.000297320261081152	0.184085	0.157524	0.259744	0.743891	0.745848
0.0401375094253406	5.46732774753138	0.180434324903894	0.000297320261081152	0	0.16018	0.247218	0.806269	0.800649
0.0249542781481789	9.58757858517767	0.0368231422626723	0.000297320261081152	0.0847732	0.0814461	0.126545	0.822233	0.799586
0.0336903052921548	6.43406769052184	0.14206471782198	0.000297320261081152	0.165856	0.190013	0.182911	0.813063	0.771878
0.0694550650626591	3.48787322085653	0.166325800112096	0.000297320261081152	0.0436448	0.143908	0.237796	0.810602	0.82064
0.0237166599698338	6.47820219903352	0.243338134677156	0.000297320261081152	0.097383	0.190908	0.207068	0.757395	0.750517
0.026573259667123	6.82779489172416	0.251814954116988	0.000297320261081152	0.143265	0.154812	0.170413	0.774423	0.768272
0.0807150574445213	1.89002982489021	0.132058237275726	0.000297320261081152	0.000922664	0.103981	0.16689	0.732763	0.716099
0.0283418854667762	7.27884267853286	0.235806050421219	0.000297320261081152	0.0459654	0.0726388	0.115193	0.788626	0.76679
0.0379386835027483	4.33523402336694	0.186724935402601	0.000297320261081152	0.214142	0.042107	0.159537	0.757954	0.731365
0.0547437214738215	3.18326445746973	0.149003049474654	0.000297320261081152	0.00388637	0.133814	0.147235	0.782	0.756948
0.083817269182527	2.21338033215299	0.106291747170136	0.000297320261081152	0.0997875	0.132612	0.136918	0.769865	0.75843
0.0583660141598906	4.08223876214883	0.0623712556814398	0.000297320261081152	0.0889672	0.104569	0.178605	0.855617	0.832606
0.0535694988017993	4.19662999458057	0.259567882178924	0.000297320261081152	0.0234021	0.115445	0.23061	0.827797	0.830202
0.0335303592658643	5.44788261832864	0.23964890673705	0.000297320261081152	0.104457	0.166024	0.159341	0.764972	0.750825
0.080731907385792	2.48653268260345	0.285490321768622	0.000297320261081152	0.0294134	0.179696	0.311553	0.789744	0.787032
0.0610672954960937	4.22602082814361	0.154616034776845	0.000297320261081152	0.120198	0.116172	0.217301	0.845943	0.838338
0.0367585262568842	5.1645277139588	0.252009486118155	0.000297320261081152	0.103143	0.180758	0.206705	0.789996	0.788738
0.0887021161600528	1.7941343417633	0.0924031197294008	0.000297320261081152	0.0998993	0.199855	0.313091	0.759744	0.752586
0.0430806790538523	3.95246892429469	0.0678928828125394	0.000297320261081152	0.078706	0.185455	0.221188	0.754991	0.758374
0.0267183496340432	8.43208598317126	0.192350260369483	0.000297320261081152	0.126293	0.128474	0.146787	0.821982	0.800062
0.104971023416847	2.54198814351378	0.309565334987332	0.000297320261081152	0.115669	0.0903372	0.171476	0.83529	0.826875
0.0354906356516034	4.22193006826475	0.263170641907617	0.000297320261081152	0.0831796	0.142286	0.158894	0.736957	0.727535
0.0279677814422454	8.73382467396981	0.0858562617353334	0.000297320261081152	0	0.140133	0.239305	0.846279	0.822485
0.0384338291116636	4.2170963381192	0.367031073110864	0.000297320261081152	0.183918	0.177012	0.230834	0.761589	0.749567
0.0396832082888065	4.47345141643852	0.248547879759542	0.000297320261081152	0.066264	0.0791813	0.151876	0.727982	0.730582
0.0206504297375289	7.89779125038727	0.152384624986035	0.000297320261081152	0.154169	0.176089	0.204831	0.739501	0.721859
0.0194098801297534	8.41927821007744	0.401369554455823	0.000297320261081152	0.106302	0.219231	0.249231	0.787703	0.765895
0.0383534809010085	4.64234975927605	0.213310569401172	0.000297320261081152	0.0459934	0.153498	0.22938	0.765923	0.788263
0.0180963386192284	9.32747248827195	0.158760200137642	0.000297320261081152	0.0747078	0.225997	0.336017	0.7761	0.730638
0.0881560616862225	2.11170213135435	0.304447807377018	0.000297320261081152	0.132276	0.0691998	0.146787	0.76391	0.772885
0.0536574103179102	3.86589617829849	0.144067686464991	0.000297320261081152	0.0771962	0.127216	0.130767	0.811161	0.787452
0.0511835028988688	4.8229466623555	0.110386725842394	0.000297320261081152	0.0424425	0.0673545	0.135128	0.841162	0.808533
0.0290635991592642	7.09827806975551	0.197824890930272	0.000297320261081152	0.127523	0.0841861	0.159034	0.807666	0.810602
0.0629826057715446	2.18992981579462	0.178854103722974	0.000297320261081152	0.129257	0.113012	0.166583	0.711737	0.682827
0.0588436163304863	2.86431244366661	0.207199859628143	0.000297320261081152	0.0645585	0.138092	0.187916	0.7376	0.752894
0.0802406963978713	2.91847911021014	0.455463535918367	0.000297320261081152	0.078734	0.143069	0.224375	0.843427	0.833445
0.0683951899877846	2.99590454233337	0.235897075141924	0.000297320261081152	0.0544931	0.119331	0.134262	0.816082	0.79268
0.0511290441476043	3.48586221276164	0.0943796563204895	0.000297320261081152	0	0.120198	0.163144	0.771235	0.763686
0.0781368615252936	2.37267742892591	0.184830032938976	0.000297320261081152	0.0706537	0.166555	0.150953	0.78021	0.760135
0.0650740732600543	2.83162198364328	0.197942353734981	0.000297320261081152	0	0.10373	0.169407	0.735475	0.725493
0.0505654413361119	4.46816206547804	0.317342292639377	0.000297320261081152	0.0277638	0.0288263	0.151596	0.77076	0.775066
0.0954716708940341	1.95383245675129	0.0870080003344845	0.000297320261081152	0.0394229	0.090449	0.121232	0.758821	0.737209
0.0739187270766805	3.19706699730594	0.0985195041290789	0.000297320261081152	0.148185	0.0681373	0.111447	0.810854	0.775849
0.0761916620866164	2.58471391131496	0.203976988392067	0.000297320261081152	0.149052	0.0724711	0.113348	0.776631	0.749846
0.0336304871080732	4.34371859251055	0.177262178194917	0.000297320261081152	0.116116	0.124168	0.149024	0.74733	0.744869
0.0349809983456428	6.96001788829884	0.142218037063457	0.000297320261081152	0.0879047	0.11606	0.176872	0.799139	0.811916
0.122773528885027	1.7645416520315	0.162861776440184	0.000297320261081152	0	0.165353	0.239697	0.817145	0.803249
0.0429607864471077	4.07945499846866	0.122552523236324	0.000297320261081152	0.182436	0.158139	0.197814	0.763127	0.754488
0.0249369870957105	5.69355509843996	0.217888929132886	0.000297320261081152	0.195018	0.181541	0.233546	0.75446	0.728457
0.0305805967165091	5.94791710298465	0.156975792324045	0.000297320261081152	0.0256389	0.188503	0.21129	0.763854	0.750853
0.0259097911882081	7.6666999702578	0.164752565421138	0.000297320261081152	0.137673	0.113795	0.1906	0.793743	0.810546
0.0270588925586958	5.6800337367567	0.349871784200893	0.000297320261081152	0.141168	0.196108	0.232847	0.751552	0.739893
0.0721511350940528	3.32811057063964	0.054771005155772	0.000297320261081152	0.0149863	0.140972	0.165353	0.824274	0.798104
0.0723493158717415	3.54720476718573	0.108505071490153	0.000297320261081152	0.0438405	0.0564503	0.13113	0.832355	0.8042
0.050145247951774	4.38103880026988	0.0975907532715465	0.000297320261081152	0.0592183	0.110272	0.169798	0.821227	0.818347
0.0320525825316366	5.10302252367023	0.105165455048149	0.000297320261081152	0.0111279	0.107672	0.14511	0.747805	0.7291
0.0347418168925269	4.33356537234887	0.200407423510063	0.000297320261081152	0.236398	0.136862	0.218252	0.764972	0.737572
0.0250735696667761	5.00837934857519	0.111813498034637	0.000297320261081152	0.133814	0.145697	0.20595	0.708522	0.687552
0.0929726884214131	1.84106415889715	0.0135748496864104	0.000297320261081152	0.122295	0.127775	0.160571	0.738774	0.739893
0.0286784265212314	7.26192626254254	0.07230570423669	0.000297320261081152	0	0.117933	0.148521	0.80954	0.784208
0.0563683830541921	2.93904267275724	0.0338391126872684	0.000297320261081152	0.0468881	0.105519	0.151233	0.735028	0.732064
0.105587748435137	1.86833364322935	0.0407754958653995	0.000297320261081152	0	0.0640552	0.169882	0.75706	0.765839
0.0673847731218221	2.82390111358643	0.0637262979861691	0.000297320261081152	0.152743	0.14799	0.190991	0.783509	0.788934
0.0506028194139035	3.58462616610076	0.198937307490395	0.000297320261081152	0.0312028	0.0722753	0.161075	0.751104	0.765951
0.0764137320547244	1.9780467715643	0.134416284499319	0.000297320261081152	0.115724	0.212856	0.230778	0.769278	0.751104
0.0609417345749722	3.52551260370564	0.122110121597961	0.000297320261081152	0.0922105	0.080076	0.110748	0.790779	0.770648
0.0316823372692408	6.07210902054879	0.0371573571521152	0.000297320261081152	0.0750713	0.110328	0.122742	0.802326	0.782643
0.0524209593582343	2.45026191304829	0.145635105209209	0.000297320261081152	0.133758	0.114662	0.15716	0.722642	0.706705
0.0779648184770368	2.38519131252537	0.256319801733871	0.000297320261081152	0.15442	0.150003	0.177543	0.77199	0.771571
0.020206347898717	8.5247989346223	0.177617337608634	0.000297320261081152	0.0408489	0.218364	0.265448	0.803556	0.775345
0.0272687252301712	5.95526090767975	0.183351322057028	0.000297320261081152	0.112901	0.0822289	0.122798	0.744087	0.726891
0.0336142496378584	6.03029321051847	0.174781077192077	0.000297320261081152	0.16183	0.181373	0.217861	0.850836	0.807666
0.0971451411058611	1.78281656376629	0.118994153478099	0.000297320261081152	0	0.117066	0.172147	0.744031	0.738914
0.0513270927741803	2.68412059780832	0.139463178240652	0.000297320261081152	0.174747	0.174635	0.215512	0.74691	0.733015
0.0688686363049623	2.77434588472804	0.0832945821522235	0.000297320261081152	0.0815579	0.10236	0.126629	0.768188	0.761198
0.105203763108062	2.29523492813396	0.0741575604726782	0.000297320261081152	0.0305877	0.0913437	0.17142	0.824834	0.819437
0.0274107507515625	7.75932490375929	0.297537799566021	0.000297320261081152	0.183946	0.115976	0.217944	0.800844	0.809652
0.0711772560960611	3.27339436483165	0.0750177881441692	0.000297320261081152	0.00313147	0.134457	0.202455	0.782978	0.790891
0.0244165985393089	5.78207541563869	0.239997207086959	0.000297320261081152	0.0784824	0.104261	0.206733	0.699938	0.710815
0.0330123019124381	5.77732599988321	0.249018271874236	0.000297320261081152	0.118716	0.124056	0.157328	0.781105	0.787424
0.0528288202394578	3.81158493526322	0.30894354478842	0.000297320261081152	0.119918	0.0862271	0.135408	0.750601	0.750238
0.0335665914941167	6.76936879939625	0.206744257698359	0.000297320261081152	0.0725829	0.16018	0.189426	0.831712	0.815048
0.0533884962720306	2.70580676520575	0.273523329271733	0.000297320261081152	0.173852	0.180507	0.269082	0.750713	0.746267
0.0531677595241454	2.95234282944237	0.345457165845874	0.000297320261081152	0.0519767	0.159677	0.175586	0.751747	0.74993
0.078616698598142	2.20471361271697	0.286284862450984	0.000297320261081152	0.0521165	0.131689	0.190237	0.752418	0.77515
0.0753641914503968	2.98982836110965	0.337212319233086	0.000297320261081152	0.0374378	0.0660683	0.123246	0.79173	0.777163
0.0625599764525448	2.80286281326922	0.208548077816295	0.000297320261081152	0.132388	0.120478	0.152659	0.777946	0.780965
0.109629332362768	2.09223993809958	0.325548153563248	0.000297320261081152	0.179612	0.139937	0.238355	0.82324	0.817648
0.0307614229833782	6.13012536764485	0.330453100545561	0.000297320261081152	0.171923	0.180702	0.212045	0.80104	0.783985
0.023403490873109	8.06572380907866	0.317701199113599	0.000297320261081152	0.14072	0.198009	0.358888	0.807639	0.772493
0.0575381487473747	3.16523395870959	0.190345730524699	0.000297320261081152	0.133758	0.191159	0.198261	0.800425	0.783118
0.121898617581134	2.26747312963779	0.184575065351097	0.000297320261081152	0.0342224	0.109769	0.181541	0.82872	0.822653
0.0890974159271853	2.37641037303726	0.203139558999009	0.000297320261081152	0	0.154141	0.258709	0.780378	0.791003
0.0918752881123424	1.77145313445178	0.10073615847228	0.000297320261081152	0.0631885	0.170078	0.266482	0.732567	0.750014
0.0587446033826213	3.86840753585703	0.21210963768187	0.000297320261081152	0.128698	0.195101	0.23033	0.817648	0.799838
0.0296787360590998	5.91290916812705	0.185762781312475	0.000297320261081152	0.087681	0.193228	0.26651	0.78885	0.792624
0.0404215634128453	5.41094773367053	0.0501083972001793	0.000297320261081152	0	0.0489012	0.143656	0.78583	0.775317
0.140115041554104	1.76326977792919	0.0667430759671707	0.000297320261081152	0.0746799	0.115976	0.146759	0.825756	0.8094
0.0657458505085693	2.50121398377005	0.0337819965014	0.000297320261081152	0.183107	0.103618	0.175586	0.742353	0.74336
0.0349150228473375	5.89117513268756	0.208025245642596	0.000297320261081152	0.0209696	0.140189	0.179025	0.82201	0.807163
0.0741691845532663	2.40559554986611	0.165655557261664	0.000297320261081152	0.0170833	0.101801	0.12674	0.767656	0.744841
0.0281346944079709	5.99495754904633	0.181927631418051	0.000297320261081152	0.133395	0.210535	0.216826	0.780741	0.758402
0.0177346679708634	6.97385999926833	0.172178451585593	0.000297320261081152	0.0751272	0.130152	0.20156	0.719846	0.74034
0.0577985748285805	3.54684162737796	0.104877680883289	0.000297320261081152	0.0523682	0.165101	0.146648	0.780294	0.756836
0.0390463614956614	4.56434308669515	0.185462422907074	0.000297320261081152	0.0196555	0.159956	0.177599	0.754488	0.743751
0.0308920810206394	4.17761236613125	0.10242730846094	0.000297320261081152	0.122602	0.203238	0.244786	0.765252	0.759996
0.080704249596745	2.96635927866479	0.0432269869025022	0.000297320261081152	0.155427	0.109713	0.225857	0.843287	0.836716
0.02328778036974	5.30885066228619	0.169232525756949	0.000297320261081152	0.131298	0.223816	0.230918	0.766091	0.730694
0.045024431096538	5.13447751114717	0.1829735047736	0.000297320261081152	0.0922664	0.0967679	0.181988	0.837136	0.833501
0.0177872828620403	6.98592505062952	0.13725093562241	0.000297320261081152	0.0212213	0.19334	0.282755	0.802634	0.790108
0.0604991305475192	3.0307745770057	0.297845749920834	0.000297320261081152	0.148828	0.146116	0.210871	0.793435	0.805346
0.060985853867982	2.9137178912027	0.173527020673558	0.000297320261081152	0	0.110105	0.130012	0.777358	0.747777
0.0246288513407151	4.29941765023219	0.201794405215158	0.000297320261081152	0.147514	0.136694	0.263155	0.714282	0.734105
0.0991048826475106	2.07435425547909	0.251924829591914	0.000297320261081152	0.0345859	0.136582	0.190097	0.774702	0.790248
0.0782952798354489	2.85204515280485	0.0432028996870585	0.000297320261081152	0	0.142817	0.192753	0.830733	0.80817
0.0357673210172865	5.22733839415729	0.195025913345883	0.000297320261081152	0.184868	0.185204	0.234133	0.819521	0.791646
0.0402501919217061	5.37507513671934	0.0368424864233924	0.000297320261081152	0.0385841	0.140441	0.170273	0.770341	0.775988
0.0818197556679549	1.80170376910015	0.244966973944686	0.000297320261081152	0.0565901	0.174971	0.231924	0.719678	0.712045
0.0338525343288668	4.11505356158958	0.23203458073663	0.000297320261081152	0	0.116871	0.161047	0.738495	0.719985
0.0674181274451223	2.31530734360847	0.244885935630915	0.000297320261081152	0.125259	0.206006	0.307079	0.74856	0.731337
0.0311523123850704	6.25561078631286	0.247311374464835	0.000297320261081152	0.118101	0.174999	0.231141	0.832662	0.81913
0.0319043637018821	5.20699784096231	0.0682329381608243	0.000297320261081152	0	0.150506	0.158139	0.767237	0.741626
0.0870101427710521	2.79478532052708	0.122999817276473	0.000297320261081152	0.069759	0.0873176	0.135436	0.779288	0.782335
0.0733964128506181	3.05012498701986	0.167584276866291	0.000297320261081152	0	0.100067	0.187552	0.841162	0.821255
0.0759746158098712	2.6013169952376	0.101478723001344	0.000297320261081152	0.11072	0.13689	0.139574	0.798999	0.785019
0.0562261681915879	3.80037726453817	0.0692214949487288	0.000297320261081152	0.0977465	0.124168	0.127887	0.808869	0.787871
0.0223030571852703	8.42152028098682	0.299112749747616	0.000297320261081152	0.151121	0.189566	0.270369	0.821534	0.804731
0.0467286351954594	3.79151617815714	0.230896174669258	0.000297320261081152	0.0478387	0.173936	0.193564	0.751664	0.750182
0.0537136881666597	4.1442077086004	0.157373267409075	0.000297320261081152	0.0492367	0.174411	0.23226	0.823072	0.814908
0.0261363068071267	7.06131280152764	0.222615496608183	0.000297320261081152	0.0678577	0.0591344	0.130319	0.746715	0.744953
0.101860716655044	1.83425458256119	0.11791031407788	0.000297320261081152	0.17922	0.109238	0.163815	0.762819	0.762624
0.0710317323077357	2.80376166363693	0.220192112858061	0.000297320261081152	0.073869	0.192138	0.207376	0.811078	0.796315
0.0406612783443116	3.54407772610344	0.0862959803347217	0.000297320261081152	0.0867025	0.182715	0.227115	0.719678	0.704524
0.026606641412502	5.89429380563554	0.197198388926159	0.000297320261081152	0.186602	0.137729	0.202623	0.724263	0.70567
0.0833524183799093	3.2314690832963	0.0606885613448881	0.000297320261081152	0.074568	0.1162	0.136023	0.837164	0.807163
0.0204048131277925	6.86754786700423	0.176477806829333	0.000297320261081152	0.0375217	0.143936	0.161103	0.723397	0.680535
0.0878068675180529	1.92736814796614	0.11349055814398	0.000297320261081152	0.111391	0.192641	0.205055	0.774814	0.769893
0.104922035466811	2.76283501536089	0.189708462492794	0.000297320261081152	0.147766	0.130403	0.20472	0.853632	0.830985
0.0341925919625065	6.25531033176363	0.0659655201380789	0.000297320261081152	0	0.13963	0.184505	0.81077	0.79844
0.125384744241203	1.89874483416031	0.104859806784288	0.000297320261081152	0.0806073	0.0530112	0.14662	0.819437	0.815132
0.0481249076533833	4.28053794181333	0.199480064622313	0.000297320261081152	0	0.0938881	0.118297	0.818403	0.7735
0.0643737759131731	2.59011151655365	0.232432759084184	0.000297320261081152	0.216882	0.116647	0.184057	0.776212	0.763295
0.0284399039572131	6.83249363680229	0.0720744692390583	0.000297320261081152	0.100794	0.215596	0.205307	0.821506	0.783146
0.0311881340401276	6.11959560422547	0.254664989700772	0.000297320261081152	0.104541	0.221775	0.233881	0.814852	0.782251
0.0428499801165516	3.517687856978	0.036985306916317	0.000297320261081152	0	0.169602	0.205502	0.752894	0.741011
0.0393851670219964	5.28965070594976	0.172714518023446	0.000297320261081152	0	0.144355	0.211821	0.803305	0.802606
0.0879960387607364	2.56865228050255	0.231886699246653	0.000297320261081152	0.0298048	0.106749	0.172203	0.823436	0.817648
0.0594992702696339	2.52044837413203	0.3925407882696	0.000297320261081152	0.192669	0.153889	0.247749	0.744814	0.748001
0.0606294277385182	3.34622026962325	0.167261245144417	0.000297320261081152	0	0.122463	0.154532	0.775373	0.763882
0.0985936960270439	2.67334672853866	0.212811234749296	0.000297320261081152	0	0.114494	0.177459	0.827881	0.81077
0.040850815784379	5.34968681713542	0.268566851019145	0.000297320261081152	0.0722474	0.195074	0.29159	0.808701	0.802047
0.0314068397844905	5.61776387719347	0.272988862654433	0.000297320261081152	0.150981	0.167505	0.202007	0.818738	0.805486
0.117072355682392	2.28209821943091	0.137341797790224	0.000297320261081152	0.135883	0.0724711	0.162529	0.8453	0.826763
0.111398927374804	1.74103837496042	0.133413983133296	0.000297320261081152	0.122994	0.133507	0.166163	0.765168	0.776548
0.0236446312950268	6.10450826276735	0.0817076180159728	0.000297320261081152	0.124112	0.153582	0.201029	0.717861	0.715065
0.118184148306263	1.76853702344577	0.234199429245234	0.000297320261081152	0.106973	0.141084	0.155147	0.747526	0.746435
0.0293164469599498	4.02208763238172	0.0933966216303519	0.000297320261081152	0.112789	0.148213	0.272326	0.698261	0.693256
0.0848589854118546	2.13280712800665	0.0809763673291373	0.000297320261081152	0.128893	0.196751	0.188084	0.766762	0.746128
0.0409809212376261	4.8398016733955	0.201445645160492	0.000297320261081152	0.155707	0.113627	0.127887	0.792988	0.771067
0.0427933234301324	3.79930359120654	0.224060854228072	0.000297320261081152	0.0651736	0.0823408	0.155147	0.72773	0.737908
0.0404922329172761	4.6860610088992	0.0394440823322753	0.000297320261081152	0	0.108846	0.115948	0.781972	0.738187
0.0298163351948285	6.19962816737629	0.151986477106285	0.000297320261081152	0.057345	0.183862	0.25295	0.801627	0.804423
0.0755438387809488	2.34278450019614	0.0383429566423301	0.000297320261081152	0.0107644	0.145362	0.220992	0.787284	0.799335
0.123221005950382	2.02375167215933	0.188642251465264	0.000297320261081152	0.0534027	0.089107	0.157608	0.829587	0.820472
0.0797561727762318	2.8239480162364	0.13373364961173	0.000297320261081152	0.0774199	0.166052	0.186658	0.806352	0.802662
0.0199155354221086	8.38644762460253	0.147637781090077	0.000297320261081152	0.0144551	0.181849	0.262931	0.762512	0.765559
0.0300489206409474	6.7209843610736	0.217341313835176	0.000297320261081152	0.130627	0.163312	0.149276	0.779455	0.760275
0.0630258830339086	3.48954484228614	0.21008325883176	0.000297320261081152	0.0864508	0.12045	0.148689	0.759968	0.767768
0.0606627997967651	3.35869538538503	0.170066706905267	0.000297320261081152	0.139127	0.118632	0.121931	0.781944	0.760023
0.0258841281994697	8.60740577707514	0.176940994556731	0.000297320261081152	0.0500755	0.119974	0.185483	0.821786	0.823436
0.047464927455572	3.80625893842832	0.22979065805068	0.000297320261081152	0.141196	0.170329	0.211681	0.785578	0.791478
0.0614560179280749	1.94853389487264	0.0570457080788832	0.000297320261081152	0	0.130012	0.19348	0.71828	0.694319
0.0963080011818871	2.04545455989298	0.00261613527336126	0.000297320261081152	0.0485657	0.161634	0.21238	0.77487	0.790779
0.0486360163289489	4.05443372446784	0.082923974854626	0.000297320261081152	0.154868	0.111782	0.131969	0.790555	0.773919
0.0198389184658955	6.71228192940102	0.162420864734951	0.000297320261081152	0.0490969	0.198037	0.252614	0.739669	0.731057
0.0279935793653347	7.82002155980817	0.0521306447512506	0.000297320261081152	0	0.156406	0.193256	0.771766	0.767628
0.0222147962597739	7.30655827753824	0.148800444659404	0.000297320261081152	0.0249678	0.0645865	0.133814	0.733322	0.709892
0.084211277123878	2.18481397487939	0.0510476249433726	0.000297320261081152	0.161466	0.105212	0.141307	0.769026	0.762344
0.0531564090148834	3.48958530620025	0.281357200019826	0.000297320261081152	0.0999273	0.185679	0.21663	0.764441	0.771627
0.083770821079716	2.7616489225336	0.0896207589639404	0.000297320261081152	0	0.0872057	0.158391	0.836577	0.810127
0.0301164439079294	5.79621077426705	0.249141239579602	0.000297320261081152	0.144467	0.126014	0.117905	0.766929	0.733182
0.030181277878223	4.11237188817582	0.185486176950708	0.000297320261081152	0.0717162	0.117989	0.196136	0.697506	0.682995
0.0381389963938238	6.02290240430167	0.102080646203419	0.000297320261081152	0.0495163	0.123693	0.144998	0.822513	0.803501
0.061588612766743	3.25348764659441	0.13533516819798	0.000297320261081152	0.00629089	0.161382	0.179696	0.768076	0.756389
0.091709320897055	2.14944608610559	0.0647643745040672	0.000297320261081152	0.146228	0.0807191	0.124895	0.769949	0.759632
0.0837278150051946	2.46492934596483	0.383406116792008	0.000297320261081152	0.170273	0.078007	0.133283	0.795029	0.779819
0.0400639664329272	5.65429850923363	0.0954603165444099	0.000297320261081152	0	0.0684449	0.129201	0.817676	0.786417
0.0634711217998614	3.06429083950872	0.200551796165797	0.000297320261081152	0.113572	0.137197	0.112761	0.786305	0.751859
0.0187298994150522	8.16089402841542	0.298010522180038	0.000297320261081152	0.175614	0.147654	0.208662	0.726025	0.718196
0.039067575091192	5.14849947544789	0.110032705936288	0.000297320261081152	0.0699547	0.156322	0.301739	0.803305	0.819521
0.0278690618430809	6.10601101327273	0.176316701705567	0.000297320261081152	0.114271	0.194738	0.195912	0.756193	0.743555
0.113978994384622	1.90294948666959	0.0922228940999551	0.000297320261081152	0	0.114047	0.188112	0.811413	0.809456
0.060639718978555	2.5219514600285	0.117180560432842	0.000297320261081152	0.000223676	0.0833473	0.195493	0.723788	0.736342
0.0237619349903178	8.19431560946485	0.124181348668157	0.000297320261081152	0.00321534	0.109517	0.173964	0.762512	0.771459
0.0346774965327544	3.28672718816976	0.203656299610236	0.000297320261081152	0.118492	0.141559	0.17567	0.713862	0.692585
0.0529567781273999	4.50234072267527	0.114806111861945	0.000297320261081152	0.0433652	0.123413	0.142761	0.850696	0.809568
0.0284170321542308	6.26956388408201	0.143276259367258	0.000297320261081152	0.0106246	0.112593	0.144858	0.778225	0.768915
0.0262104440608458	5.94166219367437	0.0217013562316996	0.000297320261081152	0.0963485	0.0652575	0.121848	0.739194	0.725326
0.0260909019101326	5.697894642803	0.127709843555659	0.000297320261081152	0.113432	0.243583	0.286557	0.78035	0.73226
0.0299515817440391	5.95321813321966	0.0544102700205619	0.000297320261081152	0	0.0978024	0.142258	0.75116	0.733322
0.0510630546879965	4.89411014225699	0.176915208155751	0.000297320261081152	0.108679	0.12263	0.177878	0.848096	0.82981
0.0454861817299183	4.66817705605939	0.163640035330137	0.000297320261081152	0	0.152883	0.186462	0.826399	0.801404
0.0227287996567087	6.97217693047641	0.227577056826891	0.000297320261081152	0.113068	0.180115	0.238327	0.727283	0.731197
0.0185364919401719	6.16360069826889	0.352794615811707	0.000297320261081152	0.15224	0.162249	0.225046	0.727562	0.731868
0.070285628042986	2.31366815156552	0.193268759524579	0.000297320261081152	0.0797965	0.208438	0.310099	0.746016	0.729939
0.0632291330502292	2.72022625223007	0.200724276749827	0.000297320261081152	0.0762736	0.224962	0.279539	0.780378	0.759604
0.106052157702925	2.31280362698799	0.0873602736021621	0.000297320261081152	0.0705139	0.15305	0.231057	0.853995	0.835402
0.0885252460520567	2.31975258624721	0.097024940792895	0.000297320261081152	0.0705978	0.0619583	0.117458	0.790192	0.779847
0.0743298726160635	2.92580014134944	0.231312981108111	0.000297320261081152	0.100179	0.164626	0.207516	0.812587	0.814377
0.0420148112908035	5.09471885735607	0.210586557457241	0.000297320261081152	0.0652295	0.102723	0.160348	0.770201	0.789884
0.0753459231841767	2.2248017906174	0.174097747469799	0.000297320261081152	0.169826	0.1684	0.260611	0.750377	0.761002
0.0498759117075275	3.90282748104182	0.132279481412859	0.000297320261081152	0.0947268	0.175781	0.214785	0.811385	0.810379
0.045623727649354	3.82801934669335	0.0471515090844164	0.000297320261081152	0.185595	0.130767	0.176369	0.737963	0.724459
0.0468919168315078	4.38442899749851	0.186937042307967	0.000297320261081152	0.219175	0.0596376	0.174188	0.753117	0.741123
0.041259791806855	4.67999436471075	0.260006816756419	0.000297320261081152	0.205866	0.164094	0.223313	0.779148	0.767461
0.0492253828539101	5.03402516739881	0.132440771763758	0.000297320261081152	0.14497	0.131801	0.225158	0.817368	0.827602
0.0619363791868612	3.5069993083602	0.147229626390161	0.000297320261081152	0.134262	0.147654	0.179892	0.797489	0.800928
0.0267099145727271	6.1898235083168	0.165960584158658	0.000297320261081152	0.114187	0.183107	0.207012	0.735503	0.730386
0.0415147886107873	4.99984316196057	0.177388240900333	0.000297320261081152	0.0594699	0.0665716	0.117486	0.748644	0.733154
0.0311397755979353	5.93802726467665	0.102271385771825	0.000297320261081152	0.0595258	0.172594	0.267153	0.79665	0.810127
0.0294486060233061	6.06062047922644	0.15396838319003	0.000297320261081152	0.0675781	0.19471	0.248308	0.797545	0.797182
0.0570876961374216	3.60931975743298	0.18661239082288	0.000297320261081152	0.112649	0.18266	0.249315	0.808673	0.81063
0.0385028880529666	5.4735472634038	0.187171827394715	0.000297320261081152	0.0742325	0.194738	0.188419	0.800928	0.78337
0.0345077871846094	5.46258432498553	0.0985340839338496	0.000297320261081152	0.0181737	0.0705698	0.137141	0.754376	0.749231
0.0506684972086862	3.42997486818831	0.187957181628596	0.000297320261081152	0.165269	0.169742	0.234133	0.760191	0.769697
0.084339661219067	2.90460504736423	0.0638317200931766	0.000297320261081152	0.0744841	0.105827	0.163172	0.822345	0.821199
0.0778166617662561	2.39111850789471	0.117626819073961	0.000297320261081152	0.126433	0.0570933	0.124644	0.748225	0.740676
0.0511261821611808	3.43235531608413	0.200648916878423	0.000297320261081152	0.0105407	0.177291	0.168596	0.788794	0.760778
0.0750437917801269	2.9444309747149	0.0829587354030904	0.000297320261081152	0	0.0265615	0.122994	0.76623	0.735056
0.0279152892994601	6.63775080124568	0.194449095726327	0.000297320261081152	0.083543	0.142118	0.155175	0.751915	0.754851
0.0646102674656343	3.69070097485861	0.0907292177541561	0.000297320261081152	0.0963764	0.109825	0.134765	0.79528	0.791562
0.040660352104428	6.26527800312099	0.142337156426718	0.000297320261081152	0.0931331	0.191243	0.251692	0.852346	0.820807
0.0593215966811033	2.93413420387753	0.172479170809187	0.000297320261081152	0.0993961	0.181234	0.18621	0.787368	0.783537
0.0448754292869144	4.57947386055015	0.0796239759081259	0.000297320261081152	0.193088	0.084941	0.136582	0.8068	0.779483
0.123791197342591	1.71419265435711	0.197450010783242	0.000297320261081152	0.0600011	0.15593	0.164514	0.797881	0.792401
0.0421402076305678	3.80077730770384	0.125283004550815	0.000297320261081152	0.0178661	0.179556	0.2043	0.746519	0.734608
0.0187748867896298	7.51696211341068	0.196042655417068	0.000297320261081152	0.128446	0.114326	0.162613	0.733462	0.744087
0.0828590022666598	2.65921588654957	0.262447744181714	0.000297320261081152	0.0668512	0.155091	0.268188	0.822625	0.830509
0.107031951065786	2.32200966864417	0.174840894704969	0.000297320261081152	0.0880725	0.111894	0.199295	0.815327	0.831684
0.0802368631958627	3.07487014473651	0.168023855627893	0.000297320261081152	0.0587429	0.092546	0.199994	0.842644	0.841274
0.0528933736362557	4.34404705239691	0.119769552977446	0.000297320261081152	0.0813622	0.145389	0.147347	0.814349	0.798048
0.127548149801435	1.69953010582258	0.289057604378239	0.000297320261081152	0.177459	0.108679	0.177347	0.798552	0.801739
0.0328380858672081	5.62876452408256	0.267587407845079	0.000297320261081152	0.0411005	0.176257	0.169854	0.781468	0.767712
0.09067393028156	2.04061554775892	0.176681461846426	0.000297320261081152	0	0.14648	0.181625	0.754739	0.75007
0.0812842140688882	2.34008157918275	0.0909700501939347	0.000297320261081152	0.0886876	0.1991	0.250489	0.791059	0.791981
0.11014753962971	1.75853562379787	0.20499188940259	0.000297320261081152	0.00315943	0.0988648	0.158642	0.746966	0.746491
0.0276348891209597	7.23186607144389	0.171902449649252	0.000297320261081152	0.0164122	0.173768	0.188531	0.799698	0.785131
0.0975626126563699	1.86866823096604	0.229003126186998	0.000297320261081152	0.177291	0.165157	0.193424	0.768915	0.762372
0.0403969637615985	3.94098642591487	0.185934110276722	0.000297320261081152	0.0458256	0.196751	0.283202	0.771627	0.774534
0.0395710623715571	3.89685321005793	0.0857792586590546	0.000297320261081152	0.0733098	0.181541	0.171727	0.740843	0.716938
0.0552076156537765	2.99352163483737	0.177108745110926	0.000297320261081152	0.0567019	0.179975	0.272382	0.733742	0.746463
0.031942254530426	7.5130122251054	0.132626030505369	0.000297320261081152	0.0475871	0.134066	0.190768	0.840771	0.827825
0.0262605011964766	5.51859315500215	0.28132163997404	0.000297320261081152	0.152799	0.192501	0.211374	0.747386	0.730778
0.0816219896052433	2.23620448344036	0.136761733234266	0.000297320261081152	0.0275681	0.192557	0.319214	0.769977	0.764217
0.0904980640659907	2.10474384148348	0.242758440493313	0.000297320261081152	0.0671028	0.166974	0.190684	0.776296	0.785495
0.0795526420629957	3.14609891015101	0.199195873798843	0.000297320261081152	0	0.136219	0.295896	0.825141	0.82296
0.065998590715576	3.33954820643404	0.198538671575194	0.000297320261081152	0.118241	0.136722	0.154309	0.810407	0.802494
0.0740108956785103	2.52658354596723	0.157462872284709	0.000297320261081152	0.0841581	0.148353	0.159285	0.798328	0.795784
0.0767722138790324	2.50211625097084	0.129314155908813	0.000297320261081152	0.0260862	0.108455	0.118688	0.777414	0.753425
0.0230057558582765	7.16827448358402	0.222316425780538	0.000297320261081152	0.101801	0.171056	0.261505	0.736426	0.76089
0.019510189301903	7.35975587953012	0.103953441870296	0.000297320261081152	0.124644	0.172287	0.172874	0.743136	0.729939
0.0255091839181281	5.21393110000654	0.128656880536646	0.000297320261081152	0.0894145	0.112733	0.188671	0.708075	0.72267
0.0427333713799658	3.92886681642046	0.0800762330582518	0.000297320261081152	0.0850528	0.214282	0.324219	0.797741	0.777275
0.0289369639954796	7.307583648953	0.112518685128084	0.000297320261081152	0.0720237	0.0888274	0.180255	0.824806	0.832299
0.0345446840194251	5.47155828020102	0.142100046300208	0.000297320261081152	0.129229	0.0999553	0.15196	0.768663	0.783034
0.0272259836733951	5.49776796754732	0.274555923216095	0.000297320261081152	0.00506067	0.198233	0.206257	0.775877	0.749539
0.0659578936998469	4.50394212049784	0.177156435134286	0.000297320261081152	0.130878	0.108483	0.159285	0.834955	0.82078
0.0911992208325207	2.26712424609488	0.262281899890122	0.000297320261081152	0.0856959	0.122043	0.179053	0.771319	0.797853
0.0165887686749489	7.62735500026443	0.160918321788462	0.000297320261081152	0.120422	0.162501	0.232931	0.710871	0.712073
0.0487477671064313	3.09806187419488	0.0861163407505623	0.000297320261081152	0.135156	0.199855	0.25966	0.740424	0.733015
0.104685178191386	2.00493008009272	0.193351574802018	0.000297320261081152	0.110999	0.0776156	0.119135	0.790164	0.781748
0.0309834646239231	6.49806707103794	0.421500877690895	0.000297320261081152	0.0156573	0.188195	0.23075	0.804004	0.792261
0.0377093000899492	5.17853730709841	0.342831174075632	0.000297320261081152	0.0972432	0.199603	0.204468	0.781217	0.77378
0.0486536794897706	3.92721072864622	0.185912667359771	0.000297320261081152	0.0348655	0.0560588	0.137645	0.74006	0.737991
0.0493339262296356	4.13666064054438	0.193798169667635	0.000297320261081152	0.179081	0.126209	0.177487	0.778281	0.78281
0.0535066955234307	3.88040305216493	0.254489026110981	0.000297320261081152	0.11483	0.0581558	0.119751	0.766342	0.762148
0.0546383463128758	3.78434529539879	0.0674902734794813	0.000297320261081152	0.0690041	0.120757	0.153526	0.79433	0.800034
0.0468153898947745	3.38896209593656	0.154083618491061	0.000297320261081152	0.192473	0.206621	0.277275	0.789884	0.759073
0.0463843699976525	4.50237218752708	0.179145926412532	0.000297320261081152	0.106218	0.183135	0.239865	0.814628	0.81351
0.0317506172796815	5.86359625704672	0.137885930139864	0.000297320261081152	0.0514735	0.148493	0.163535	0.762624	0.766985
0.113132277589688	1.77399227689989	0.118353240207894	0.000297320261081152	0.0821451	0.0874853	0.134234	0.773863	0.781301
0.0508656979271746	3.4665785210798	0.11998710370015	0.000297320261081152	0.240508	0.0821171	0.168065	0.780322	0.750154
0.0592770920028165	2.57714910608476	0.160735053392778	0.000297320261081152	0.12688	0.119275	0.176341	0.72527	0.740955
0.0336976012767355	5.75057478049731	0.253858504775138	0.000297320261081152	0.0788458	0.0790415	0.106666	0.749902	0.723648
0.027911258023785	6.15032501347023	0.2006581158114	0.000297320261081152	0.173657	0.168568	0.178773	0.763714	0.74828
0.090792328468157	2.28740534700028	0.125011801310786	0.000297320261081152	0.0287703	0.133367	0.17279	0.809708	0.807219
0.0216709918585179	8.59465402354617	0.327573656259063	0.000297320261081152	0.137645	0.106861	0.14648	0.760051	0.767628
0.032997445104694	3.81239713927674	0.132603650832362	0.000297320261081152	0	0.192529	0.250433	0.74554	0.726109
0.0557640506136665	2.81058915279452	0.203811137801191	0.000297320261081152	0.101968	0.154309	0.149108	0.755606	0.747917
0.0243284291753781	6.88821954769827	0.224255335009057	0.000297320261081152	0.14813	0.210088	0.204468	0.783705	0.757283
0.0439206000610719	3.95337822690682	0.30664819848736	0.000297320261081152	0.040737	0.164598	0.167673	0.743583	0.730023
0.0749597803461685	2.6285638851878	0.260143083892627	0.000297320261081152	0.152519	0.134038	0.138316	0.799195	0.780574
0.05598141781201	4.37441801447858	0.125697990699201	0.000297320261081152	0.146424	0.0751552	0.16882	0.810267	0.818794
0.0724554582757624	1.92943019724052	0.257323259474102	0.000297320261081152	0.0955936	0.17567	0.260974	0.720265	0.731784
0.0331392162957649	6.35129168989531	0.0973095435166633	0.000297320261081152	0.130627	0.15881	0.187692	0.828161	0.815076
0.0240992013268305	6.95963256090798	0.13721219145422	0.000297320261081152	0.207376	0.15224	0.273025	0.729995	0.717441
0.0270142084723718	8.12868396903961	0.145791254441344	0.000297320261081152	0.0369625	0.156266	0.224739	0.815915	0.820053
0.0599979335535199	3.32439649090898	0.043091767358836	0.000297320261081152	0.0258905	0.178941	0.225577	0.83873	0.814321
0.0577960159061987	2.57627019966519	0.181800178523075	0.000297320261081152	0.128754	0.10633	0.20978	0.695381	0.700218
0.0348547048884794	5.27296313008565	0.337067594017213	0.000297320261081152	0.0860594	0.185232	0.188056	0.812084	0.798216
0.131462913404943	1.95770200737907	0.123913455351886	0.000297320261081152	0.0327126	0.140077	0.158475	0.828664	0.806688
0.0255253435177905	4.87309734080695	0.25975520337175	0.000297320261081152	0.192501	0.196695	0.302746	0.761701	0.735307
0.0491955054956091	3.95334804957391	0.216806478606558	0.000297320261081152	0.113795	0.180199	0.253789	0.793463	0.806157
0.0411183132312076	5.61580675225631	0.248457296382964	0.000297320261081152	0.179808	0.190264	0.219818	0.826483	0.794078
0.0539207272839714	5.12066045267587	0.0858637520521292	0.000297320261081152	0.106106	0.120198	0.172287	0.852961	0.83118
0.0201663351317786	8.15698440600399	0.129616578192704	0.000297320261081152	0	0.185539	0.180171	0.771012	0.739837
0.0306456355317784	4.46830401885103	0.22277975736709	0.000297320261081152	0.0394509	0.132276	0.191746	0.702231	0.669127
0.0461889531859019	3.37871985485445	0.235832422418572	0.000297320261081152	0.141279	0.0946989	0.123833	0.735727	0.707012
0.0442423415255408	5.48734201128307	0.0897971985896401	0.000297320261081152	0.0871218	0.137309	0.160432	0.839876	0.818878
0.0683120026665657	3.12126614062708	0.101884998176683	0.000297320261081152	0.0304759	0.122854	0.130291	0.781832	0.767041
0.0595234626605116	4.8058436618347	0.163986166806934	0.000297320261081152	0.0502712	0.111447	0.185679	0.859028	0.836716
0.0768937001283101	2.46853183388068	0.173765990677265	0.000297320261081152	0.145641	0.0867863	0.12867	0.733071	0.709612
0.0453851837221444	3.7593391432584	0.213211808926617	0.000297320261081152	0.0587989	0.207851	0.235251	0.785606	0.778281
0.0398206390148607	6.01708274775325	0.144051384796613	0.000297320261081152	0.0881284	0.159956	0.18238	0.815579	0.811581
0.069900064597316	2.26717411602855	0.144095739205213	0.000297320261081152	0	0.108231	0.212017	0.70841	0.706956
0.0279916594787904	6.81480204000541	0.129208533847144	0.000297320261081152	0.0931331	0.210871	0.219426	0.793827	0.780294
0.0635225005568706	3.4044197644647	0.102453128734676	0.000297320261081152	0.0215288	0.171168	0.194291	0.809037	0.797685
0.0573517315895855	2.54727415999939	0.115745937118692	0.000297320261081152	0.0835151	0.188922	0.256808	0.718224	0.710647
0.0383553019854067	4.24381449126636	0.344139618977908	0.000297320261081152	0.110692	0.155567	0.151541	0.74322	0.730666
0.0784407865831401	2.8424655832288	0.225953395552667	0.000297320261081152	0.175278	0.125874	0.122099	0.819885	0.774786
0.0430313035194248	3.50100111723789	0.269221179114198	0.000297320261081152	0.0955097	0.210032	0.25569	0.760191	0.758066
0.0653456765552727	2.87445774957395	0.233609575663626	0.000297320261081152	0.0229827	0.183275	0.199491	0.771375	0.765476
0.141207119766466	1.77494514070429	0.309621804054728	0.000297320261081152	0.130263	0.146284	0.167142	0.834144	0.814293
0.0280742743344458	6.25574653675039	0.159402351107198	0.000297320261081152	0.147486	0.171364	0.147207	0.789073	0.761282
0.0469460871289606	5.5838838426797	0.246239002689875	0.000297320261081152	0.129173	0.148577	0.165548	0.832047	0.812196
0.0560163698385542	2.95784592981169	0.179202129586531	0.000297320261081152	0.109098	0.144746	0.191662	0.722614	0.737125
0.0381515103163865	5.23327545799224	0.179402902676805	0.000297320261081152	0.161131	0.0601689	0.112006	0.767796	0.742689
0.0445725841704305	5.00833491648186	0.163988695047395	0.000297320261081152	0.125482	0.220824	0.284852	0.841022	0.797797
0.110824574749728	1.89463250780964	0.26692676135279	0.000297320261081152	0.105715	0.0361517	0.134989	0.733602	0.734161
0.0413389173226066	5.13523291679426	0.146736118005089	0.000297320261081152	0.147235	0.201504	0.177124	0.82707	0.781413
0.0638527257106793	2.64516600759587	0.161557340356552	0.000297320261081152	0.23198	0.100794	0.17416	0.803724	0.777834
0.0767085428550516	2.60063545216052	0.114633438137721	0.000297320261081152	0.146172	0.146116	0.151652	0.798328	0.786753
0.0673125216371376	2.4122446885232	0.0789402476317198	0.000297320261081152	0.0569256	0.12168	0.148018	0.755047	0.762819
0.0510548540823034	4.00849864510363	0.225768601017285	0.000297320261081152	0.000335514	0.150842	0.240899	0.822066	0.817844
0.0345807738930722	5.68724552166703	0.199110078687386	0.000297320261081152	0.0905329	0.188922	0.155008	0.798552	0.770564
0.0693548383586778	2.78718901699881	0.178031382915194	0.000297320261081152	0.0010345	0.142258	0.177319	0.779344	0.778449
0.0557321153904545	3.00443507161112	0.170584213349802	0.000297320261081152	0.166639	0.0696751	0.168987	0.729436	0.742101
0.0745452712950534	2.48230228553752	0.210665715264257	0.000297320261081152	0.100095	0.17142	0.192613	0.748924	0.759408
0.0636714663514175	3.16973124110755	0.281508270019529	0.000297320261081152	0.0776156	0.205083	0.275625	0.817956	0.804619
0.0377592973069655	5.66103088082492	0.137033100227579	0.000297320261081152	0.0245485	0.122491	0.207152	0.824862	0.828664
0.0166524329753844	9.42470198378041	0.179160593949374	0.000297320261081152	0.0242129	0.132249	0.148968	0.760527	0.755634
0.044502663179885	4.68203639604423	0.146813677109354	0.000297320261081152	0.0515573	0.109378	0.218252	0.765923	0.80926
0.0379466720811685	3.38622879114817	0.138078295748845	0.000297320261081152	0.1769	0.212325	0.269697	0.762624	0.734189
0.0188140970874102	7.26320770702192	0.150189643158237	0.000297320261081152	0	0.197842	0.243471	0.763602	0.747889
0.077824884767935	3.71799403824386	0.222947089312771	0.000297320261081152	0.0847173	0.0961528	0.177962	0.840547	0.836688
0.0899112945527711	2.45202531657305	0.175041121778037	0.000297320261081152	0	0.140776	0.215987	0.802103	0.808393
0.071849633055057	2.74956369907715	0.252325415894878	0.000297320261081152	0.082201	0.186294	0.214366	0.819074	0.810183
0.071658771909667	1.95373218750769	0.273070921720335	0.000297320261081152	0.148325	0.126349	0.206537	0.702007	0.695717
0.0437855044192369	4.24184180409989	0.111519810097132	0.000297320261081152	0.0685847	0.193144	0.286781	0.790947	0.797517
0.0478084718092435	4.25944480455674	0.280527094816644	0.000297320261081152	0.138763	0.127663	0.138595	0.793659	0.784684
0.0225759429696035	7.31623551054895	0.0980590708093618	0.000297320261081152	0.0824806	0.15867	0.153749	0.744897	0.735503
0.0243519891727945	8.32742978404765	0.155706046853976	0.000297320261081152	0.00201309	0.133814	0.136778	0.797797	0.769921
0.0715663725334098	2.89185856757619	0.0694767956707115	0.000297320261081152	0.0287703	0.150842	0.159285	0.805961	0.792624
0.128200078262915	2.30255927677692	0.161662538396497	0.000297320261081152	0.0126936	0.116004	0.19457	0.831684	0.825784
0.0449597770377169	5.03051797406796	0.240513228452571	0.000297320261081152	0.174328	0.08975	0.122826	0.81488	0.783873
0.0479542357244748	3.91692792449187	0.224744305127432	0.000297320261081152	0.100207	0.192138	0.26665	0.818934	0.813818
0.0322845084998707	5.59133972073323	0.157750521394709	0.000297320261081152	0.0511939	0.149416	0.19924	0.76514	0.789073
0.0269076767357943	7.94805452073666	0.200336224818404	0.000297320261081152	0.10798	0.0623497	0.0971314	0.771123	0.74445
0.0623024134930313	3.47582444942529	0.121462080311362	0.000297320261081152	0.0912039	0.107141	0.130319	0.795504	0.791981
0.0244495521577056	9.78626971792312	0.235176598691353	0.000297320261081152	0.17388	0.159649	0.290108	0.82872	0.819661
0.048504701580506	3.59501380302533	0.112423844966107	0.000297320261081152	0.0929374	0.17511	0.163423	0.7376	0.715176
0.0244669547964922	5.31726294223043	0.0669083080123263	0.000297320261081152	0	0.087709	0.152212	0.717972	0.638651
0.0807421144327728	1.96907716966488	0.271081229601525	0.000297320261081152	0.105268	0.089107	0.143265	0.716714	0.706285
0.096000156613733	2.07387335697834	0.129015773525154	0.000297320261081152	0.138008	0.116451	0.119974	0.768691	0.751104
0.049089637087929	2.57475079991344	0.239429441145709	0.000297320261081152	0	0.132724	0.222306	0.706677	0.688363
0.115151562110057	2.03550508276956	0.173737259580322	0.000297320261081152	0.115417	0.0889392	0.122435	0.800984	0.791646
0.0361585177451552	4.77032398684397	0.2573046626531	0.000297320261081152	0.135855	0.138176	0.111111	0.77638	0.738746
0.0760722435327955	1.86657370198682	0.0823035839049278	0.000297320261081152	0.075994	0.0753229	0.175781	0.696891	0.693005
0.0293448121971899	7.34548564023728	0.407909766075408	0.000297320261081152	0.127495	0.127551	0.154364	0.777666	0.786501
0.0662599169057784	3.12127755635745	0.130879502292339	0.000297320261081152	0.0696751	0.0416038	0.164961	0.719063	0.739557
0.0320648232963955	5.4236441350852	0.229862534257512	0.000297320261081152	0.16731	0.176173	0.257311	0.797545	0.800621
0.0457324577685718	4.61686430408051	0.278101954136305	0.000297320261081152	0.0497679	0.222502	0.242018	0.815747	0.785075
0.118849191672427	1.76095545314034	0.0828699657759841	0.000297320261081152	0.124196	0.175837	0.206761	0.816306	0.810966
0.0405950198085766	5.23714635157885	0.209296238573505	0.000297320261081152	0.180339	0.126852	0.184645	0.82433	0.813007
0.02104486603535	6.33144006801863	0.124440429311033	0.000297320261081152	0.165241	0.166107	0.209836	0.722306	0.705614
0.0721093953988411	3.04789330145286	0.1271512951149	0.000297320261081152	0.110887	0.131046	0.175558	0.821143	0.822122
0.116167073632995	1.72681430377187	0.302975053345922	0.000297320261081152	0.131018	0.18266	0.213555	0.815607	0.807862
0.0220719041355214	7.7169583790422	0.116798245851401	0.000297320261081152	0	0.0982218	0.134429	0.75309	0.733574
0.0991388962905386	1.97447598844186	0.279151610104607	0.000297320261081152	0.0910082	0.101493	0.14525	0.754376	0.770592
0.0212515068593443	9.28725818150677	0.188832493578397	0.000297320261081152	0.0498239	0.17416	0.122714	0.800425	0.751859
0.0828732230162015	2.2354967905977	0.134395094051474	0.000297320261081152	0.0461891	0.118437	0.153777	0.798915	0.802354
0.0249739413302472	7.56818669620837	0.300224005979921	0.000297320261081152	0.0701504	0.188727	0.223508	0.791981	0.797098
0.0263349533367929	7.50504979997957	0.122842906224174	0.000297320261081152	0.0134485	0.13977	0.161438	0.775345	0.773053
0.113337426087363	2.0546453830926	0.0990010140664466	0.000297320261081152	0.107392	0.186322	0.288738	0.839708	0.823016
0.021598231650719	7.44918732915114	0.140410652325875	0.000297320261081152	0.0919309	0.196555	0.194151	0.771487	0.766007
0.0353562075608331	4.91513071879701	0.0798331191735889	0.000297320261081152	0.0192361	0.11209	0.173712	0.731673	0.743443
0.0286124490864795	5.85251274386845	0.19768511275679	0.000297320261081152	0.0659845	0.201728	0.183135	0.767097	0.748253
0.095998755953051	1.90400368502461	0.139417801384338	0.000297320261081152	0.138567	0.139853	0.154169	0.761198	0.763602
0.0597077182058351	2.88667453934242	0.275975582022975	0.000297320261081152	0.111558	0.123917	0.130962	0.793687	0.785746
0.0912351117242362	1.78116809996934	0.175303783806171	0.000297320261081152	0.0778952	0.193676	0.217357	0.758038	0.763714
0.113520359675322	2.18637011958815	0.128007919113031	0.000297320261081152	0	0.0922384	0.148689	0.810826	0.798132
0.0567056443694829	4.1943736116413	0.108846573402404	0.000297320261081152	0.123022	0.064894	0.123022	0.825952	0.80529
0.0771455440860375	2.99919762422972	0.190111229354478	0.000297320261081152	0.0962087	0.0570933	0.108483	0.775233	0.764189
0.0642780425746205	3.26088788988176	0.240269521403174	0.000297320261081152	0.131605	0.133003	0.138456	0.807834	0.793407
0.0736476235022542	3.8129832358474	0.152404162772419	0.000297320261081152	0.154924	0.0841302	0.217805	0.864592	0.84639
0.0967158879984489	2.28638771402242	0.158913790837101	0.000297320261081152	0.109853	0.0981938	0.14908	0.822849	0.818459
0.0759578264865249	2.13022474590011	0.146195442125641	0.000297320261081152	0.0393111	0.0859475	0.127216	0.737963	0.724403
0.0250111391378185	6.20268917772834	0.3775537590169	0.000297320261081152	0.102472	0.133814	0.161662	0.712548	0.692138
0.0546891643500911	2.68241133356581	0.237397079509426	0.000297320261081152	0.0482022	0.151596	0.240927	0.720461	0.746855
0.0526941786011224	4.740225550059	0.185428402605409	0.000297320261081152	0.0494883	0.0995638	0.209864	0.842644	0.844126
0.0992959584729714	2.15184976850664	0.0535163800771653	0.000297320261081152	0	0.153162	0.158782	0.81899	0.788514
0.017641603814304	9.06419586130119	0.131483077501989	0.000297320261081152	0.0293575	0.115473	0.167869	0.739138	0.75404
0.0320662126194369	5.06736686889673	0.146520884665527	0.000297320261081152	0.111111	0.182799	0.268272	0.725382	0.736677
0.0154143980299392	8.19601835582481	0.153724094237916	0.000297320261081152	0.206397	0.206928	0.320835	0.802522	0.754432
0.0413978618793434	4.39175130507353	0.231042766059332	0.000297320261081152	0.12825	0.16552	0.202986	0.768355	0.785774
0.096872631758924	2.39272690914	0.245699998290271	0.000297320261081152	0.163759	0.182548	0.198373	0.828217	0.800677
0.0621511763482971	2.9596452480711	0.0799254063691954	0.000297320261081152	0.0246883	0.21006	0.323659	0.832075	0.791282
0.0403628094338931	4.39420331389684	0.130607136837064	0.000297320261081152	0.0928815	0.142957	0.145389	0.771403	0.772605
0.0346865764979238	6.11822960363188	0.167954711965866	0.000297320261081152	0.0903092	0.142538	0.202958	0.799782	0.820108
0.0247403792009583	8.14089263347045	0.183749602181834	0.000297320261081152	0.0643069	0.130962	0.124476	0.765392	0.751859
0.0294713748505131	5.53477984312973	0.018303287064307	0.000297320261081152	0	0.157804	0.216183	0.735363	0.737209
0.0436041760131419	4.58469618058448	0.123030116568935	0.000297320261081152	0	0.106134	0.122323	0.767824	0.738215
0.0933509250205789	1.72700342673063	0.0357033839474626	0.000297320261081152	0.129872	0.0773081	0.12305	0.749902	0.745009
0.0367072980253716	4.42344945326447	0.221467718024709	0.000297320261081152	0.0288263	0.0585752	0.169994	0.727507	0.749455
0.0600809867331723	3.44126744354962	0.142464504062206	0.000297320261081152	0.0799922	0.0543813	0.126377	0.785327	0.788934
0.0835209418201667	2.22455609346502	0.0481032456275994	0.000297320261081152	0.0314824	0.0590505	0.133982	0.738858	0.735167
0.124560815297819	1.91999791116488	0.258240561257889	0.000297320261081152	0.149332	0.153582	0.256389	0.827434	0.829727
0.0187303899944942	6.25129878770741	0.206351983077434	0.000297320261081152	0.0299446	0.202567	0.264581	0.723592	0.681709
0.0313151737341152	5.28068516448802	0.104991570904336	0.000297320261081152	0	0.0689202	0.133702	0.770844	0.761701
0.106429148765914	2.28659959811689	0.259723780815912	0.000297320261081152	0.0235978	0.118744	0.21965	0.810658	0.828329
0.0922627503894549	1.94179472152241	0.0347127436018677	0.000297320261081152	0.0399821	0.131913	0.138092	0.777386	0.771179
0.0751863273359099	3.00995723917463	0.29052757101647	0.000297320261081152	0.191355	0.124364	0.180507	0.80529	0.800173
0.0214929729388104	8.00134402058965	0.188468287742243	0.000297320261081152	0.0961248	0.196779	0.187748	0.759912	0.750294
0.0514018090152523	4.28947275204462	0.199162118269441	0.000297320261081152	0.073226	0.112006	0.123441	0.80406	0.79117
0.0345548591672671	4.93940277700217	0.209928264666657	0.000297320261081152	0.104988	0.186071	0.194598	0.768216	0.771906
0.0202381371990282	7.7177953890903	0.299899550929167	0.000297320261081152	0.137169	0.221859	0.216323	0.758038	0.723984
0.0580196017532657	3.4809146936498	0.151058420846554	0.000297320261081152	0.032461	0.126014	0.151093	0.764497	0.769446
0.0813008809831127	2.45708908049915	0.172094420724215	0.000297320261081152	0	0.133031	0.139434	0.778113	0.756473
0.0623866034859919	3.22639357431585	0.255865135332566	0.000297320261081152	0.0959011	0.11016	0.109629	0.784069	0.766147
0.0624501488230146	2.99500102781062	0.278453305521732	0.000297320261081152	0.224683	0.114075	0.180786	0.758989	0.744226
0.032473653270052	7.94221945410061	0.0949306894646984	0.000297320261081152	0.119555	0.0599172	0.146787	0.806688	0.813398
0.062581540885775	3.30501567182365	0.239250627574247	0.000297320261081152	0.126069	0.166303	0.210032	0.806045	0.812895
0.0840998457196442	2.103061822898	0.115818276667322	0.000297320261081152	0.109685	0.0855002	0.127831	0.727702	0.714142
0.0566243840306078	3.9700489152412	0.085925126997854	0.000297320261081152	0.126908	0.171336	0.243863	0.830593	0.826148
0.0306169868932576	4.44268261584328	0.129907912232304	0.000297320261081152	0.0983057	0.223816	0.215931	0.75569	0.726137
0.0296922058019996	6.60798100117845	0.237378353063213	0.000297320261081152	0	0.0898339	0.165436	0.807443	0.806828
0.0277374037873827	6.5683493169147	0.111428625349595	0.000297320261081152	0.132053	0.135855	0.229911	0.742437	0.783314
0.0771700729855613	2.76779003690985	0.112118895336516	0.000297320261081152	0.10921	0.0797126	0.116815	0.794637	0.786305
0.0519276844545429	2.46104202222872	0.242522990073999	0.000297320261081152	0.122798	0.172287	0.151037	0.733546	0.683386
0.0373762614859694	5.72191432414564	0.0379914192179026	0.000297320261081152	0	0.131466	0.175893	0.816781	0.806045
0.0492807382064541	3.30245836948502	0.10421378902077	0.000297320261081152	0.00120226	0.218196	0.27487	0.788207	0.757675
0.0291646465928275	9.18843282939637	0.437589660528191	0.000297320261081152	0.0546329	0.11181	0.160544	0.841162	0.825896
0.0369470307479154	6.5065716629044	0.13479708184313	0.000297320261081152	0.0466365	0.0698708	0.106302	0.808617	0.782838
0.030322489127246	6.55429227159574	0.227841454506345	0.000297320261081152	0.155427	0.080831	0.106022	0.778812	0.751831
0.0579690670697505	3.65718849092943	0.141713106433258	0.000297320261081152	0.0824526	0.140944	0.173601	0.801767	0.811301
0.0575929143784411	2.93055493010235	0.249876017918716	0.000297320261081152	0.0608399	0.116423	0.164458	0.724711	0.738215
0.0634099527722315	3.50272570225013	0.178406429559278	0.000297320261081152	0.178801	0.152575	0.189677	0.79447	0.792317
0.0412790272307361	4.69232639310608	0.0750397476155999	0.000297320261081152	0.0189006	0.0999553	0.160292	0.756081	0.771347
0.0249164349139862	6.1244768694898	0.314960203690458	0.000297320261081152	0.199575	0.172147	0.247134	0.753928	0.750042
0.0253053619405499	7.79454621801886	0.186285019100641	0.000297320261081152	0.184561	0.140245	0.164458	0.812503	0.793407
0.027054442232133	8.7892581275201	0.0619798462018991	0.000297320261081152	0.0444836	0.0887994	0.173405	0.809288	0.823659
0.0283232680405415	6.72124639961447	0.281322345202468	0.000297320261081152	0.133954	0.17511	0.234636	0.78281	0.79953
0.130981451761073	1.78834733412745	0.265130531936661	0.000297320261081152	0.0900017	0.101158	0.124755	0.80817	0.798104
0.0230650620079785	7.52857996447264	0.0454520160626255	0.000297320261081152	0	0.199715	0.23514	0.811749	0.786697
0.0243689010216726	5.07549398478619	0.0630514059715871	0.000297320261081152	0.0950623	0.135827	0.18677	0.697562	0.650254
0.0404085764627677	5.5707257818589	0.175979378024947	0.000297320261081152	0.12702	0.0751272	0.147179	0.779455	0.796399
0.0630307083257621	2.92209539176914	0.243741899854636	0.000297320261081152	0.195297	0.133367	0.167673	0.757144	0.747162
0.0429009301499665	4.24564822321968	0.211960694779249	0.000297320261081152	0.0429458	0.13018	0.156629	0.753705	0.763686
0.0594271727006046	3.5642765990521	0.0547406297983044	0.000297320261081152	0	0.17813	0.2043	0.821954	0.797937
0.0745736651841984	2.71729524351493	0.11861380984798	0.000297320261081152	0.0195996	0.179304	0.18677	0.765364	0.757479
0.0968878835599007	1.87096664392143	0.0946392046053917	0.000297320261081152	0.15087	0.151009	0.152575	0.779707	0.772158
0.0549683363406353	2.8119545655088	0.0788403430720893	0.000297320261081152	0.0695074	0.140357	0.210228	0.705363	0.718224
0.0395900805042542	5.95693766425071	0.151458466577242	0.000297320261081152	0.0336912	0.0857798	0.126041	0.82749	0.803109
0.0957040157536904	2.50859718998868	0.187800879552663	0.000297320261081152	0.0320696	0.164793	0.213946	0.818123	0.816194
0.0278209203503364	6.01397690168241	0.0864538162907441	0.000297320261081152	0.0818934	0.172259	0.184533	0.767545	0.777386
0.0666401826914044	2.74341901704949	0.214306409217778	0.000297320261081152	0.00942236	0.0608679	0.120729	0.754292	0.733322
0.0413653446325402	6.22415200210695	0.0838840979356341	0.000297320261081152	0.139546	0.0991165	0.169519	0.845104	0.83118
0.0855708464083369	1.902232906552	0.28074197775347	0.000297320261081152	0.198009	0.150226	0.187441	0.751021	0.740312
0.0177452662650135	6.92530071348848	0.251127713751911	0.000297320261081152	0.157496	0.201924	0.323883	0.752866	0.735307
0.0476222614584811	4.78535946593126	0.204964329986361	0.000297320261081152	0.114774	0.073897	0.121652	0.767181	0.768719
0.0306437656852721	6.679816202493	0.216577502033905	0.000297320261081152	0.0802438	0.0998434	0.106638	0.767209	0.749623
0.0276304891056284	5.94047110977981	0.0534372249745029	0.000297320261081152	0.109573	0.172538	0.154392	0.755019	0.741514
0.0716175731574799	3.46526945608948	0.0561572294198591	0.000297320261081152	0	0.102444	0.169295	0.813286	0.809819
0.0734017042322548	3.14103365142327	0.138916572936705	0.000297320261081152	0.0239054	0.100962	0.144383	0.814964	0.805262
0.0886603949041987	2.05662438717993	0.220508048569523	0.000297320261081152	0.110552	0.143432	0.180982	0.727507	0.743164
0.0255629989623398	7.02884537997261	0.268696367025714	0.000297320261081152	0.158922	0.144327	0.160571	0.736593	0.724347
0.0295873666114328	5.29371322120121	0.224069074565382	0.000297320261081152	0.118101	0.155818	0.143908	0.773081	0.765
0.0266318684401838	7.94998241098034	0.11343358111601	0.000297320261081152	0	0.15909	0.190181	0.815551	0.800649
0.0511202839135591	3.34105854964008	0.206671376015278	0.000297320261081152	0.104736	0.145417	0.152379	0.763826	0.769949
0.0365697032814788	5.32781313241403	0.158162381861189	0.000297320261081152	0.0707096	0.134094	0.140832	0.768467	0.7709
0.0515992127860655	4.35363067752506	0.165816056280035	0.000297320261081152	0.130207	0.109713	0.137812	0.818599	0.806688
0.0554887274265324	3.0892745741842	0.195739565166022	0.000297320261081152	0.206537	0.165269	0.293659	0.802997	0.793715
0.0719819055602576	2.92527548561912	0.210243934761532	0.000297320261081152	0.0556954	0.168372	0.216714	0.821031	0.820752
0.0840965458271728	3.30329883234167	0.0658175700724626	0.000297320261081152	0.111335	0.138176	0.270592	0.854079	0.847229
0.0505800532850208	3.49715809565762	0.109220217623349	0.000297320261081152	0.0967958	0.207432	0.19896	0.786585	0.773724
0.0463215880440163	3.74598031686791	0.229192284285101	0.000297320261081152	0.195381	0.177431	0.284768	0.769809	0.768411
0.0287073962417006	4.73599426885037	0.333591979833433	0.000297320261081152	0.144299	0.201616	0.263798	0.757395	0.758653
0.0824929129346736	2.34897240502576	0.051426052193729	0.000297320261081152	0	0.0551921	0.163647	0.710955	0.678102
0.0356081957276979	5.19125490861357	0.134450875408161	0.000297320261081152	0	0.17964	0.311106	0.785858	0.784013
0.0440992486362156	5.65520657068699	0.182064811399003	0.000297320261081152	0.199883	0.115585	0.208103	0.834592	0.821059
0.017713276586207	8.11690570865539	0.192988419279528	0.000297320261081152	0.149164	0.221607	0.312196	0.77733	0.75172
0.0346408071646451	6.24005733063389	0.135892903277914	0.000297320261081152	0.0213331	0.110384	0.17567	0.821311	0.821087
0.0561309552526287	3.95633244894392	0.0629564850568796	0.000297320261081152	0	0.174048	0.16608	0.792261	0.765615
0.0724811485805044	3.92835718602879	0.126858859828986	0.000297320261081152	0.0878208	0.0978863	0.158782	0.827238	0.826875
0.0815500707052321	2.42769327234035	0.192387703531315	0.000297320261081152	0.175614	0.0791254	0.114802	0.761925	0.732763
0.0387557904500767	4.26586630328701	0.168970540766442	0.000297320261081152	0.0811385	0.0702343	0.124671	0.728122	0.71677
0.0181509379283134	7.60853107526112	0.221841394883741	0.000297320261081152	0.140161	0.156042	0.191383	0.719818	0.717022
0.0248878571043731	6.73016859930055	0.0765004451088724	0.000297320261081152	0	0.0899458	0.125482	0.771711	0.753369
0.0453288324511951	4.11145069276619	0.308042239532631	0.000297320261081152	0.169379	0.168065	0.182715	0.785718	0.779204
0.0263825997149312	5.96100175355014	0.227749306514285	0.000297320261081152	0.13949	0.208215	0.191942	0.808282	0.778868
0.078258163706516	1.83970468456762	0.160344131055576	0.000297320261081152	0.0355925	0.117793	0.151624	0.716351	0.689929
0.0281169657311936	8.28445107214894	0.221527661373383	0.000297320261081152	0.159649	0.0796007	0.157049	0.802326	0.808869
0.0393311408918749	6.72727789028362	0.156499819556302	0.000297320261081152	0.08427	0.1495	0.200805	0.845775	0.833725
0.0223182900237129	8.12535387853882	0.0839331869930015	0.000297320261081152	0.0618464	0.151177	0.111251	0.78337	0.746184
0.0674937716048165	3.79921706620251	0.22987546140437	0.000297320261081152	0.102052	0.0619862	0.142062	0.814181	0.816502
0.102790610014924	1.74200591099808	0.125487905967391	0.000297320261081152	0.0745121	0.125063	0.142146	0.750489	0.757228
0.116334218079268	1.97968189803006	0.277455562596703	0.000297320261081152	0.172958	0.127384	0.202818	0.814824	0.819913
0.0283790330069626	7.45985244436055	0.213420584853039	0.000297320261081152	0.141811	0.146424	0.177543	0.797993	0.804395
0.0301623672637314	7.87669426946325	0.16749440866436	0.000297320261081152	0.0927976	0.152351	0.178577	0.839652	0.824051
0.0261273784807259	6.94815409644052	0.149268238173724	0.000297320261081152	0.0119108	0.116004	0.153889	0.769166	0.773863
0.0340691468214789	5.82542413731377	0.24623799768161	0.000297320261081152	0.148577	0.195241	0.203154	0.824834	0.799027
0.0455374077324559	4.15925721916211	0.337474661278229	0.000297320261081152	0.135072	0.163284	0.210731	0.757675	0.780546
0.086923965679592	2.39750213127368	0.134686831392006	0.000297320261081152	0.0191243	0.136582	0.152184	0.788402	0.783509
0.0274908979249552	7.86955660944873	0.170097722024946	0.000297320261081152	0.161298	0.130683	0.186853	0.842308	0.825896
0.123459845845405	1.77273217878463	0.139461623823106	0.000297320261081152	0.0919868	0.187105	0.287899	0.844349	0.82612
0.0595343271011529	3.7837036127013	0.0352434797484473	0.000297320261081152	0	0.171084	0.199128	0.848543	0.809232
0.0235568749501032	6.86309291349129	0.0935963039947895	0.000297320261081152	0.161494	0.098781	0.138428	0.729995	0.710815
0.0267085662673466	8.33648172740003	0.238582808799077	0.000297320261081152	0.188978	0.188839	0.199799	0.83269	0.790835
0.0399162972086035	5.89332887995912	0.319241766664837	0.000297320261081152	0.12319	0.0964324	0.123106	0.803137	0.793743
0.0680066424260254	2.56084543971293	0.137498061022607	0.000297320261081152	0.0971593	0.0601689	0.128055	0.722698	0.710647
0.0644306172893162	3.84513287568869	0.150434720773586	0.000297320261081152	0.145417	0.0922664	0.150953	0.838366	0.82173
0.0332518177566637	6.00836449041468	0.271438418496347	0.000297320261081152	0.100347	0.120282	0.140077	0.855617	0.819326
0.0599697345459822	4.48724218565454	0.241912232734397	0.000297320261081152	0.156881	0.113879	0.170693	0.850221	0.826903
0.0338760503141231	6.56080826999974	0.25923915263006	0.000297320261081152	0	0.125091	0.176704	0.839233	0.817313
0.0740210616646428	2.95915877495424	0.157381214560911	0.000297320261081152	0.161969	0.167785	0.190348	0.823548	0.806772
0.0357142731974459	6.30851571371378	0.262130678392366	0.000297320261081152	0.0942515	0.144187	0.154924	0.800006	0.801096
0.0508326730855361	2.29606018487119	0.232394994869254	0.000297320261081152	0.050439	0.169099	0.25172	0.718392	0.734972
0.0373274158868595	3.77690861967196	0.207265897611043	0.000297320261081152	0.113851	0.166163	0.213191	0.719734	0.731505
0.0859870056492439	3.0625300095388	0.271916597699728	0.000297320261081152	0.0556394	0.124923	0.14114	0.806241	0.800788
0.0732921728930502	2.83965282192465	0.0926318885829704	0.000297320261081152	0.0250238	0.134933	0.142454	0.77104	0.764944
0.0207946948600162	8.362401709474	0.1592628175708	0.000297320261081152	0.0563943	0.181569	0.200022	0.725466	0.715624
0.0484332116553903	3.57903663269229	0.178299488764885	0.000297320261081152	0	0.126461	0.191271	0.727618	0.734832
0.01711073157017	8.67559725425044	0.136569305978844	0.000297320261081152	0.0923223	0.122602	0.138707	0.744087	0.748029
0.0332222779123092	6.54437660836381	0.149398679832579	0.000297320261081152	0.116312	0.13141	0.20142	0.834368	0.836577
0.0372116286141815	7.15890522430495	0.0735661317498265	0.000297320261081152	0	0.134933	0.229659	0.85338	0.83255
0.0302396016264743	4.46110172578444	0.16244663001967	0.000297320261081152	0.103562	0.201812	0.263854	0.739389	0.744422
0.0646625325486109	2.33763237652028	0.251266461702325	0.000297320261081152	0.208662	0.132165	0.19471	0.731477	0.715819
0.0634362452848383	3.09008516127816	0.0411365096478762	0.000297320261081152	0.0231784	0.103422	0.154225	0.758318	0.772242
0.0585728395268769	3.38982498310939	0.111277438310126	0.000297320261081152	0	0.183526	0.216518	0.779064	0.773668
0.0473830917501949	3.86228467673785	0.36012263313381	0.000297320261081152	0.202958	0.112565	0.140608	0.78583	0.762204
0.0385507730205795	5.04829103609386	0.242274327323684	0.000297320261081152	0.17279	0.178661	0.257255	0.76774	0.778393
0.0358777019138244	7.1689171214745	0.146078129718021	0.000297320261081152	0.0210815	0.0838226	0.18224	0.831125	0.83174
0.0941578280566274	2.36720136076527	0.110014708240851	0.000297320261081152	0.0916513	0.075267	0.106358	0.739305	0.712604
0.108979708358195	2.04171587376642	0.139823757944491	0.000297320261081152	0.224655	0.11866	0.230498	0.808561	0.804479
0.113030966144084	2.03636105900858	0.180747915900293	0.000297320261081152	0.104876	0.180702	0.276436	0.821059	0.823603
0.0653331320580002	3.39696849691391	0.172212474612449	0.000297320261081152	0.0657049	0.0892188	0.11167	0.793519	0.781413
0.0794904015561347	1.93752139871098	0.209915372540578	0.000297320261081152	0.0816138	0.141475	0.142845	0.736537	0.728793
0.0425111230146642	5.31538839828385	0.0643468587246236	0.000297320261081152	0.0192361	0.195493	0.278477	0.823072	0.806241
0.0304223200739926	6.28803352074397	0.0597550055700802	0.000297320261081152	0	0.118325	0.147654	0.75801	0.75116
0.0819846127793663	2.57413578766188	0.188811682137729	0.000297320261081152	0.00424985	0.168708	0.276967	0.794498	0.803333
0.0454455645986528	5.36975237543474	0.294772115241709	0.000297320261081152	0.0648102	0.175642	0.199911	0.840463	0.820724
0.052166652667935	2.96006673600576	0.0463095205069674	0.000297320261081152	0.0952021	0.154896	0.185064	0.70841	0.69334
0.0599681395987707	4.36889010588677	0.230002549456155	0.000297320261081152	0.0848571	0.0910921	0.266734	0.822681	0.851647
0.0762784945057128	2.70663039056623	0.107458018854487	0.000297320261081152	0.0574288	0.102136	0.110188	0.788766	0.772689
0.0812366501863538	2.96367183613654	0.111008427474845	0.000297320261081152	0.100095	0.0522843	0.120086	0.810351	0.80132
0.0549507952316197	3.54120337795616	0.131863879296385	0.000297320261081152	0.0650618	0.211598	0.221523	0.816362	0.795979
0.0448838471570864	3.65377743829589	0.121556703717565	0.000297320261081152	0.0614271	0.205782	0.313035	0.774814	0.774507
0.0415405564639337	3.44894398259416	0.252664527189681	0.000297320261081152	0.0618185	0.202427	0.255438	0.74719	0.752894
0.0668115579686756	3.5328087432747	0.0542611240897949	0.000297320261081152	0.0972991	0.139015	0.190824	0.843063	0.834619
0.0657282128660476	2.64133670589633	0.26908264373912	0.000297320261081152	0.148717	0.0899458	0.139099	0.728625	0.721859
0.035413112319411	5.63315970820037	0.336987337687342	0.000297320261081152	0.0546609	0.153945	0.171783	0.797825	0.80241
0.0416015682815951	5.11919173580862	0.126971017181083	0.000297320261081152	0.142957	0.198177	0.192557	0.807107	0.78706
0.11954919042305	2.17795687373525	0.321941880896788	0.000297320261081152	0.15484	0.0687245	0.166611	0.818878	0.823827
0.0380531856706678	4.33629797379507	0.146675997085909	0.000297320261081152	0.221355	0.124951	0.208298	0.741906	0.737432
0.0686416345784305	2.63341611303703	0.268151415773206	0.000297320261081152	0.03864	0.184477	0.197981	0.787843	0.78734
0.105791399473545	1.83183642086556	0.172186199522776	0.000297320261081152	0.0945032	0.181345	0.153917	0.774534	0.760527
0.0406433755640768	3.43270634592668	0.253263261351473	0.000297320261081152	0.119163	0.124168	0.208494	0.708438	0.737404
0.0442212642995212	3.39949010492041	0.177931025813103	0.000297320261081152	0.0890231	0.106554	0.150618	0.727674	0.741514
0.0177950890538481	7.24021468505982	0.199861116942419	0.000297320261081152	0.149164	0.20321	0.250489	0.753677	0.751692
0.0379314968507127	6.5538485234472	0.266748601541339	0.000297320261081152	0.157384	0.117654	0.143796	0.854722	0.814181
0.0113066043752397	7.7018065581928	0.211334648084369	0.000297320261081152	0.0732539	0.221663	0.29584	0.730107	0.68526
0.0556487351036121	4.46731036755263	0.0357670615630073	0.000297320261081152	0.1273	0.128418	0.192697	0.829223	0.832774
0.0789458758677092	1.87323342269735	0.217233265272755	0.000297320261081152	0.249007	0.161969	0.280154	0.772465	0.741934
0.0874413300010752	1.85052314636863	0.222282120067525	0.000297320261081152	0.161382	0.0762456	0.111866	0.742325	0.704244
0.0182306725361199	8.76985259418251	0.324643038070771	0.000297320261081152	0.0659006	0.121177	0.164877	0.746631	0.772242
0.036075887809551	6.71841834493794	0.108030668227098	0.000297320261081152	0.072499	0.127971	0.132808	0.813901	0.800788
0.0258921959871288	7.33875580256947	0.113410815932948	0.000297320261081152	0	0.1547	0.180758	0.806352	0.796259
0.0572461222237119	3.73898065678517	0.187734462053815	0.000297320261081152	0.0172231	0.192334	0.228793	0.812587	0.799838
0.0688061513438386	2.37461128549826	0.224227822014319	0.000297320261081152	0.13963	0.200861	0.240368	0.75569	0.758486
0.0445593655001796	4.61876937185806	0.134816372173427	0.000297320261081152	0.114578	0.111391	0.1351	0.801487	0.800453
0.044834365749151	5.19200048744559	0.240377384698969	0.000297320261081152	0.115249	0.150003	0.149583	0.822597	0.805905
0.0233388519583532	8.75381872468392	0.0889370578928702	0.000297320261081152	0.0169714	0.165912	0.179584	0.783761	0.781804
0.0756168330031102	2.06102076894463	0.13866943827464	0.000297320261081152	0.156741	0.111531	0.1462	0.75843	0.765
0.0450189227036438	3.74506583462407	0.191889469942149	0.000297320261081152	0.193676	0.176788	0.165129	0.806772	0.768327
0.0657814416846768	4.18319332891635	0.113894310173322	0.000297320261081152	0.100375	0.0989767	0.175362	0.8368	0.837639
0.017274898446264	8.04755340124912	0.13760744996791	0.000297320261081152	0.206761	0.152855	0.200582	0.742297	0.728905
0.0423297982131676	4.22327330074608	0.184143089161341	0.000297320261081152	0	0.147542	0.16963	0.795532	0.788011
0.0370380841187405	5.05217716356118	0.215137446620806	0.000297320261081152	0.00866745	0.0810826	0.137868	0.74294	0.73774
0.0354696813014399	4.60862710955575	0.156732377920041	0.000297320261081152	0.194766	0.129313	0.157776	0.785662	0.774814
0.0311671493929166	5.81230861267854	0.164789661732754	0.000297320261081152	0.0416597	0.168931	0.190544	0.76226	0.774339
0.0235258127556883	7.37887660152498	0.260268936353624	0.000297320261081152	0.153665	0.0719678	0.129956	0.7213	0.686043
0.0231262101043306	6.34414640803779	0.0898522577755833	0.000297320261081152	0.0527596	0.154253	0.185316	0.709193	0.690488
0.0494277054253686	5.06739267516828	0.192301840819592	0.000297320261081152	0.0943074	0.0570933	0.105407	0.812755	0.791897
0.0663283271364849	2.9971402172547	0.143767514201668	0.000297320261081152	0.00162165	0.103366	0.138288	0.771794	0.765643
0.0337372144253558	5.85282303822236	0.183478944317409	0.000297320261081152	0.0430297	0.06769	0.116927	0.767097	0.763043
0.0264434195332286	6.09210579282693	0.0543176874693791	0.000297320261081152	0.149304	0.195409	0.28611	0.744059	0.747861
0.020285185668017	8.33086438735168	0.176607251450025	0.000297320261081152	0.0754348	0.173992	0.207739	0.742661	0.7624
0.0366422692309529	5.11231896552142	0.0949480724449107	0.000297320261081152	0.0293016	0.171979	0.217273	0.793463	0.803109
0.0914382184599185	1.95165600752597	0.227016164659329	0.000297320261081152	0.00933848	0.160152	0.195717	0.778812	0.786194
0.0625540710563828	2.53174715443091	0.304203629328913	0.000297320261081152	0.185511	0.118884	0.182324	0.718587	0.709557
0.0861918413966624	3.27751023213165	0.0504497433667099	0.000297320261081152	0.102108	0.132864	0.222194	0.860398	0.847453
0.0340648959527078	6.37693338052916	0.184175795224457	0.000297320261081152	0.0494883	0.124532	0.176648	0.766286	0.794637
0.0646459106275396	3.03983090754548	0.31331861996216	0.000297320261081152	0.0967958	0.166723	0.131661	0.786725	0.765028
0.0681809922478491	3.11192391053314	0.313599677374871	0.000297320261081152	0.158139	0.154225	0.208215	0.801739	0.811944
0.0288398195146334	7.07345418285168	0.0690448063852117	0.000297320261081152	0.0913997	0.161243	0.13977	0.795085	0.781552
0.0560345422172749	3.65257072314111	0.145726202943732	0.000297320261081152	0.183666	0.167673	0.225438	0.802103	0.801432
0.0609075363273864	3.65916029219235	0.229278274519296	0.000297320261081152	0.142146	0.196332	0.254627	0.832495	0.814265
0.0410682335817472	4.4322612217833	0.148062206589392	0.000297320261081152	0.141447	0.205251	0.202651	0.792065	0.77733
0.0698834189197942	3.86750946892896	0.473262907131631	0.000297320261081152	0.105184	0.141978	0.214449	0.867975	0.843818
0.0231059288442025	5.0573982910967	0.0410462939743615	0.000297320261081152	0.0613152	0.209277	0.222278	0.734161	0.713527
0.0241302567700291	9.29839574013644	0.176009549557326	0.000297320261081152	0.157999	0.0916513	0.174439	0.807499	0.820556
0.0770075039033939	2.70858141481707	0.245320854566067	0.000297320261081152	0.156154	0.138232	0.175586	0.771794	0.787256
0.131372328905476	1.7925580814079	0.0830855665325312	0.000297320261081152	0.0363474	0.105715	0.153022	0.787871	0.800481
0.0159444512668987	8.96154306746839	0.137889663873683	0.000297320261081152	0.15772	0.208215	0.176704	0.764217	0.722502
0.0835363309909507	2.02005594672331	0.0242251612318079	0.000297320261081152	0.0860314	0.146815	0.182939	0.722082	0.738243
0.0377654693726688	5.93424562420444	0.325107665781064	0.000297320261081152	0.192417	0.162752	0.186406	0.825337	0.798691
0.0339735199954826	6.02313019913628	0.0248419675997733	0.000297320261081152	0.0107085	0.0812224	0.137505	0.823603	0.805961
0.0382158200059024	6.63925851495101	0.234296044359045	0.000297320261081152	0.0967958	0.122043	0.137673	0.834032	0.814405
0.0703646110572527	2.63992271409528	0.125420139810709	0.000297320261081152	0.00967399	0.120506	0.135296	0.76651	0.755913
0.0765885032073349	3.11818366644376	0.188461770622971	0.000297320261081152	0.153917	0.181234	0.177767	0.824219	0.798188
0.0425690621633771	3.43827858400446	0.174213078411393	0.000297320261081152	0.0489851	0.228038	0.219342	0.785131	0.75815
0.0718742940390649	2.41834236373244	0.15015545462701	0.000297320261081152	0.00315943	0.146983	0.226724	0.775038	0.797266
0.0838040129425658	2.22505146319901	0.142612789996338	0.000297320261081152	0	0.176117	0.199994	0.749846	0.741906
0.063671325747781	2.56679409581078	0.350995883746727	0.000297320261081152	0.205335	0.170218	0.264161	0.784125	0.78337
0.0915183692643052	2.36095176909171	0.0815042458729032	0.000297320261081152	0.00852765	0.179584	0.200945	0.811078	0.797238
0.035424825307406	6.55510648836269	0.124604858109029	0.000297320261081152	0.0985014	0.172091	0.264497	0.8786	0.839205
0.0377573105336226	4.39229346328609	0.184882008741704	0.000297320261081152	0	0.112118	0.161494	0.760806	0.769334
0.0331113253320779	5.4294637154396	0.125193846275516	0.000297320261081152	0.0938042	0.0197674	0.108483	0.755466	0.741207
0.03222140117276	6.59863786921226	0.179270471436839	0.000297320261081152	0	0.129425	0.15319	0.764357	0.760247
0.0428939186706594	5.08066757903446	0.0535643348150067	0.000297320261081152	0.0720237	0.043477	0.124168	0.765336	0.773304
0.0222511914276121	6.78574816668331	0.201126059384151	0.000297320261081152	0.0221439	0.147794	0.290136	0.717581	0.742493
0.052964561050137	4.6622798068928	0.110423409034841	0.000297320261081152	0	0.11209	0.180674	0.851563	0.826455
0.0951917578007898	1.82591748882493	0.0662969955480448	0.000297320261081152	0.12263	0.144271	0.140357	0.740032	0.728849
0.0816176801755882	2.68679304898294	0.270423823796767	0.000297320261081152	0.0712968	0.190824	0.360566	0.828636	0.802969
0.0463097841262578	4.82492187284197	0.348706655856157	0.000297320261081152	0.207348	0.105296	0.199435	0.780015	0.793323
0.0247988277734429	8.84998738510537	0.0842858298338653	0.000297320261081152	0.101381	0.104373	0.115948	0.806185	0.79254
0.0767626414577648	3.0728042291717	0.152256285811271	0.000297320261081152	0.0927697	0.136526	0.123078	0.783454	0.772661
0.103588738536706	2.11342677587754	0.242465952031225	0.000297320261081152	0.0275122	0.204524	0.218587	0.798747	0.785131
0.038156910070864	3.90497447926156	0.118067937247147	0.000297320261081152	0.172259	0.156517	0.187301	0.720237	0.695437
0.0429893598163086	3.46352967887932	0.213489841568186	0.000297320261081152	0.192501	0.175642	0.234245	0.760443	0.761841
0.030360645149515	5.37051052598511	0.172081034484371	0.000297320261081152	0.0217245	0.127719	0.143237	0.784041	0.781161
0.0959914537698006	2.3193236412674	0.13860915167601	0.000297320261081152	0	0.132556	0.145026	0.787396	0.774283
0.0724650631042302	3.15605256712684	0.19509054450736	0.000297320261081152	0.188699	0.0626293	0.177767	0.825029	0.821534
0.0513369672544579	4.61089048674401	0.144611701877147	0.000297320261081152	0.0659565	0.0908125	0.142705	0.83392	0.822988
0.0737872858446447	3.2234830734664	0.34429963570851	0.000297320261081152	0.05522	0.1573	0.217078	0.843007	0.834256
0.0686956359606232	2.75428607569499	0.147211338091233	0.000297320261081152	0	0.163591	0.1658	0.783314	0.768831
0.0474442692796648	3.95340432244656	0.201073691108451	0.000297320261081152	0.0395907	0.110608	0.119135	0.742409	0.720293
0.0516283814803011	3.09309947833947	0.311084209011985	0.000297320261081152	0.101241	0.185316	0.195577	0.749623	0.757703
0.034350392631805	6.12512791940734	0.17180149325371	0.000297320261081152	0.198988	0.139406	0.168149	0.83037	0.800117
0.0609452485916161	4.10470758083234	0.259568711941559	0.000297320261081152	0.11592	0.166387	0.186182	0.827825	0.818431
0.0369183367437483	5.3094459399955	0.277268855898113	0.000297320261081152	0.214002	0.112174	0.198988	0.812364	0.807135
0.0235635093841748	6.34223646832629	0.293470088357939	0.000297320261081152	0.203741	0.187217	0.30652	0.813063	0.788263
0.026910110393115	7.5845868845886	0.250017028799449	0.000297320261081152	0.0755466	0.129956	0.200386	0.758542	0.800006
0.0297392081189078	6.16126544450552	0.222351238751004	0.000297320261081152	0.0377733	0.132193	0.12867	0.776967	0.766874
0.0491176233342105	3.55148566582325	0.459063375806795	0.000297320261081152	0.210451	0.119219	0.140413	0.774758	0.745429
0.0810334834219563	2.28506989859924	0.224801016416385	0.000297320261081152	0.0589666	0.201952	0.22239	0.795979	0.793631
0.0737797341956686	3.5268769354826	0.390142871151932	0.000297320261081152	0.216351	0.129397	0.25994	0.850109	0.824135
0.0570040960933386	3.02514268656121	0.228760667583496	0.000297320261081152	0.147235	0.197366	0.234441	0.783649	0.785998
0.0623658887656464	2.7265786677905	0.131112229102743	0.000297320261081152	0.00849969	0.0258905	0.124727	0.741179	0.715065
0.117505057517934	1.79770583547819	0.311454954977393	0.000297320261081152	0.00858357	0.155483	0.191914	0.814964	0.808953
0.081118542933348	2.99327701556106	0.0434098207042053	0.000297320261081152	0	0.161215	0.185931	0.840407	0.809791
0.0557320209308721	3.21603751185688	0.159801775006053	0.000297320261081152	0.264329	0.122351	0.191159	0.805374	0.760079
0.0336346099159011	5.00633558364821	0.14009500079082	0.000297320261081152	0	0.122602	0.171979	0.737824	0.743947
0.0739551501792108	2.83455831507718	0.072927016685734	0.000297320261081152	0	0.133227	0.180926	0.808981	0.807778
0.0407149416353805	3.58693311100872	0.280902490368373	0.000297320261081152	0.106666	0.18758	0.212325	0.729464	0.732847
0.0474425288511576	3.38128620942618	0.106364255037862	0.000297320261081152	0	0.182296	0.185819	0.74596	0.719566
0.0633098112988313	3.02197690965372	0.0605557177110638	0.000297320261081152	0.0490689	0.20472	0.164346	0.819829	0.778728
0.0256040712625565	7.65753466121702	0.173794100077819	0.000297320261081152	0.15853	0.135855	0.159425	0.796343	0.796958
0.10671561000165	1.85119021682219	0.223045835323707	0.000297320261081152	0.0216127	0.144635	0.148773	0.807135	0.793128
0.0731453098749478	2.56725553049072	0.167730502498287	0.000297320261081152	0.166583	0.187077	0.213695	0.778141	0.777666
0.0862402622932696	1.89482613737951	0.097604840412153	0.000297320261081152	0.0248001	0.190237	0.249762	0.751076	0.760778
0.0492063746310497	2.63617516067746	0.179775910150506	0.000297320261081152	0.157132	0.169798	0.239921	0.713052	0.710116
0.053703235983718	4.26652930836434	0.0500983281868245	0.000297320261081152	0	0.121876	0.196052	0.822094	0.822289
0.0711885352763074	2.77719699061838	0.12118498968568	0.000297320261081152	0.033831	0.11606	0.132109	0.780602	0.778421
0.129588034915869	1.74344757967077	0.133988221562096	0.000297320261081152	0.136722	0.0940838	0.122742	0.787564	0.784236
0.0812190035900232	2.56045879316357	0.0444464638026174	0.000297320261081152	0.0999273	0.0383325	0.107924	0.747162	0.733378
0.051656297976695	3.43561457892164	0.363702865071809	0.000297320261081152	0.225158	0.169267	0.202315	0.803081	0.772326
0.0456957354734807	4.30698281338938	0.0314323209141111	0.000297320261081152	0.0868423	0.204076	0.210116	0.822737	0.804479
0.0505898190240316	4.69247689338451	0.108496569279684	0.000297320261081152	0.0112118	0.145194	0.195605	0.810379	0.813678
0.0142100384526955	9.16721451188604	0.195937728855624	0.000297320261081152	0.132193	0.189342	0.252782	0.72485	0.729995
0.0537201876079408	3.85858907403285	0.189452943299238	0.000297320261081152	0.0279036	0.186993	0.189566	0.821702	0.800173
0.0220647044081788	9.09997958487957	0.203192419780799	0.000297320261081152	0.0544651	0.148102	0.259073	0.778645	0.817424
0.0642285644018261	3.21431342776809	0.129951130759545	0.000297320261081152	0.0971034	0.135799	0.153442	0.795001	0.803221
0.0788921427984185	1.86383079842766	0.268811849879616	0.000297320261081152	0.109601	0.225493	0.266007	0.785942	0.774646
0.0436189788545028	3.08221809804742	0.337231478324047	0.000297320261081152	0.0874853	0.182016	0.244702	0.710367	0.71143
0.0491867301920826	2.96521777200192	0.247078147953469	0.000297320261081152	0.21993	0.160767	0.179612	0.764413	0.732344
0.069237404480434	2.78684421611211	0.27911775475295	0.000297320261081152	0.0791813	0.180451	0.14936	0.762512	0.746407
0.141724045128267	2.03581780208475	0.0521917667246308	0.000297320261081152	0.159257	0.0978303	0.179612	0.844992	0.8342
0.0457441719522755	3.82901298339781	0.173750846604385	0.000297320261081152	0.118996	0.199267	0.220405	0.778756	0.783873
0.0339631441151511	6.93370121542295	0.118891562012619	0.000297320261081152	0	0.0955656	0.163367	0.815831	0.812699
0.0852314702784593	2.76138503095926	0.141424477556192	0.000297320261081152	0.0549404	0.152743	0.204831	0.817285	0.826092
0.0989608758992384	1.78734651120312	0.209844741546948	0.000297320261081152	0.0829559	0.0873455	0.162473	0.717721	0.74336
0.103944646511184	2.56670712150193	0.0948392310837031	0.000297320261081152	0.004837	0.0480344	0.161858	0.830621	0.821423
0.0179068349596868	6.76861353423511	0.291467034837804	0.000297320261081152	0.170134	0.217553	0.318962	0.753984	0.716183
0.0264218925986494	6.93193090906787	0.0947637445903153	0.000297320261081152	0.119108	0.149779	0.153693	0.805486	0.801851
0.0682604442099811	2.88174473955271	0.105570626991314	0.000297320261081152	0.059386	0.1743	0.17511	0.761841	0.767628
0.0537746625229474	3.04543740339626	0.324291432417434	0.000297320261081152	0.0211374	0.203517	0.275904	0.771766	0.771543
0.107179257800093	2.31470913701945	0.110987534493447	0.000297320261081152	0.112034	0.119834	0.145362	0.800341	0.805961
0.0733465222676062	2.3228800371758	0.183657292202019	0.000297320261081152	0.223788	0.162864	0.228737	0.743667	0.722027
0.0809100390675201	2.17750147445336	0.154774579592158	0.000297320261081152	0.113544	0.20061	0.202567	0.789912	0.786194
0.0355232247148517	6.02744985225603	0.161106726095981	0.000297320261081152	0.0435609	0.13373	0.12319	0.805765	0.785047
0.0186413453728136	9.6748320479311	0.19742379634785	0.000297320261081152	0.06632	0.182436	0.284264	0.776995	0.800816
0.0259181487187833	5.4479739606012	0.247029737760229	0.000297320261081152	0.124084	0.131438	0.180283	0.703154	0.697282
0.0805497302368249	2.79208368248307	0.28431611895685	0.000297320261081152	0.110244	0.148465	0.147151	0.791646	0.791534
0.128878488338966	1.90824724117055	0.13668267432014	0.000297320261081152	0.0217245	0.0707376	0.158642	0.800956	0.81323
0.0496680897576334	4.34859760425449	0.241823695192258	0.000297320261081152	0.0717162	0.0793491	0.121708	0.790332	0.792345
0.0670736611426879	4.03586022872206	0.102648622716117	0.000297320261081152	0.01384	0.114215	0.22622	0.870911	0.84516
0.0205494720253453	6.27861439437513	0.174273737570718	0.000297320261081152	0.125091	0.159789	0.157105	0.727982	0.710311
0.0476202841223479	4.61827067833069	0.1994051766709	0.000297320261081152	0.126992	0.0803836	0.147179	0.788878	0.806324
0.0575682337114389	3.41403334153949	0.334217570125639	0.000297320261081152	0.149947	0.137421	0.227311	0.784013	0.816614
0.0132719871610146	8.00511696829663	0.125748825547442	0.000297320261081152	0.110664	0.241542	0.322569	0.754935	0.69773
0.0753740231826436	2.88839722881108	0.203103750185823	0.000297320261081152	0.147598	0.165492	0.169323	0.80912	0.799335
0.076158713072915	2.91689950433968	0.215580778668736	0.000297320261081152	0.204524	0.120561	0.146787	0.822821	0.789744
0.0302929871332273	4.83615579281539	0.0730661613851513	0.000297320261081152	0.144327	0.16854	0.232232	0.719706	0.733098
0.0386409909149446	7.09481460410186	0.0305591209216414	0.000297320261081152	0.0156294	0.131522	0.197786	0.846978	0.832047
0.0940402784325315	1.78559499388494	0.277169858478441	0.000297320261081152	0.0357323	0.221607	0.296399	0.784656	0.768971
0.0648517533268257	2.63398935639746	0.145129456825593	0.000297320261081152	0.215959	0.140273	0.160683	0.773863	0.748476
0.0989526450212583	2.12283058505295	0.208683802504424	0.000297320261081152	0.113516	0.157664	0.152128	0.78474	0.785159
0.0370296005575028	5.44627131830604	0.168303632368854	0.000297320261081152	0.141867	0.150814	0.138931	0.767768	0.758122
0.0721772620688952	3.14553126914076	0.0768942871692377	0.000297320261081152	0	0.143628	0.189398	0.800285	0.80364
0.0246202264325002	6.07776855694896	0.206968342102045	0.000297320261081152	0.0612313	0.168093	0.229156	0.713723	0.728569
0.0408581301139793	3.40752065876996	0.235025361964895	0.000297320261081152	0	0.117989	0.144243	0.723033	0.664877
0.0483137253080168	2.97882118841545	0.0954649451380561	0.000297320261081152	0.138539	0.0983057	0.170581	0.710423	0.724263
0.0267202953452943	7.2124432993601	0.147373803526752	0.000297320261081152	0.0426942	0.0613152	0.123861	0.764245	0.769278
0.0249614645325594	6.29704090132813	0.368469523763003	0.000297320261081152	0.0823408	0.167589	0.223369	0.763658	0.795588
0.0715622701244062	2.27433893794133	0.15250773458307	0.000297320261081152	0.197422	0.0419672	0.148717	0.734916	0.719594
0.0220435378697466	5.78120198316825	0.25867668446426	0.000297320261081152	0.046301	0.188475	0.198904	0.747526	0.749762
0.0743629900310278	2.20692164976347	0.0411465476015067	0.000297320261081152	0.0426103	0.196863	0.217525	0.748784	0.750685
0.0344055696303159	4.28846881371311	0.0685475393109946	0.000297320261081152	0.0307275	0.202623	0.186322	0.73883	0.695828
0.0712350225650747	3.04946711598309	0.157301603689548	0.000297320261081152	0.113851	0.22527	0.269586	0.819633	0.795308
0.113568332084294	1.81636140681832	0.125094867416715	0.000297320261081152	0.1077	0.123329	0.156238	0.776855	0.797266
0.0384771921662438	4.32361874194421	0.168322542722918	0.000297320261081152	0.195912	0.149555	0.187832	0.768971	0.770005
0.0278893004235096	7.64827256316534	0.209363332310133	0.000297320261081152	0.0153498	0.0903931	0.118828	0.816082	0.791506
0.0216539077891686	5.98525251749623	0.127368260955364	0.000297320261081152	0.0384164	0.184113	0.20142	0.735419	0.733965
0.0363154177134847	6.73845522587993	0.216727300663954	0.000297320261081152	0.0683051	0.173293	0.243192	0.863613	0.83708
0.0746535258617609	3.01511583783236	0.156614114754282	0.000297320261081152	0	0.102388	0.168093	0.79159	0.802047
0.0560221157906068	3.16700805877718	0.171937230312176	0.000297320261081152	0.154392	0.182324	0.171867	0.776352	0.765699
0.0357103174329341	5.83382534652607	0.0690669022945945	0.000297320261081152	0.138372	0.120478	0.123441	0.795756	0.784125
0.0588593114475808	3.7648848871136	0.139074715260979	0.000297320261081152	0	0.131689	0.266957	0.795364	0.8205
0.0825973643594661	2.54287168186603	0.0865714984003116	0.000297320261081152	0.0456579	0.132165	0.176872	0.783593	0.806017
0.0418972567610685	5.31732079123014	0.0556423929493032	0.000297320261081152	0.006906	0.107952	0.157328	0.808673	0.807107
0.0742799472418212	2.7530745083926	0.123448291094098	0.000297320261081152	0.114886	0.207488	0.259045	0.820388	0.809009
0.0249443571570143	7.54893925902196	0.122158983920448	0.000297320261081152	0.0880445	0.189901	0.18484	0.8068	0.798747
0.0904202233200111	1.97943378953365	0.144042903020851	0.000297320261081152	0.2572	0.104485	0.208354	0.752782	0.728513
0.0276370609841516	6.19219822666681	0.1316881994445	0.000297320261081152	0.146704	0.123805	0.126657	0.757479	0.747721
0.0733761839299331	3.18069587151791	0.161927742765551	0.000297320261081152	0.0721635	0.141279	0.184589	0.826288	0.829307
0.051053307090738	3.59839884995028	0.170721087919923	0.000297320261081152	0.140832	0.166946	0.210843	0.769026	0.791506
0.049907852753624	4.35846158126887	0.271940467419525	0.000297320261081152	0.110216	0.156741	0.164905	0.800593	0.803864
0.0576144413247113	4.26437313504349	0.229399718270944	0.000297320261081152	0.0749595	0.191886	0.214981	0.851815	0.821926
0.0496435321024464	4.88305481862944	0.0510609875545552	0.000297320261081152	0.0178661	0.0562825	0.114662	0.803473	0.785047
0.0512348436168114	4.73959563260475	0.161820290442192	0.000297320261081152	0.163423	0.173685	0.182911	0.843371	0.809875
0.0793443778167997	3.17541116930537	0.105193098898277	0.000297320261081152	0.0930493	0.0968797	0.170162	0.812364	0.830426
0.0603034559233713	3.09449012048273	0.134276502308644	0.000297320261081152	0.0765811	0.0536543	0.121512	0.749091	0.756081
0.0546571695384035	3.18094502472118	0.306175011139343	0.000297320261081152	0.120785	0.177878	0.201924	0.739753	0.753705
0.0216099787155828	5.98336352542371	0.230026212772812	0.000297320261081152	0.0650618	0.139322	0.24554	0.712353	0.75404
0.0733779665310183	3.40251258689399	0.271181651761232	0.000297320261081152	0	0.111558	0.149304	0.837583	0.810546
0.0470643840974457	3.57014078588302	0.216769194488806	0.000297320261081152	0.0397025	0.133087	0.149527	0.735391	0.736258
0.0515189790978626	3.88667513804158	0.230444073178489	0.000297320261081152	0.243499	0.074568	0.147822	0.783314	0.746407
0.0529525872523775	4.0896511654449	0.147432130219008	0.000297320261081152	0.215736	0.0678577	0.149192	0.796287	0.781105
0.0875043145903274	2.7545906787222	0.0644280200887937	0.000297320261081152	0.0643908	0.0612873	0.119834	0.813594	0.804759
0.0352643986174181	5.49473519340165	0.0622855179118846	0.000297320261081152	0.0720237	0.179528	0.188168	0.833305	0.816362
0.0622092135095688	3.00283249968118	0.158291632759927	0.000297320261081152	0.150758	0.169658	0.18252	0.788514	0.791282
0.0361103367043706	4.59111498309624	0.273570964672142	0.000297320261081152	0.0914556	0.139518	0.179752	0.727786	0.753733
0.121114089132388	1.8010788759379	0.208513730858349	0.000297320261081152	0.163983	0.0423307	0.128642	0.76623	0.76637
0.0137741678101765	9.70502919972334	0.143467275357426	0.000297320261081152	0.0548845	0.218224	0.381731	0.759996	0.694207
0.081070684114275	2.35115549183187	0.175041233153266	0.000297320261081152	0.0969636	0.185595	0.18375	0.800677	0.797993
0.0528255791743083	4.0553483238805	0.219887358502025	0.000297320261081152	0	0.154532	0.227171	0.839932	0.825561
0.0474663074198162	6.45637223890314	0.458534645670185	0.000297320261081152	0.0742884	0.139881	0.215204	0.861796	0.845803
0.0306816697610845	4.99787564378554	0.113430219781937	0.000297320261081152	0.150618	0.135576	0.12442	0.757982	0.738131
0.0667542290125425	3.47822845195204	0.145310139126331	0.000297320261081152	0.126545	0.0983895	0.14332	0.772717	0.790863
0.0369916490471689	5.4806068852753	0.0418617474490162	0.000297320261081152	0	0.0940838	0.126489	0.789381	0.775317
0.0515142460003673	5.06427278073192	0.102202051343169	0.000297320261081152	0.0717441	0.129425	0.222781	0.864872	0.850333
0.0475433616767655	4.33460505089336	0.0857513083639443	0.000297320261081152	0.109461	0.166247	0.188391	0.790415	0.804283
0.0463277032461216	3.14757906053617	0.333270991977284	0.000297320261081152	0.131913	0.206453	0.28899	0.734832	0.729687
0.0767959605993872	3.34251697345394	0.202284612733189	0.000297320261081152	0.174971	0.174803	0.270369	0.851395	0.82447
0.0850527802736236	2.23415582502401	0.0797809034644453	0.000297320261081152	0	0.169966	0.158475	0.766454	0.743555
0.0684662607003862	3.43887265747519	0.230590510621805	0.000297320261081152	0.135995	0.131242	0.222921	0.835822	0.842364
0.0641658086493392	2.74482577022739	0.0537851156580981	0.000297320261081152	0	0.185428	0.265615	0.774451	0.780965
0.0851816483044316	2.22343449741566	0.0948959969520365	0.000297320261081152	0.024856	0.046301	0.106861	0.7376	0.693172
0.0688649461051463	3.05035893341627	0.324289968951778	0.000297320261081152	0.0756584	0.0390594	0.0938321	0.768635	0.746323
0.0419925663958721	4.37830394136123	0.0940906220768232	0.000297320261081152	0.00592742	0.11757	0.128474	0.741123	0.710339
0.023861770484212	5.39840043163733	0.224162517504843	0.000297320261081152	0.0337751	0.21115	0.272997	0.748029	0.742381
0.0639633365851915	3.3452579721856	0.186976386930988	0.000297320261081152	0.126041	0.155818	0.150646	0.792149	0.789689
0.0309767080445219	6.28784590613691	0.0872338326988881	0.000297320261081152	0.0622938	0.117178	0.177375	0.79022	0.81776
0.0373816140931436	4.57761022393936	0.138168801462949	0.000297320261081152	0.03179	0.176704	0.170972	0.786613	0.780769
0.0672339675165679	2.42962902964442	0.110054674020373	0.000297320261081152	0.0023486	0.125622	0.185707	0.716798	0.716994
0.0346711561420007	4.83281347761296	0.10349297079843	0.000297320261081152	0.21238	0.10935	0.157496	0.73623	0.706677
0.0537222567654186	5.16218470491987	0.221883551460314	0.000297320261081152	0.106917	0.139602	0.25267	0.870212	0.851759
0.0345992878183316	5.52365591163367	0.0591174526861876	0.000297320261081152	0	0.132276	0.153246	0.749762	0.743835
0.0455685270806579	4.52202455496879	0.204419340432229	0.000297320261081152	0.0384723	0.138483	0.143097	0.812587	0.801152
0.100577535647005	1.7356195341517	0.213789101830867	0.000297320261081152	0.145194	0.120673	0.119135	0.776659	0.764245
0.0347109649052709	4.28488640809953	0.0418253535672725	0.000297320261081152	0.210647	0.190292	0.266957	0.781496	0.766594
0.0618288360626195	3.03996573687452	0.27048424509838	0.000297320261081152	0.0705978	0.137617	0.196891	0.767964	0.805234
0.0636485821439414	2.22489988188782	0.0564825853136261	0.000297320261081152	0	0.114746	0.150226	0.728513	0.710759
0.108375742032744	1.98683361325303	0.170740844770358	0.000297320261081152	0.0342784	0.0840743	0.106721	0.761198	0.744003
0.0356504157355158	4.07590995395576	0.14530943888832	0.000297320261081152	0.0970195	0.107728	0.133199	0.714729	0.69088
0.0311387970723617	5.11226738600078	0.156732010220524	0.000297320261081152	0.0381647	0.173964	0.185092	0.740787	0.744087
0.0350890641271141	6.45773990324337	0.0706311423784862	0.000297320261081152	0.0783146	0.141643	0.226248	0.826483	0.84105
0.0324210528371704	4.85015422571314	0.38427606834947	0.000297320261081152	0.154728	0.219454	0.19882	0.81242	0.775345
0.0309376018347318	7.03306261052766	0.165122486544663	0.000297320261081152	0.0297489	0.174356	0.184225	0.813063	0.803864
0.0244164806498702	6.48364486711792	0.203095022631575	0.000297320261081152	0.0629369	0.102807	0.13703	0.739361	0.75116
0.0311937672568378	7.16389495856179	0.242916253600739	0.000297320261081152	0.0818095	0.0783426	0.14058	0.849634	0.829559
0.0937164971731383	2.06105603777504	0.0206732823799584	0.000297320261081152	0	0.102863	0.133087	0.781776	0.773416
0.0447429026920082	3.48579534043627	0.0338686338337169	0.000297320261081152	0	0.118017	0.187413	0.725438	0.739837
0.0238540288204966	6.56017190293632	0.239564925838833	0.000297320261081152	0.0798524	0.204188	0.1906	0.742046	0.726053
0.019905826473475	8.76659932080036	0.267049532562988	0.000297320261081152	0.164933	0.0981659	0.131773	0.733266	0.716546
0.0948667873830564	2.98110616719083	0.0981668415990777	0.000297320261081152	0.0353129	0.137197	0.178242	0.854527	0.830677
0.113805958803029	2.29904867607469	0.238003724073851	0.000297320261081152	0.142342	0.145278	0.273304	0.842001	0.843063
0.0332493600281891	5.8352380003644	0.233279294278605	0.000297320261081152	0	0.109601	0.159285	0.737935	0.742633
0.0369475002404598	7.05386269433636	0.105039786249324	0.000297320261081152	0	0.137477	0.185679	0.869569	0.825533
0.042829042927879	4.00714745819937	0.175811717223328	0.000297320261081152	0.0817536	0.120198	0.11072	0.761114	0.747637
0.0309625033673675	5.36320837227423	0.11658462609207	0.000297320261081152	0.12565	0.18814	0.20033	0.744506	0.750405
0.0424328284840395	4.56829721726069	0.103331419895443	0.000297320261081152	0.104177	0.0880725	0.140385	0.757172	0.780238
0.106391835941342	1.92160096764122	0.325853237185065	0.000297320261081152	0.171839	0.130431	0.128949	0.778141	0.760555
0.0387327600792404	5.77006843602232	0.0294941162085008	0.000297320261081152	0.102248	0.0738411	0.139462	0.744786	0.767992
0.0607362081595354	3.05379329035276	0.173701412486293	0.000297320261081152	0.08975	0.169127	0.181625	0.801376	0.807639
0.0889690628264176	2.29493994116393	0.0369613711402484	0.000297320261081152	0	0.176201	0.242073	0.815775	0.81049
0.124834621324243	1.91236907743302	0.127232010080878	0.000297320261081152	0.101465	0.0801599	0.143908	0.820053	0.823296
0.0317761242976882	6.5401829133137	0.25432039202127	0.000297320261081152	0.0643348	0.155986	0.166443	0.781161	0.793239
0.0490082398891601	4.83103091753876	0.0369826037380632	0.000297320261081152	0.0845496	0.0716323	0.0861712	0.794414	0.764273
0.034243629039352	5.86985565696821	0.128580812578164	0.000297320261081152	0	0.207851	0.188755	0.813314	0.771934
0.0312889860350904	5.3150844665501	0.131479048369955	0.000297320261081152	0.0728905	0.103953	0.127523	0.728625	0.722725
0.0591649564699323	2.87146617710043	0.215717614062301	0.000297320261081152	0.0931891	0.165688	0.152603	0.773919	0.77515
0.0799078675858572	1.97762230754628	0.169995226850005	0.000297320261081152	0.115109	0.123665	0.166275	0.716966	0.73226
0.0177681235589241	8.00407381927725	0.172394267789651	0.000297320261081152	0.0416317	0.160991	0.197814	0.718196	0.72499
0.143129678831007	1.92003546512624	0.0837611188996871	0.000297320261081152	0	0.108818	0.240144	0.835878	0.840519
0.0978981485744935	2.16185619645053	0.046795901467895	0.000297320261081152	0	0.184701	0.245065	0.794553	0.795169
0.0415203470591505	4.03969044402491	0.146222707767784	0.000297320261081152	0.0211933	0.193032	0.288542	0.765224	0.775429
0.0265272487991493	5.90458627371547	0.0585532834301187	0.000297320261081152	0	0.131829	0.160236	0.722306	0.693592
0.0446817854085245	4.02409331922429	0.0439629543017537	0.000297320261081152	0	0.0755186	0.118856	0.776128	0.76075
0.0716425839679446	2.94126816810164	0.245430940243959	0.000297320261081152	0.217693	0.130515	0.157887	0.785662	0.76405
0.0675520027113063	2.5650481480852	0.292139623245573	0.000297320261081152	0.0224794	0.233294	0.288151	0.773863	0.74308
0.0239950701361098	5.23470238887545	0.375258157800461	0.000297320261081152	0.0517251	0.216491	0.189761	0.741374	0.694151
0.0603673558648745	3.11507350189206	0.338448191407755	0.000297320261081152	0.0496281	0.0893866	0.118772	0.753397	0.752726
0.0852839432558326	2.75253565205081	0.136068951026736	0.000297320261081152	0.138959	0.177319	0.295308	0.838618	0.828916
0.0767699713071745	2.19943349744779	0.0262355223937616	0.000297320261081152	0.0615669	0.166639	0.155874	0.764385	0.765727
0.0501649457822292	4.20658056918345	0.173482214394189	0.000297320261081152	0.113572	0.139155	0.133115	0.771627	0.771683
0.115567607863133	1.93719210137983	0.186442614864494	0.000297320261081152	0.185595	0.136582	0.216546	0.785495	0.805821
0.0251482448850147	7.2065369689333	0.247121990388764	0.000297320261081152	0.0669071	0.178829	0.111614	0.790499	0.740228
0.125028168298211	2.05536029129613	0.146241636610279	0.000297320261081152	0.0584633	0.109881	0.156014	0.8179	0.822932
0.0372018796572455	6.50513458105268	0.153194482956784	0.000297320261081152	0.186266	0.0713806	0.156406	0.828049	0.815915
0.0665362411979429	3.45900414644777	0.057146352091344	0.000297320261081152	0	0.0792373	0.168596	0.8342	0.825225
0.0336734762406346	3.7969779788376	0.177511809130074	0.000297320261081152	0	0.216602	0.282056	0.745457	0.708969
0.024334019903137	8.93005580309568	0.115704266142128	0.000297320261081152	0.187357	0.109741	0.159789	0.780825	0.786921
0.034370964112464	4.16312408744123	0.13341333370681	0.000297320261081152	0	0.175698	0.2572	0.719342	0.710927
0.0315892584318162	5.06874071203218	0.146427276719364	0.000297320261081152	0.0226752	0.172119	0.177627	0.765951	0.767628
0.0219530753545337	7.77911203699691	0.206898231830719	0.000297320261081152	0.00511659	0.17416	0.238355	0.749427	0.764581
0.0541652014315866	4.03695701225162	0.231166690639176	0.000297320261081152	0.0673545	0.0489571	0.178494	0.817844	0.838338
0.0574980463165075	2.79495639494053	0.0835112621009744	0.000297320261081152	0.162808	0.20458	0.227283	0.763127	0.757004
0.115045635917585	2.05605640890478	0.0628766586687346	0.000297320261081152	0	0.114522	0.175474	0.820108	0.818067
0.0399050187080295	4.9804001159585	0.225636980894521	0.000297320261081152	0.14388	0.200386	0.292596	0.82201	0.810267
0.0779480297987749	2.13869464509869	0.184750141618533	0.000297320261081152	0.0537382	0.17005	0.189118	0.740564	0.755131
0.0445606132546825	5.88499714557377	0.231393420381326	0.000297320261081152	0.170553	0.0833194	0.191243	0.844964	0.838785
0.070975204534095	2.08793210507453	0.0708136649143718	0.000297320261081152	0	0.0827602	0.157524	0.720684	0.716994
0.0540238052852465	3.23118125188811	0.309509509672549	0.000297320261081152	0.0488173	0.217665	0.284796	0.808086	0.794833
0.0761014782096522	2.67923582615853	0.173103337513351	0.000297320261081152	0.13113	0.192893	0.2487	0.806856	0.811217
0.113600035891326	1.84731409991102	0.181614109846114	0.000297320261081152	0.0939719	0.148828	0.207348	0.807359	0.828524
0.0355124010864214	4.84733012362227	0.163261077387576	0.000297320261081152	0.0742605	0.0872896	0.126209	0.746491	0.756808
0.020926204825894	6.84087506520246	0.147728775294044	0.000297320261081152	0.181988	0.15196	0.200442	0.710339	0.674747
0.0451097820117208	4.48007008502433	0.284227066164234	0.000297320261081152	0.204049	0.172762	0.193424	0.777414	0.763239
0.0457205575228321	4.20554836743387	0.151510781810887	0.000297320261081152	0.10057	0.120757	0.0950623	0.799726	0.767573
0.0998304054209979	1.90083583937825	0.239746094113783	0.000297320261081152	0.104009	0.105407	0.126265	0.752474	0.760079
0.0535533974693644	3.3810131668893	0.11900927166177	0.000297320261081152	0.219706	0.139378	0.225326	0.788067	0.792037
0.0559631081668309	2.97508779510668	0.412105782283134	0.000297320261081152	0.112341	0.218448	0.253733	0.754935	0.75295
0.0300006009978212	6.83423236265324	0.078013671694853	0.000297320261081152	0.0274003	0.113292	0.166834	0.801991	0.815076
0.100083269460273	1.99424737206727	0.181947417415012	0.000297320261081152	0.089806	0.132388	0.115724	0.787032	0.774618
0.0351202715086948	4.66359465416998	0.0475578536504321	0.000297320261081152	0.00581558	0.208718	0.251887	0.799502	0.78446
0.0972594198163297	2.07718416400685	0.166007572528009	0.000297320261081152	0.0431975	0.10113	0.143516	0.797349	0.806436
0.031344155538969	6.07342134653177	0.1056406986284	0.000297320261081152	0	0.146676	0.16032	0.793519	0.786166
0.0685177191896747	3.67690119148093	0.106012680901906	0.000297320261081152	0.00844377	0.15579	0.192557	0.822541	0.814712
0.0669731807139668	3.13209392312009	0.378580445549515	0.000297320261081152	0.179724	0.169798	0.214394	0.816642	0.809652
0.0408410849789807	3.72311556707103	0.161918973099378	0.000297320261081152	0.19211	0.0971034	0.156601	0.752978	0.759157
0.0846219147842087	2.07144255063481	0.02725113622498	0.000297320261081152	0.142901	0.0952021	0.114075	0.795532	0.783789
0.0179242135960016	8.97711137521559	0.2223058437155	0.000297320261081152	0.213135	0.15456	0.166052	0.773584	0.7487
0.052314171401709	2.63796154704364	0.11343072181103	0.000297320261081152	0	0.190348	0.18361	0.765308	0.744562
0.0591395674695976	3.56745664612725	0.306696529060024	0.000297320261081152	0.0933848	0.135604	0.148046	0.807219	0.80926
0.0874979636393674	3.15975306139154	0.24558675802854	0.000297320261081152	0.0757703	0.169239	0.268076	0.84284	0.839205
0.0763329069737902	2.46042593124099	0.111337163115616	0.000297320261081152	0.0654812	0.1991	0.186658	0.783593	0.778589
0.0316407415018501	6.13130503772686	0.226274355049292	0.000297320261081152	0.117626	0.171979	0.16278	0.818683	0.804647
0.0958019669634278	2.03866817702484	0.0271926816435818	0.000297320261081152	0.0445954	0.0696751	0.105379	0.770145	0.759604
0.0618627296250608	4.20975638727049	0.0566115104676347	0.000297320261081152	0.150814	0.14195	0.183135	0.809903	0.817592
0.113186167914825	1.81001295526808	0.284042274180244	0.000297320261081152	0.14469	0.164821	0.17251	0.798999	0.798915
0.0273135116997004	7.69951517075431	0.246589975339752	0.000297320261081152	0.130683	0.0575966	0.137589	0.770956	0.790276
0.0784932188385101	2.77466905328578	0.0928384956442622	0.000297320261081152	0.0312587	0.0625734	0.130571	0.827713	0.813314
0.0258180114273196	7.02281295458239	0.0790030845823027	0.000297320261081152	0.0938881	0.179053	0.167813	0.777135	0.779791
0.0486809275342631	5.16535368692486	0.196306963252779	0.000297320261081152	0.14086	0.133926	0.255662	0.866689	0.8505
0.0512794795452199	4.16416854754055	0.137105199874094	0.000297320261081152	0.0940558	0.158251	0.23883	0.838142	0.841162
0.031230821536482	5.05714180984854	0.138075057103097	0.000297320261081152	0	0.102751	0.155399	0.747945	0.757591
0.0724096311837694	2.44765434564208	0.158992103085541	0.000297320261081152	0.174831	0.188307	0.247442	0.781888	0.787312
0.0749092826225429	3.15076416271617	0.170505950525373	0.000297320261081152	0.0191243	0.13812	0.202567	0.826455	0.829111
0.0468985442873332	4.49163217767624	0.220191237804777	0.000297320261081152	0.201952	0.0969636	0.159034	0.797042	0.793882
0.0542175592695483	3.75210303629368	0.167836316143867	0.000297320261081152	0.0434491	0.168372	0.201784	0.763155	0.785578
0.0411015034414571	4.80530290223402	0.0933028483705965	0.000297320261081152	0	0.108595	0.126181	0.738746	0.70416
0.0963067219103303	2.63506371961153	0.311907560133263	0.000297320261081152	0.139798	0.0691159	0.124588	0.832243	0.812755
0.0477016698640787	3.82336928338083	0.346753230315407	0.000297320261081152	0.100319	0.187916	0.248896	0.755746	0.782503
0.0442239687649778	4.95031461833805	0.113696853206854	0.000297320261081152	0	0.172482	0.211094	0.812811	0.805821
0.0278736711868788	5.52358960334028	0.198408527656342	0.000297320261081152	0.0926019	0.223536	0.294581	0.777275	0.772018
0.0533965895580449	4.31468170833625	0.132851834395223	0.000297320261081152	0	0.145613	0.2683	0.819242	0.828077
0.024079585872696	6.97006289778436	0.0534923618947154	0.000297320261081152	0.109993	0.181681	0.154868	0.731756	0.696164
0.0388984059743362	5.29337626928535	0.217930900229033	0.000297320261081152	0.13566	0.117542	0.130655	0.801208	0.796734
0.0385296544844612	6.19937053861029	0.136454384592217	0.000297320261081152	0.0182855	0.116647	0.223508	0.802382	0.830761
0.134468497120509	1.85785879470386	0.35471905064245	0.000297320261081152	0.138288	0.13935	0.325644	0.828384	0.837192
0.0290928639587414	7.32296624579175	0.105353433388583	0.000297320261081152	0.0416317	0.20198	0.263211	0.814656	0.809037
0.0743964080318267	2.96388564911267	0.103033772729556	0.000297320261081152	0	0.179332	0.308925	0.832886	0.814293
0.032033950817148	4.74409895215144	0.172816626701992	0.000297320261081152	0.0485936	0.204692	0.231868	0.743136	0.744478
0.042670837343394	3.55444664963297	0.248017055071704	0.000297320261081152	0.0261701	0.15361	0.197506	0.729128	0.747022
0.0764110798177706	1.84480089467816	0.265919074414196	0.000297320261081152	0.191942	0.160935	0.188839	0.744841	0.739026
0.0565547630813537	2.36212648859544	0.0803155931740129	0.000297320261081152	0.116228	0.139826	0.20198	0.692334	0.679081
0.0362633654041616	3.18218737671402	0.178704342638942	0.000297320261081152	0.0895264	0.145781	0.182632	0.700218	0.686825
0.0625016075701772	2.80126845251632	0.144023145822127	0.000297320261081152	0.117849	0.189538	0.249706	0.773835	0.795812
0.0572228992222713	4.28144204349245	0.159785386064118	0.000297320261081152	0.158475	0.163367	0.297126	0.846838	0.833473
0.0721059848667148	2.87447730478886	0.218856743699779	0.000297320261081152	0.0903652	0.199184	0.215009	0.802382	0.802941
0.0198188272852998	7.94951863872652	0.247826432522023	0.000297320261081152	0	0.143153	0.320081	0.750573	0.778561
0.0695391936718476	3.30079163618913	0.155200071680171	0.000297320261081152	0.0374098	0.176956	0.177124	0.819745	0.80543
0.0514769992636521	4.24912023782094	0.15200212225449	0.000297320261081152	0.185847	0.119024	0.17785	0.820891	0.816781
0.0266353472121341	5.89108154439297	0.382343416425472	0.000297320261081152	0.0729184	0.173629	0.184141	0.726472	0.730135
0.0651315657673134	2.40755819935948	0.191106860717091	0.000297320261081152	0.153805	0.196807	0.182548	0.745904	0.722586
0.0458101873755375	4.44239527495651	0.0275887052718928	0.000297320261081152	0.119834	0.200134	0.278896	0.80775	0.810267
0.0245309891535691	6.68311889840624	0.240839733658186	0.000297320261081152	0.162361	0.158502	0.165157	0.737153	0.728737
0.102771083105845	2.29900325469408	0.10173531588927	0.000297320261081152	0.0371023	0.137058	0.183694	0.835374	0.830398
0.0457363080051765	3.27792716675368	0.0700517884455103	0.000297320261081152	0	0.209808	0.277442	0.743416	0.719398
0.0856163135338868	2.86136592185649	0.159443920189954	0.000297320261081152	0	0.137477	0.172482	0.826595	0.813063
0.0588578338488825	3.7403178585704	0.101871586599027	0.000297320261081152	0.041464	0.110859	0.10798	0.803556	0.78144
0.0705503347325255	2.7346312762497	0.174119024908589	0.000297320261081152	0.217357	0.159593	0.174999	0.776715	0.752586
0.0356260631182836	5.08600669000137	0.138529159104552	0.000297320261081152	0.0986691	0.129956	0.159481	0.735587	0.758653
0.0458322466580437	4.79326483459448	0.0357423416589235	0.000297320261081152	0.0485098	0.186071	0.310714	0.804982	0.812336
0.0478204380274782	5.31689436658267	0.134625313656979	0.000297320261081152	0.0582956	0.138875	0.143936	0.846027	0.817648
0.0504503296400644	4.08266108784806	0.256347377363916	0.000297320261081152	0.0578762	0.0919868	0.127272	0.782922	0.791282
0.075006726177808	3.17814278607732	0.331214587795518	0.000297320261081152	0.0683051	0.13264	0.173293	0.819549	0.827266
0.050920638769618	4.21848040806657	0.117337649263525	0.000297320261081152	0	0.104736	0.120366	0.795001	0.774087
0.0217661197453681	7.6023687116235	0.123531371042345	0.000297320261081152	0.184085	0.13963	0.15333	0.756808	0.749455
0.0768299858821243	2.25724507529022	0.214411549159806	0.000297320261081152	0.0604764	0.137253	0.14922	0.77062	0.78432
0.0201210041641378	9.15237836559502	0.137822980679417	0.000297320261081152	0.165632	0.129173	0.174747	0.799782	0.810183
0.0826229802649246	3.17050414811355	0.103480553275899	0.000297320261081152	0	0.108679	0.174747	0.850808	0.828189
0.119238610479632	1.75792985138492	0.334636023072217	0.000297320261081152	0.0768048	0.211849	0.212213	0.762624	0.760695
0.126577435535396	1.86595929810097	0.141138050997072	0.000297320261081152	0.0694514	0.109126	0.120394	0.783454	0.784013
0.0883037713728117	2.148334699262	0.204334665303843	0.000297320261081152	0.217469	0.102947	0.12168	0.814852	0.766706
0.0661541836943874	2.67248583104385	0.159776598179098	0.000297320261081152	0.0333837	0.164933	0.156741	0.763798	0.761701
0.0803977731226346	2.67693616355758	0.137784152428201	0.000297320261081152	0.0443997	0.092546	0.134094	0.789549	0.798356
0.0548607368365794	2.47231047839705	0.0825811441134814	0.000297320261081152	0.160236	0.163088	0.158111	0.738355	0.720656
0.0205647723649988	9.57648675259613	0.142616888528377	0.000297320261081152	0.126936	0.130795	0.162417	0.767656	0.791506
0.0651112700006985	3.11955709013094	0.220754027640222	0.000297320261081152	0.109685	0.21101	0.2572	0.833613	0.813929
0.0261138551074954	6.76173947682739	0.0797905862074491	0.000297320261081152	0.00276799	0.167785	0.159677	0.772298	0.757843
0.0662872712600603	2.78570311385818	0.333754438420724	0.000297320261081152	0.148046	0.173209	0.241458	0.793603	0.812252
0.0787151885977846	3.01018148130752	0.225085896928676	0.000297320261081152	0.130711	0.0879047	0.108623	0.797545	0.785327
0.0447833755292633	4.59854408582475	0.203352120547334	0.000297320261081152	0.102695	0.0819493	0.0977185	0.773835	0.760079
0.0910547553931019	2.80098581890612	0.20403360161002	0.000297320261081152	0.144942	0.173097	0.238746	0.829587	0.827853
0.0214801562313368	9.56750937766213	0.211467175867052	0.000297320261081152	0.0481183	0.150562	0.209752	0.810714	0.827602
0.0539026709355843	2.75018390520365	0.311253018363037	0.000297320261081152	0.110272	0.181122	0.25938	0.712241	0.725969
0.0716228979058981	3.38310489281052	0.0355830686135408	0.000297320261081152	0.0160208	0.132221	0.244646	0.844377	0.843063
0.0922925571535419	2.35950718229402	0.0639539172610973	0.000297320261081152	0.0208578	0.114578	0.116507	0.79556	0.777107
0.115701071917176	1.90853230293125	0.259388086387666	0.000297320261081152	0.0492367	0.129089	0.190991	0.792345	0.820919
0.0755347029297965	2.66238465871885	0.115723834074284	0.000297320261081152	0.116172	0.16977	0.202315	0.810379	0.819242
0.0612984827876901	3.61006281968032	0.18697728954278	0.000297320261081152	0	0.0662361	0.106749	0.801404	0.772018
0.0517539110221406	3.52396923340999	0.191420397388426	0.000297320261081152	0	0.183107	0.189957	0.799978	0.785942
0.043312880864911	4.80269244238017	0.172413840818025	0.000297320261081152	0.0875412	0.0622379	0.102835	0.768775	0.763015
0.0691148474583766	2.97394755809075	0.231921528377083	0.000297320261081152	0.186518	0.161886	0.181345	0.769194	0.768383
0.0988289301514545	2.73754278806575	0.221414701185923	0.000297320261081152	0.0615669	0.128138	0.14799	0.855617	0.8257
0.0746950152380902	3.30379545375473	0.243102719176991	0.000297320261081152	0.0791534	0.180059	0.163619	0.834172	0.808533
0.025346068960017	7.43755901272672	0.195786548833582	0.000297320261081152	0.196332	0.188643	0.261645	0.823743	0.803249
0.0710610290207985	2.13384553161965	0.123586572614909	0.000297320261081152	0.16963	0.141615	0.188615	0.707264	0.685931
0.0467365665185474	4.66167239878396	0.211265925516238	0.000297320261081152	0.165213	0.22499	0.248336	0.827378	0.789101
0.0753895282342919	2.34268155470615	0.230357976182163	0.000297320261081152	0.0668232	0.174244	0.158223	0.767517	0.768132
0.0294470242593655	6.18211803074621	0.352013137738377	0.000297320261081152	0.0510541	0.200777	0.253593	0.812112	0.810686
0.14629461348972	1.75072213291048	0.149247696514435	0.000297320261081152	0.167114	0.0568417	0.117738	0.813007	0.793994
0.0289770529703809	7.09174813067016	0.18538328092935	0.000297320261081152	0.104065	0.0945311	0.13278	0.780294	0.795448
0.0396789184599222	3.12379739791641	0.115223597777368	0.000297320261081152	0.0506347	0.183694	0.257283	0.705586	0.697115
0.0506589621806563	5.03554313114273	0.0137740665487617	0.000297320261081152	0	0.0773081	0.135268	0.796846	0.792568
0.0503492696316708	4.22816174067879	0.194795097295347	0.000297320261081152	0.156322	0.155567	0.139266	0.799698	0.782084
0.0665851364003431	2.46856227111711	0.189527121912946	0.000297320261081152	0.1299	0.0977465	0.126992	0.720573	0.701644
0.0214972072023409	9.60066971193457	0.037201180111901	0.000297320261081152	0.0315943	0.19334	0.248924	0.822289	0.815355
0.05657779112529	4.95973847280259	0.0824994735390362	0.000297320261081152	0.0707935	0.0624336	0.157496	0.844293	0.838785
0.0226832866454836	9.69545310005597	0.129013440029034	0.000297320261081152	0.00802438	0.0905049	0.0977465	0.794246	0.75829
0.0359546790600923	4.74329661812879	0.193242111435249	0.000297320261081152	0.0577923	0.20609	0.235391	0.771235	0.779539
0.0423210436499553	4.24409074571126	0.124495365994335	0.000297320261081152	0.130878	0.0481742	0.0963205	0.774395	0.756249
0.0881574585555579	1.86694018289981	0.214490672953479	0.000297320261081152	0.0625175	0.146144	0.140608	0.737236	0.732511
0.0822654335773257	1.89071413717476	0.140423375537639	0.000297320261081152	0.185064	0.16552	0.216742	0.743499	0.754068
0.0542150013906113	3.46640373313757	0.138135401485616	0.000297320261081152	0.080076	0.0968518	0.0971593	0.772354	0.755774
0.0912519149367185	2.33175247851747	0.249417734683868	0.000297320261081152	0.151541	0.131466	0.118604	0.801627	0.779875
0.0501397608536085	5.1408820201111	0.223167297355372	0.000297320261081152	0.126908	0.172342	0.252195	0.837667	0.835151
0.0718037323331242	4.43273272832474	0.13057160564268	0.000297320261081152	0.107113	0.0875972	0.228094	0.877985	0.861293
0.0762221222980988	2.42654064306614	0.213085919626485	0.000297320261081152	0.0729743	0.146871	0.168009	0.775765	0.797489
0.0348934626984422	5.52980246583487	0.147692417772636	0.000297320261081152	0.0585752	0.0728345	0.100542	0.779567	0.76816
0.0251555022996137	5.6044678600298	0.294443441349659	0.000297320261081152	0.0947268	0.210144	0.217497	0.765727	0.768971
0.0536052116963437	2.95160094493422	0.128959777020054	0.000297320261081152	0.152603	0.193172	0.196835	0.750573	0.746966
0.0814884546555031	2.41018524068894	0.167009803687993	0.000297320261081152	0.138036	0.187469	0.174579	0.772661	0.769418
0.0200679601180069	9.03912050546528	0.252319554533141	0.000297320261081152	0.117849	0.106106	0.137337	0.732707	0.743891
0.0393938490471547	4.16238142804337	0.0926823096021068	0.000297320261081152	0.12593	0.220293	0.279539	0.799223	0.790891
0.026255828428179	8.66622795050449	0.192881257960138	0.000297320261081152	0.0895543	0.116312	0.138707	0.789493	0.801543
0.106761140866119	1.91784286639468	0.204359104000953	0.000297320261081152	0.0506626	0.0965442	0.111558	0.795029	0.785914
0.0382133937752385	4.06115730464859	0.213512191208578	0.000297320261081152	0.0308114	0.222642	0.31913	0.797042	0.775485
0.0963975668350538	2.03561487766981	0.20706394512203	0.000297320261081152	0.0782587	0.107141	0.106945	0.760499	0.751216
0.0511369087860602	3.34575453747696	0.0479809561412476	0.000297320261081152	0.019348	0.167673	0.19608	0.765727	0.780825
0.079505598208131	2.22311360988473	0.223743026865896	0.000297320261081152	0.163479	0.143125	0.158782	0.726975	0.715903
0.0231954224461324	8.47374861231953	0.13490493691073	0.000297320261081152	0.0161047	0.160404	0.278672	0.806296	0.823072
0.0613709648357398	3.64992751403846	0.14201115404149	0.000297320261081152	0.145222	0.222362	0.246323	0.81885	0.794218
0.0422814329055194	4.1757281183914	0.330425244785552	0.000297320261081152	0.145557	0.114997	0.143684	0.735112	0.742884
0.0635139825322566	3.72829446430481	0.0928309242134013	0.000297320261081152	0.0143153	0.167869	0.226332	0.816446	0.819465
0.0811015518111138	2.70702914340345	0.129935021808474	0.000297320261081152	0.213499	0.0782866	0.160879	0.801767	0.79584
0.0338168490517871	4.44774769427933	0.26864101657344	0.000297320261081152	0.159928	0.198177	0.300313	0.733881	0.729436
0.0271358175845611	4.44709698241863	0.0970685661200675	0.000297320261081152	0.120058	0.212492	0.24993	0.737432	0.735447
0.049315842601116	4.45394085803587	0.038369010058309	0.000297320261081152	0	0.184896	0.309288	0.826204	0.810351
0.0636557209149637	2.38445090649503	0.278582176041135	0.000297320261081152	0.201364	0.154784	0.163731	0.748197	0.723397
0.0288271911537906	6.60134088026982	0.244121102592611	0.000297320261081152	0.0638875	0.171867	0.15881	0.790891	0.789716
0.070025421344886	2.75731206357126	0.168184722722031	0.000297320261081152	0.0528155	0.142398	0.140469	0.753201	0.757311
0.0805610397969798	2.72254933401097	0.273365645597331	0.000297320261081152	0.121344	0.0489012	0.130906	0.798524	0.807247
0.0341262990053567	5.04418181428707	0.361747367491852	0.000297320261081152	0.236398	0.130459	0.223313	0.77048	0.77213
0.0234860111167673	7.22313191454678	0.353240832913032	0.000297320261081152	0.11852	0.128558	0.151373	0.747022	0.767433
0.071397283824826	3.16936592060019	0.151451688093184	0.000297320261081152	0.183331	0.00936644	0.129704	0.783454	0.771599
0.0794695068367749	2.44736782736125	0.16603720286226	0.000297320261081152	0.0852765	0.0942515	0.126014	0.76514	0.779148
0.0319570361214804	3.90275027216309	0.327181145431054	0.000297320261081152	0.136554	0.225577	0.23033	0.754907	0.736118
0.0609168172905381	3.64395109973863	0.128285794621835	0.000297320261081152	0.00603926	0.165968	0.215316	0.785131	0.799027
0.112993554741742	1.77443570573133	0.15069190531396	0.000297320261081152	0.16429	0.152435	0.152016	0.763882	0.761226
0.0249822196533986	4.24037198857353	0.198263384725135	0.000297320261081152	0.024157	0.203461	0.25664	0.72924	0.718811
0.0820971293287967	2.36190755478857	0.304138401343612	0.000297320261081152	0.195185	0.0703182	0.117206	0.785495	0.763015
0.0246197808207745	8.00098280043512	0.117457252736139	0.000297320261081152	0.198289	0.0926858	0.127551	0.771179	0.75418
0.0744534438688612	2.63024168009186	0.110620312455383	0.000297320261081152	0.0616507	0.18951	0.191662	0.777694	0.785271
0.0652222143968619	3.84853209383387	0.1317465973781	0.000297320261081152	0.0862551	0.168568	0.24445	0.86996	0.843622
0.0293444793345446	7.94651967219323	0.106396227436429	0.000297320261081152	0.0588268	0.144467	0.193955	0.819633	0.831097
0.0725431978042432	2.13733174074855	0.138279035163315	0.000297320261081152	0.0559749	0.1188	0.156098	0.707012	0.70019
0.064924909539042	3.64401209748605	0.0557769898224621	0.000297320261081152	0.0611754	0.0767768	0.086311	0.816586	0.779455
0.0249086525831619	4.82310148989396	0.153231354448405	0.000297320261081152	0.137086	0.20567	0.182436	0.732008	0.680898
0.0667697165329095	2.46489638378233	0.00432066660512842	0.000297320261081152	0	0.176984	0.192501	0.764916	0.764161
0.0292436678475528	5.78954514154328	0.0877352450017625	0.000297320261081152	0.076637	0.127719	0.130403	0.744897	0.748532
0.102637208301178	2.23148355998959	0.0971813938634371	0.000297320261081152	0.0224515	0.101325	0.151205	0.795029	0.806716
0.0356656878715727	5.31631896678918	0.170276581961689	0.000297320261081152	0.155623	0.184057	0.186406	0.820081	0.803752
0.0671054544860852	3.0935166302213	0.213344927915629	0.000297320261081152	0.114271	0.159146	0.152883	0.815188	0.806744
0.0809997088549481	2.33042954168451	0.0502172769050362	0.000297320261081152	0	0.178941	0.220293	0.784712	0.790415
0.0471324805964848	3.980900658722	0.0627185569899895	0.000297320261081152	0.0403735	0.206173	0.268775	0.835318	0.815188
0.0503768171141673	4.65480737919531	0.149949510757248	0.000297320261081152	0.170889	0.130152	0.148745	0.826567	0.80817
0.0348449981993191	5.41886715178472	0.260139299946004	0.000297320261081152	0.160068	0.237572	0.25664	0.814181	0.77459
0.0615753354257146	3.1445025524121	0.241307763782864	0.000297320261081152	0.0618744	0.150143	0.139965	0.807163	0.798943
0.0834581165625239	2.32649834212042	0.136768030137647	0.000297320261081152	0.189705	0.0976905	0.139155	0.795476	0.788235
0.0376372346316926	6.38228230766421	0.254425598138382	0.000297320261081152	0.164793	0.16854	0.233881	0.856959	0.831544
0.0163915675525931	8.6807761088855	0.0422065364925392	0.000297320261081152	0.0953419	0.0620701	0.141783	0.704915	0.700386
0.025488993033369	5.18938902603968	0.246234750487843	0.000297320261081152	0.166052	0.161494	0.203769	0.728234	0.739809
0.066953394116109	3.61347258163529	0.0986852498047334	0.000297320261081152	0.0976067	0.106973	0.102863	0.816837	0.792261
0.0205191160266144	7.35693121791749	0.129461293023999	0.000297320261081152	0.130571	0.0171392	0.128809	0.713471	0.673908
0.0259820396294705	5.79411651293586	0.192973010181073	0.000297320261081152	0.0183414	0.180618	0.274255	0.78474	0.802354
0.0273659992476956	5.86288766070072	0.0815747397137584	0.000297320261081152	0.0339429	0.235978	0.24473	0.773388	0.746966
0.0347017654387935	4.22995489980416	0.142407258030976	0.000297320261081152	0.101437	0.237991	0.2069	0.751188	0.703685
0.0393893013906137	6.01195360570734	0.149286283020671	0.000297320261081152	0.0771962	0.089107	0.131438	0.84147	0.824219
0.106542430676633	2.08132813625422	0.306075801366695	0.000297320261081152	0.172734	0.130487	0.160012	0.80557	0.804759
0.0266414176895075	6.54275343093178	0.156389828132515	0.000297320261081152	0	0.10633	0.150702	0.734077	0.734524
0.043623266246249	4.92023963216311	0.238462097338813	0.000297320261081152	0	0.148828	0.210787	0.826763	0.823799
0.0667267546778485	3.03399377758499	0.231650287138904	0.000297320261081152	0.137729	0.232539	0.308561	0.818179	0.784796
0.0317381942984271	6.09537118022992	0.0519125017696063	0.000297320261081152	0.0744562	0.11634	0.120002	0.734832	0.724822
0.0277946056185769	4.95039158853766	0.163009285003124	0.000297320261081152	0.0896941	0.182632	0.211877	0.727954	0.745037
0.0364092769988498	6.36279367339162	0.131307677771321	0.000297320261081152	0.06769	0.197646	0.28597	0.823995	0.820472
0.0457658938167094	5.05089434479444	0.166028690101443	0.000297320261081152	0.135296	0.176704	0.247554	0.839932	0.832858
0.051337266325942	4.58142228220602	0.158161827508109	0.000297320261081152	0.0856959	0.100179	0.14922	0.824386	0.827937
0.0538353463294499	4.46855843406795	0.176767962296244	0.000297320261081152	0.174635	0.104345	0.133143	0.79707	0.79022
0.0429389627387317	3.73023781373392	0.128222231291579	0.000297320261081152	0.0597495	0.200162	0.16731	0.762148	0.746575
0.0425962410410978	4.66189537998479	0.103332289163389	0.000297320261081152	0.190209	0.0885757	0.142677	0.767712	0.77048
0.0395407979837131	5.62879228531735	0.0711769315365751	0.000297320261081152	0.0161326	0.155651	0.155734	0.818683	0.801459
0.0696953100747119	3.21262097605482	0.169596230631285	0.000297320261081152	0.142649	0.148157	0.195241	0.815467	0.825728
0.0365058659517431	3.69064983205591	0.122044472559801	0.000297320261081152	0	0.198205	0.309316	0.735307	0.716211
0.0632677571715271	2.95611029624463	0.2108797728605	0.000297320261081152	0.190628	0.13264	0.14346	0.76911	0.757871
0.0520533949545164	3.15672512719756	0.345426637747375	0.000297320261081152	0.162501	0.0803277	0.132081	0.745736	0.751048
0.0499321229825004	4.62328530690164	0.16305113945048	0.000297320261081152	0.129788	0.122966	0.110832	0.775429	0.762652
0.018660721439326	6.26888691332671	0.13349401322845	0.000297320261081152	0.121232	0.215484	0.316865	0.735922	0.720684
0.016929788337986	6.92732675899747	0.346912167182823	0.000297320261081152	0.185651	0.17785	0.225186	0.714142	0.669686
0.0639156511508371	2.78583232652726	0.16376670127377	0.000297320261081152	0.216546	0.142566	0.187273	0.75815	0.75404
0.0519742391665078	4.97774319039542	0.144953841483128	0.000297320261081152	0.0462171	0.145557	0.228289	0.851759	0.845496
0.057996509923556	2.43128330125212	0.263577708681577	0.000297320261081152	0.104792	0.189398	0.168848	0.727562	0.699603
0.0297583995993934	6.3318925451438	0.210854564385249	0.000297320261081152	0.020718	0.200637	0.186071	0.792736	0.776296
0.0370683130041109	4.47142883221453	0.151624727960504	0.000297320261081152	0.0743443	0.201896	0.236454	0.785131	0.797098
0.0929420548184875	2.7500130995325	0.0760299869725957	0.000297320261081152	0	0.0680535	0.142258	0.822876	0.811693
0.0508627241175516	4.3740803379665	0.0898310700047594	0.000297320261081152	0.122519	0.0588827	0.0931331	0.773919	0.756165
0.0633881737604839	3.48203168020482	0.0787301244844583	0.000297320261081152	0.0351451	0.182044	0.180087	0.820975	0.805989
0.0766172506873938	2.85173193829545	0.229499311688808	0.000297320261081152	0	0.191886	0.277722	0.80968	0.803612
0.105498270580243	2.30047568011167	0.191945116678223	0.000297320261081152	0.10208	0.120086	0.129229	0.794889	0.798132
0.0223629384967543	7.57508374241595	0.238648554308106	0.000297320261081152	0.130627	0.164626	0.108623	0.78049	0.739753
0.0206563986778721	8.1371746145661	0.184888050367051	0.000297320261081152	0.166806	0.193815	0.142621	0.785858	0.742157
0.108891278936628	1.87276083685141	0.0224111551461764	0.000297320261081152	0.114718	0.211234	0.235279	0.796259	0.796287
0.0667520236688721	3.08220781928272	0.0960764169740038	0.000297320261081152	0.0314265	0.129229	0.210815	0.803864	0.830565
0.0294007566420849	5.76604614463837	0.240435895028341	0.000297320261081152	0.196863	0.187161	0.195549	0.767237	0.750545
0.0370899853004572	7.26664213698462	0.113286265818768	0.000297320261081152	0.0120226	0.154225	0.1573	0.844992	0.810462
0.0929390893047957	3.13250404120969	0.245993310782819	0.000297320261081152	0.123078	0.129341	0.220964	0.824973	0.844573
0.0398606748102471	5.36836905510734	0.14533110433688	0.000297320261081152	0.0382207	0.121065	0.171643	0.810043	0.823911
0.0780464449988868	2.61117217668697	0.197205195258485	0.000297320261081152	0.0401778	0.0992563	0.106274	0.757591	0.743024
0.0756733395028602	2.48834044525569	0.175834087533765	0.000297320261081152	0.254711	0.084941	0.224878	0.776128	0.776771
0.058355107485078	3.42487773690175	0.170007990167017	0.000297320261081152	0.0818934	0.159062	0.213527	0.809176	0.829279
0.0652385286816693	3.86756048869228	0.178506148279389	0.000297320261081152	0.0773081	0.156937	0.225969	0.854275	0.844657
0.0927802183014287	2.03811021902751	0.258626392738742	0.000297320261081152	0.050439	0.186099	0.193787	0.781133	0.790304
0.0607366759978787	2.71957535045834	0.0886619545927777	0.000297320261081152	0.204272	0.133003	0.180674	0.724683	0.708298
0.0258917956666682	7.12379688563229	0.155995825992815	0.000297320261081152	0.19225	0.128642	0.148074	0.779539	0.772997
0.0211946030828785	6.4205383379481	0.264886525772861	0.000297320261081152	0.157328	0.197003	0.194235	0.743695	0.730247
0.0873250044378063	2.61233500518624	0.122259183283897	0.000297320261081152	0.100207	0.216043	0.220992	0.815355	0.800872
0.0166920246466147	6.82204873125012	0.183136525159733	0.000297320261081152	0.0598613	0.18403	0.220936	0.725857	0.74171
0.0169925277245177	6.43221230464475	0.151897454997215	0.000297320261081152	0.087681	0.178857	0.256389	0.703797	0.712968
0.0225677856104921	6.76509025701561	0.238233280886227	0.000297320261081152	0.180227	0.126964	0.155175	0.719594	0.691243
0.120618330214796	2.27045026484654	0.134433707644915	0.000297320261081152	0.127579	0.0737852	0.120869	0.824806	0.812252
0.0383656256682585	4.91332497201275	0.172231941355066	0.000297320261081152	0.0463848	0.193843	0.252586	0.812224	0.815915
0.0549615563361758	3.74696225531785	0.196378437118174	0.000297320261081152	0.154253	0.162249	0.184617	0.791114	0.801515
0.0221728820129928	7.37888925677942	0.230463766160855	0.000297320261081152	0.0996198	0.212688	0.231784	0.747246	0.750853
0.0244084865683368	7.95278164878944	0.299688362286425	0.000297320261081152	0.126405	0.131522	0.114159	0.821506	0.794218
0.031298509000535	8.31960893796334	0.0943183335673721	0.000297320261081152	0.0247162	0.0216407	0.127272	0.820444	0.806157
0.0355713898514463	6.75183303473733	0.195445470705489	0.000297320261081152	0.129173	0.073198	0.133311	0.790695	0.804144
0.0565424121417723	2.70512483441643	0.198312945525001	0.000297320261081152	0.10113	0.199855	0.191579	0.763351	0.766929
0.0577489142800082	3.50027978364733	0.100855879791961	0.000297320261081152	0.159397	0.194514	0.182771	0.793603	0.780574
0.0482699819021349	3.54357614571043	0.221143580942647	0.000297320261081152	0.200582	0.173433	0.184589	0.751328	0.732483
0.061007890993721	3.04477878280026	0.168677382199438	0.000297320261081152	0.0712129	0.116423	0.103478	0.772074	0.758206
0.048993604464394	2.31476524161417	0.103975207067318	0.000297320261081152	0.0311749	0.144718	0.167729	0.706369	0.664262
0.0253285790080664	8.07677990500539	0.207082937533379	0.000297320261081152	0.161466	0.116731	0.125706	0.77076	0.765895
0.0628761393763048	2.74415770665534	0.154369423646034	0.000297320261081152	0.0681933	0.177515	0.145837	0.779791	0.770816
0.115465064728079	1.70803681167379	0.0919455569952684	0.000297320261081152	0.0563384	0.227115	0.261701	0.808002	0.792037
0.0529798640547625	2.62034212340815	0.158479684415339	0.000297320261081152	0.00257228	0.178969	0.182715	0.736705	0.71691
0.0968849433668129	2.60947535226172	0.160450046832932	0.000297320261081152	0.200554	0.114466	0.179053	0.821814	0.815244
0.118463614236456	1.82857476531682	0.267276116785398	0.000297320261081152	0.126713	0.136862	0.172538	0.79981	0.817732
0.0454754754047437	4.15971038194312	0.213010264404762	0.000297320261081152	0	0.152799	0.20279	0.77596	0.794246
0.0318565515015947	7.50244059586732	0.157251752249541	0.000297320261081152	0.094587	0.15593	0.184253	0.83132	0.830034
0.043890039416751	4.70557142219799	0.247428958146464	0.000297320261081152	0.218224	0.0976346	0.211094	0.788319	0.805038
0.0749387997888134	2.50638145771776	0.0985867197558513	0.000297320261081152	0.030364	0.152407	0.160292	0.734664	0.736314
0.0539106279035158	3.75589256975185	0.0727443681419619	0.000297320261081152	0.0608399	0.132304	0.103031	0.760219	0.73349
0.0801182956910416	2.90476875337849	0.274274090576059	0.000297320261081152	0.152855	0.0945032	0.209053	0.847313	0.849746
0.0811004201980592	2.43074571711223	0.0972351072525589	0.000297320261081152	0.0824246	0.208913	0.16566	0.800285	0.7761
0.0397036373393534	5.18929833805054	0.313289584770728	0.000297320261081152	0.128809	0.08701	0.112202	0.769921	0.770257
0.0361119146947737	6.27437396258612	0.249451418888551	0.000297320261081152	0	0.137589	0.140133	0.841637	0.802802
0.0348569474757197	6.31006521404983	0.167621183882377	0.000297320261081152	0.00936644	0.170385	0.19622	0.815467	0.80968
0.0487537157845482	4.39561469034437	0.210893418962787	0.000297320261081152	0.138679	0.108343	0.128446	0.810323	0.804731
0.0825822190876179	2.11865163860666	0.276683162232044	0.000297320261081152	0.0301963	0.0800201	0.12291	0.735978	0.732232
0.0895356761208501	3.19434878255227	0.122881356936712	0.000297320261081152	0.0968518	0.0704021	0.129061	0.849801	0.82721
0.0334624458195936	4.33763666644521	0.352116514506706	0.000297320261081152	0.0601409	0.217888	0.237069	0.758737	0.759101
0.0345849082241843	4.58936177114588	0.0352318373997205	0.000297320261081152	0.0371023	0.146312	0.156545	0.728988	0.730107
0.0847329741993091	2.42751000790126	0.196173966237044	0.000297320261081152	0.0608119	0.212101	0.224878	0.802047	0.797014
0.0692089713299353	3.05742804761767	0.122677634790303	0.000297320261081152	0.0518369	0.104037	0.196835	0.79391	0.832103
0.0427117794561504	4.69574959660632	0.116226184030061	0.000297320261081152	0	0.0970754	0.119387	0.759828	0.744506
0.0359295277609272	3.5802941547601	0.341221048160726	0.000297320261081152	0.151485	0.22211	0.314125	0.743499	0.715344
0.085878025353291	3.02615117352395	0.0513886428642558	0.000297320261081152	0	0.0713247	0.121764	0.816921	0.796175
0.0312866585246224	5.90880790309031	0.151866079622649	0.000297320261081152	0.0646704	0.118688	0.100291	0.747805	0.717469
0.0464724573776316	3.21127087376216	0.178844535978512	0.000297320261081152	0.0200749	0.168204	0.238495	0.711961	0.7213
0.0210090263517844	6.03832518195237	0.187259594701023	0.000297320261081152	0.129145	0.208326	0.226304	0.728653	0.717162
0.0554628616191857	4.42701568642848	0.126912423669781	0.000297320261081152	0.12825	0.0676061	0.0960969	0.816166	0.789716
0.0544132395644064	4.35164069205302	0.0588843997437736	0.000297320261081152	0.0107365	0.136862	0.193759	0.846223	0.832495
0.074250813079231	2.97144777719542	0.207773100935339	0.000297320261081152	0.0678298	0.177375	0.250545	0.834424	0.835207
0.078013695332232	2.58110617434858	0.143711024152011	0.000297320261081152	0.113851	0.137337	0.105212	0.771403	0.749539
0.084732084927202	2.05053099972672	0.206081405619952	0.000297320261081152	0.0804395	0.1932	0.185511	0.737935	0.737153
0.0234626955383287	7.33308755494991	0.207700698196693	0.000297320261081152	0.171308	0.221663	0.228597	0.76542	0.742213
0.0727871652016131	2.71514269097394	0.178981381014844	0.000297320261081152	0.116619	0.0707655	0.123609	0.743723	0.756696
0.0349964197090743	7.50243638894613	0.286703668077412	0.000297320261081152	0.187832	0.159817	0.191551	0.846195	0.817005
0.0327863212371565	7.55055877251608	0.171694497912802	0.000297320261081152	0.195325	0.162109	0.277722	0.837024	0.824246
0.0437127641873984	3.45931697069912	0.337503419229429	0.000297320261081152	0.119499	0.220181	0.278645	0.750769	0.750601
0.0505270281472667	3.78949650180936	0.0866571089543579	0.000297320261081152	0.00503271	0.0792932	0.112313	0.776995	0.762764
0.0846899146804725	2.69152838777623	0.165331500662152	0.000297320261081152	0.116815	0.18951	0.220573	0.808449	0.814992
0.0440037126491718	4.83150484002574	0.0994858091491129	0.000297320261081152	0.0727786	0.0659006	0.135715	0.812084	0.819969
0.0819878743101386	1.78138723900087	0.0767341006959163	0.000297320261081152	0.0616787	0.204384	0.166415	0.749427	0.723816
0.0526592371389497	3.38507889028969	0.137077889426293	0.000297320261081152	0.096013	0.188783	0.209612	0.754152	0.775289
0.0352869002516946	6.62865126925582	0.0377289315323898	0.000297320261081152	0.0417156	0.0729184	0.125343	0.821115	0.812839
0.0446950778939093	5.30152083042739	0.189150461944663	0.000297320261081152	0.0775877	0.098082	0.15758	0.801879	0.824386
0.0523956514571542	6.16123179504712	0.131935058344367	0.000297320261081152	0.0113795	0.0995638	0.188727	0.877621	0.843063
0.0248471807964253	7.34970419712053	0.114453223752498	0.000297320261081152	0.0120506	0.149975	0.232288	0.7931	0.818627
0.0343517296000023	5.66401166357366	0.205232137699544	0.000297320261081152	0.113683	0.199799	0.267125	0.768467	0.789437
0.0802874182699849	2.92017830256578	0.130612980001948	0.000297320261081152	0.0795448	0.155231	0.151848	0.828776	0.815635
0.0226080897293479	7.41579115544282	0.17197855004154	0.000297320261081152	0.0411284	0.182911	0.163983	0.749455	0.741458
0.0288666451741124	5.36888522992499	0.110147947454921	0.000297320261081152	0.196583	0.0971314	0.153498	0.737656	0.737292
0.0233209842215627	8.03440746987428	0.215171381007306	0.000297320261081152	0.0402337	0.232763	0.223257	0.750853	0.716742
0.0364754838170509	5.34943547877109	0.203930404090228	0.000297320261081152	0.0497679	0.113767	0.168708	0.819046	0.830817
0.0210327121809342	9.55781532804951	0.17323349920852	0.000297320261081152	0.135967	0.158363	0.146396	0.807694	0.798272
0.0518931966595398	2.83497585641369	0.22837802405669	0.000297320261081152	0.013812	0.230638	0.25418	0.774814	0.750853
0.125062904506556	1.75944913330064	0.0655086790460653	0.000297320261081152	0.0487334	0.080803	0.116479	0.781077	0.784935
0.0405659319966804	6.06444667579817	0.132014116204726	0.000297320261081152	0.154337	0.158978	0.190041	0.835962	0.825113
0.0320640416829024	4.50853101941597	0.0988530284565315	0.000297320261081152	0.054549	0.111754	0.140077	0.71691	0.714869
0.0850108248120738	2.50564673884341	0.100269302168942	0.000297320261081152	0.0331879	0.0885757	0.110524	0.788291	0.78035
0.036008260868841	4.30767969236008	0.111508570930307	0.000297320261081152	0.0710451	0.104513	0.18663	0.691523	0.708215
0.0304747845444706	6.9935394902538	0.397736653014806	0.000297320261081152	0.0689482	0.180003	0.164933	0.834284	0.811385
0.0725802417731247	2.66346575571296	0.212999905082878	0.000297320261081152	0.165241	0.0860314	0.102583	0.76377	0.740703
0.0769030516295449	2.67802665906192	0.0785768085540897	0.000297320261081152	0.0729464	0.173125	0.147626	0.77926	0.776352
0.0253458191873551	5.94172136092932	0.169798094669468	0.000297320261081152	0.114774	0.237824	0.278365	0.771878	0.755913
0.0653043502072848	3.67733045653405	0.208400666887889	0.000297320261081152	0.0893306	0.133199	0.163899	0.821898	0.827713
0.07111898119894	2.78901678484292	0.32499963666239	0.000297320261081152	0.0547447	0.214757	0.219175	0.795029	0.789073
0.0510557580885313	2.72986183656659	0.206562401525956	0.000297320261081152	0.133283	0.188867	0.188195	0.738215	0.738579
0.0849499278586952	1.95639242001681	0.131649395685121	0.000297320261081152	0.0035229	0.215875	0.301907	0.806352	0.784348
0.0411025605312637	5.15702916973675	0.249584204548411	0.000297320261081152	0.0750993	0.182743	0.198373	0.797126	0.808477
0.0414365657905057	4.78605884364022	0.124592178203726	0.000297320261081152	0.195828	0.0743164	0.149332	0.785606	0.790835
0.0414654706922394	4.23096855108225	0.131042664768061	0.000297320261081152	0.169742	0.13661	0.190516	0.753453	0.782251
0.047194447664083	5.11585875396395	0.141910325687211	0.000297320261081152	0.064922	0.100375	0.12811	0.812224	0.811469
0.0533756186547196	3.22580025857014	0.30509233848087	0.000297320261081152	0.169658	0.0798803	0.0964044	0.760639	0.72541
0.0645531544783807	2.71645005101	0.295620642952123	0.000297320261081152	0.177934	0.143181	0.141251	0.750685	0.73623
0.0599351580198593	3.0741500152611	0.178316989629167	0.000297320261081152	0.11332	0.130683	0.145949	0.743136	0.761198
0.0335130839276775	5.17802511768574	0.196099510258431	0.000297320261081152	0.0724151	0.141251	0.133926	0.774814	0.780462
0.102131165401117	2.03414904363458	0.010968307817517	0.000297320261081152	0.0873176	0.127887	0.115277	0.798244	0.788738
0.118197505865445	2.00888533948026	0.270559222389965	0.000297320261081152	0.141084	0.151121	0.186518	0.817872	0.824386
0.0305569958446607	4.62136780003953	0.28473807330696	0.000297320261081152	0.166583	0.138847	0.186742	0.708522	0.705698
0.03425127942094	6.01179390950688	0.212784169191773	0.000297320261081152	0.00754907	0.17813	0.226081	0.792317	0.802326
0.0685672482034271	3.58332070445254	0.279475154358096	0.000297320261081152	0.145837	0.113544	0.158111	0.830761	0.82749
0.0317571550332165	6.20772193840244	0.217645505654566	0.000297320261081152	0.0608958	0.211038	0.178158	0.799279	0.779875
0.0727555749062135	3.20846279386991	0.133761581842056	0.000297320261081152	0.0599172	0.0902533	0.12825	0.819773	0.815831
0.0734145675388419	2.97599500665706	0.11541993234984	0.000297320261081152	0.00447352	0.114326	0.183442	0.838394	0.832159
0.0226377392234376	5.99395523601748	0.213739317529399	0.000297320261081152	0.0883241	0.110356	0.125566	0.72088	0.709948
0.0385723663613428	3.95718470189997	0.298125616170366	0.000297320261081152	0.11894	0.208634	0.335207	0.762652	0.763798
0.0477326115078151	3.17891047488521	0.0797613751987789	0.000297320261081152	0	0.157216	0.182827	0.739166	0.743723
0.0954702718068742	2.23219059884419	0.21565059837754	0.000297320261081152	0.0933009	0.154448	0.15909	0.806129	0.811357
0.0697061495833942	2.32432957022318	0.0503906290920513	0.000297320261081152	0.0612873	0.177543	0.169854	0.728429	0.722166
0.0257946708279804	5.7070330702511	0.245026279026152	0.000297320261081152	0.12305	0.0473075	0.127523	0.718839	0.716518
0.0310201827177655	5.61916588380325	0.084839373193177	0.000297320261081152	0	0.0823687	0.11195	0.761198	0.742353
0.097205011503586	2.94927129621207	0.0911346292385755	0.000297320261081152	0.0527596	0.127719	0.223732	0.835654	0.84913
0.076341122421234	3.34462602271561	0.168704312205452	0.000297320261081152	0.0824526	0.134765	0.160739	0.830146	0.828664
0.0607733379545608	2.48227169320076	0.236443711821418	0.000297320261081152	0.054577	0.0934966	0.148493	0.702231	0.693088
0.105424992435659	1.94145364740121	0.0603215991768161	0.000297320261081152	0.0900576	0.0615948	0.0959291	0.7735	0.764665
0.0282092020585714	4.49148196487786	0.478733518779572	0.000297320261081152	0.121764	0.124084	0.143488	0.731421	0.744059
0.0214669894546543	6.06740506248832	0.187332767699033	0.000297320261081152	0.108399	0.248588	0.326847	0.776631	0.735335
0.0649856668628012	2.99905277546919	0.183608830100025	0.000297320261081152	0.172594	0.228821	0.217833	0.776156	0.742661
0.046787237133805	4.92425709793956	0.183470161879038	0.000297320261081152	0.048342	0.118325	0.127971	0.815355	0.806688
0.0895063278942056	3.47935284054258	0.17362292714757	0.000297320261081152	0.102695	0.0751552	0.154504	0.846978	0.840491
0.0603080915913419	2.64182141123419	0.182310123233722	0.000297320261081152	0.147598	0.189873	0.235587	0.70883	0.68635
0.103453549953611	1.69964666480417	0.193660214356418	0.000297320261081152	0.0380249	0.069731	0.1077	0.738998	0.723145
0.0390133516748422	4.66893381689707	0.320125455077912	0.000297320261081152	0.0371582	0.138903	0.159984	0.768943	0.788766
0.0837953471201922	2.66741684266146	0.145867968302482	0.000297320261081152	0.0101493	0.182436	0.287228	0.829391	0.821534
0.0353808944709588	5.90869891879303	0.13587710301743	0.000297320261081152	0.0183694	0.198373	0.239865	0.81365	0.807331
0.0208235882745859	8.67615045998859	0.102978444512663	0.000297320261081152	0.040038	0.156629	0.137477	0.794302	0.785243
0.100051247783837	2.15870807805404	0.162682302426394	0.000297320261081152	0	0.148409	0.196444	0.83708	0.82489
0.0724345724550493	3.43947610164314	0.196593840670647	0.000297320261081152	0.11058	0.115613	0.165884	0.831656	0.835934
0.0864752327243252	1.93324674006504	0.251094470239911	0.000297320261081152	0.126181	0.174495	0.138428	0.752279	0.733937
0.0784517321643188	3.44520359647215	0.199116434963028	0.000297320261081152	0.029693	0.0835989	0.158307	0.845496	0.835318
0.0798504904551219	1.84377013080103	0.123823600053826	0.000297320261081152	0.0128334	0.159006	0.220601	0.717637	0.733909
0.0565859885553118	3.66663307330867	0.39809325738843	0.000297320261081152	0.236621	0.10113	0.203741	0.822233	0.809931
0.058936430659205	4.06574687557599	0.250077107058468	0.000297320261081152	0.0588827	0.0927138	0.203825	0.829335	0.85078
0.0480027026127013	3.78775700403656	0.130324525151445	0.000297320261081152	0.0726388	0.0990046	0.135212	0.733909	0.752251
0.0475674379836892	4.44098065585688	0.12281545893193	0.000297320261081152	0.144215	0.180786	0.216267	0.827014	0.822625
0.123590071344163	2.09185336359928	0.207362664401516	0.000297320261081152	0.125007	0.115585	0.147067	0.826987	0.824302
0.0525224639282898	2.59575599355907	0.158859183785074	0.000297320261081152	0.0176425	0.206956	0.247861	0.752167	0.753341
0.0375120498926123	4.36565060470231	0.214756302295511	0.000297320261081152	0.193955	0.0470559	0.112509	0.741794	0.69457
0.106889623756276	2.41272564920813	0.0713474516104642	0.000297320261081152	0	0.0748756	0.1299	0.813342	0.801459
0.125710735386787	1.88556913463092	0.123362796870618	0.000297320261081152	0.159146	0.149472	0.151149	0.8205	0.806073
0.0406332563456574	6.04575862327838	0.0752812262982226	0.000297320261081152	0	0.103227	0.16566	0.846754	0.828161
0.0471470948705993	4.07171749852182	0.160957685316891	0.000297320261081152	0.108064	0.110664	0.121037	0.810826	0.80501
0.0238364880815849	6.20145684771511	0.170707325612794	0.000297320261081152	0.144131	0.210032	0.216435	0.758374	0.75664
0.0319845891185864	5.35914319214636	0.149307656137156	0.000297320261081152	0.0832355	0.0952021	0.105128	0.74006	0.727283
0.0269489112068802	7.82687841786321	0.0500452310413302	0.000297320261081152	0	0.159621	0.206397	0.835906	0.8231
0.0701991006032896	1.90992740415337	0.105053263897436	0.000297320261081152	0.116759	0.114271	0.143013	0.714701	0.716379
0.0788646263676036	2.41737020833001	0.130931930508223	0.000297320261081152	0.137784	0.202679	0.228821	0.803193	0.80364
0.115668257176061	1.92687389057261	0.157506586231989	0.000297320261081152	0.0413521	0.0989208	0.144131	0.814405	0.819493
0.023392842245812	7.43256237706078	0.127685822325264	0.000297320261081152	0.0841302	0.149416	0.153246	0.719259	0.717162
0.0585716229481811	2.99874556538254	0.133144622609747	0.000297320261081152	0.0373539	0.196751	0.221719	0.795756	0.800984
0.0286685960727366	5.60845295854915	0.100869602134212	0.000297320261081152	0	0.156238	0.201588	0.738662	0.755382
0.0347079611632024	4.52699502827013	0.16584590871678	0.000297320261081152	0.141699	0.239054	0.209193	0.771263	0.73321
0.0700897432931738	3.67263109557553	0.151883158964691	0.000297320261081152	0.124867	0.123945	0.147794	0.820192	0.820332
0.0200479588005843	8.49405204186281	0.197196708806332	0.000297320261081152	0.0989767	0.23458	0.263211	0.781776	0.771711
0.0328785673202556	4.83337514994147	0.217193415240011	0.000297320261081152	0.0475312	0.182548	0.273724	0.72664	0.753509
0.057804706752686	2.98986996095501	0.0459750082896852	0.000297320261081152	0.0599452	0.0850808	0.102863	0.733043	0.7069
0.072283516395169	2.79364747366851	0.12484238980333	0.000297320261081152	0.152659	0.0382766	0.118017	0.770928	0.773081
0.0591267035191095	3.37426411098186	0.194467605323846	0.000297320261081152	0.11592	0.205838	0.16991	0.809624	0.787116
0.0469022751976	4.4400667899754	0.0684659193481802	0.000297320261081152	0.0851926	0.113432	0.113823	0.797909	0.792736
0.0723809215380102	3.54503302701699	0.30582555189849	0.000297320261081152	0.0254991	0.138008	0.2265	0.838897	0.843231
0.0881767711913561	2.15686192744286	0.173285075903187	0.000297320261081152	0.124727	0.175474	0.144271	0.811916	0.79282
0.0468219090620834	4.7344678991572	0.0828692587703011	0.000297320261081152	0	0.0774199	0.119303	0.830929	0.80104
0.118623319206924	2.09354520003965	0.161360189356561	0.000297320261081152	0.0273444	0.127244	0.148241	0.836213	0.819717
0.0699971174298958	3.12385087695202	0.230846183817364	0.000297320261081152	0.180255	0.131969	0.18512	0.833194	0.825924
0.0322845820536537	6.23553267588674	0.0983569331314959	0.000297320261081152	0.130012	0.0875133	0.116563	0.79556	0.795504
0.081858390920383	1.87000421426011	0.290163983854176	0.000297320261081152	0.215344	0.195912	0.253984	0.771599	0.756053
0.024727554742149	9.08729857724494	0.113895092655476	0.000297320261081152	0.14086	0.131326	0.171616	0.819214	0.826763
0.0563346375098675	3.35104290706717	0.313219872359571	0.000297320261081152	0.211346	0.154253	0.204524	0.791422	0.791897
0.0370836097873333	6.87010744876011	0.298045291262244	0.000297320261081152	0.098082	0.169407	0.188307	0.82215	0.824274
0.030515131030381	5.22800187232223	0.206247540817475	0.000297320261081152	0.0963764	0.128334	0.12017	0.737376	0.729128
0.0553596682272419	3.45461544646559	0.242184061779436	0.000297320261081152	0.190656	0.128977	0.170441	0.764357	0.777442
0.0600693448119913	3.63927819755497	0.142402369442064	0.000297320261081152	0.0322932	0.181122	0.239613	0.803333	0.816921
0.0358774808689517	5.82943260289185	0.175086491011886	0.000297320261081152	0.00575966	0.131577	0.181345	0.764749	0.789996
0.0282626569303613	6.72267592885555	0.0725367959812983	0.000297320261081152	0	0.154588	0.128334	0.798691	0.768188
0.0352669040271806	4.81087446779397	0.154422509633404	0.000297320261081152	0.0154896	0.159649	0.166247	0.793323	0.794609
0.0773206393182063	2.93254904538796	0.182832059631516	0.000297320261081152	0.244786	0.129844	0.178941	0.817928	0.785299
0.0413910594223954	5.64045365871322	0.114654389869203	0.000297320261081152	0.123889	0.138511	0.122575	0.761394	0.757535
0.0999841940924993	1.70935843213064	0.194867390121604	0.000297320261081152	0.0944472	0.13689	0.11318	0.737125	0.710927
0.0193952300307972	6.50649281644703	0.129843149241239	0.000297320261081152	0.0409327	0.191774	0.249035	0.709976	0.702231
0.074091163799825	3.44369892431904	0.105121625761487	0.000297320261081152	0.164737	0.146033	0.190991	0.818627	0.823492
0.0685657456081062	2.68032713010072	0.142203849524546	0.000297320261081152	0.03727	0.178522	0.204244	0.750517	0.771627
0.0347615666818422	5.65071320852226	0.264594786145974	0.000297320261081152	0.120785	0.0958452	0.165045	0.848599	0.842504
0.0325401409480174	4.25454780292026	0.537365176217163	0.000297320261081152	0.188671	0.186798	0.241682	0.737908	0.738131
0.0407210725882388	3.73952398799028	0.237998921550604	0.000297320261081152	0.014511	0.19717	0.192585	0.743807	0.728877
0.0382713027219003	6.6718803377564	0.140237403561068	0.000297320261081152	0.158754	0.0431136	0.110105	0.834592	0.80283
0.052084375738194	3.69323127723257	0.110259701264103	0.000297320261081152	0	0.188755	0.231645	0.784963	0.790248
0.0645051026102799	3.55849074894889	0.148897053166589	0.000297320261081152	0.0636079	0.131829	0.135715	0.813566	0.809763
0.0688908080391955	2.04040087902461	0.106973387062827	0.000297320261081152	0.0709892	0.228457	0.338031	0.74554	0.714058
0.0457907788801412	3.66217953219671	0.199349482910103	0.000297320261081152	0.00478108	0.0788458	0.128083	0.750238	0.751104
0.0873833665675019	2.18019098287936	0.227795990214651	0.000297320261081152	0.176928	0.104177	0.169099	0.752195	0.779623
0.0680080937546377	2.9426411148879	0.248931635091273	0.000297320261081152	0.0909523	0.229296	0.23746	0.844321	0.806241
0.0756258026852074	2.18636086989585	0.302233344987104	0.000297320261081152	0.120589	0.237572	0.265056	0.805318	0.783873
0.0228186123952245	6.5793834242971	0.205519671568193	0.000297320261081152	0.222166	0.163675	0.252838	0.730946	0.720489
0.0331272533415798	6.53300486556413	0.201484576355127	0.000297320261081152	0.00928256	0.0829279	0.125874	0.816222	0.803333
0.0519969958088891	3.47609997011056	0.356982262245007	0.000297320261081152	0.0999832	0.109266	0.122686	0.767908	0.779232
0.0680802704250662	2.16361078065786	0.241901343219147	0.000297320261081152	0.14922	0.0841022	0.116284	0.735251	0.72499
0.045346862659549	4.08784157999894	0.321312112481816	0.000297320261081152	0.166052	0.186071	0.149583	0.80104	0.772214
0.024780981807214	6.43077003678011	0.0855239022964723	0.000297320261081152	0.17511	0.172538	0.190125	0.738914	0.740172
0.0217641976598482	7.36154411473246	0.18834559669731	0.000297320261081152	0.00148185	0.209193	0.243443	0.771766	0.765783
0.0507866040951956	4.2638074369178	0.183576127867262	0.000297320261081152	0.0726668	0.103227	0.146228	0.7983	0.817145
0.0295731353213931	6.52640130937829	0.136294644693404	0.000297320261081152	0.00296371	0.0536543	0.123693	0.783034	0.780909
0.0182184492920318	8.64085974702811	0.352992506364072	0.000297320261081152	0.126796	0.111558	0.118129	0.724291	0.699771
0.0436468186937843	5.12252573130261	0.110248408066945	0.000297320261081152	0	0.0721915	0.125538	0.802103	0.793575
0.0559714412956211	4.15779968095955	0.124524325131412	0.000297320261081152	0.062182	0.151345	0.151401	0.838869	0.82022
0.0460280366163015	5.87489433115966	0.232759600155397	0.000297320261081152	0.144998	0.0905609	0.163172	0.854387	0.839988
0.0382790770798662	6.20166638353321	0.0709405275801279	0.000297320261081152	0.138847	0.0746799	0.109965	0.797713	0.79159
0.116713300461803	2.22358188310506	0.161778272927475	0.000297320261081152	0.0671588	0.169602	0.231812	0.838953	0.839261
0.0752511212090056	2.23517784409162	0.154175071697017	0.000297320261081152	0.154448	0.213275	0.296287	0.780015	0.779399
0.0391699170163628	4.94511257146017	0.0787436693452373	0.000297320261081152	0.114326	0.144886	0.128865	0.816949	0.802298
0.108086476414113	2.11764957144178	0.155616199317727	0.000297320261081152	0.0903092	0.13661	0.155008	0.811609	0.819829
0.0178686159927086	8.26744172118819	0.118967313371276	0.000297320261081152	0.102695	0.201812	0.253816	0.739278	0.759241
0.0449291071552481	5.82601857707763	0.431199009988332	0.000297320261081152	0.0471957	0.12565	0.172091	0.850305	0.838422
0.095403753192201	2.2952542592675	0.0861554542734484	0.000297320261081152	0.184449	0.138903	0.168372	0.751552	0.761897
0.0723073421579287	2.670327529924	0.0474069024498854	0.000297320261081152	0	0.216518	0.240144	0.803752	0.782894
0.0304714450481285	5.7129870192165	0.174178433883283	0.000297320261081152	0.162277	0.103646	0.131438	0.744897	0.74856
0.0370369195869339	5.60046953527415	0.391205103902494	0.000297320261081152	0.144047	0.128083	0.1547	0.807107	0.814796
0.0811553726690651	2.0914434358512	0.272954712995478	0.000297320261081152	0.0790695	0.123329	0.0940558	0.747973	0.70992
0.0510277281995092	3.3505384609381	0.10423802533355	0.000297320261081152	0.0452385	0.0240172	0.123329	0.770956	0.781301
0.111466248924826	1.85469806163076	0.256985909570396	0.000297320261081152	0	0.15073	0.159034	0.773724	0.77473
0.0500474055631004	3.88909789511368	0.060457962480655	0.000297320261081152	0.168176	0.12688	0.125622	0.768439	0.759996
0.0558976106691938	2.43789870138159	0.274207427290768	0.000297320261081152	0.232176	0.146256	0.233686	0.727646	0.712744
0.0271740422146872	6.2649973748108	0.0976874172307674	0.000297320261081152	0.0109042	0.136219	0.132975	0.759017	0.751328
0.0665042460562096	2.02973854623602	0.132673014539744	0.000297320261081152	0.221635	0.168093	0.239921	0.729631	0.710088
0.0708018708361225	1.77042211753721	0.304974857876875	0.000297320261081152	0.0924342	0.215987	0.299978	0.726556	0.717497
0.0935773425713726	2.26803845564098	0.222663170488626	0.000297320261081152	0.0698708	0.184002	0.168848	0.81091	0.803892
0.0530436892068803	2.91322041166832	0.142567189289397	0.000297320261081152	0.0990606	0.162417	0.152463	0.722837	0.713219
0.116691120704982	1.80871399192088	0.199967021389631	0.000297320261081152	0.0790695	0.142845	0.127495	0.777079	0.778896
0.0410445992972697	3.95199767625578	0.278213876984899	0.000297320261081152	0.196388	0.166387	0.187217	0.754404	0.752782
0.0610564083431066	3.24587014465577	0.170039204016941	0.000297320261081152	0.183862	0.101213	0.159425	0.77789	0.794861
0.0358387944812512	5.16033607559545	0.11717738568517	0.000297320261081152	0.0676061	0.175474	0.200554	0.812476	0.821534
0.0512521952563763	4.3769616199007	0.12681872860069	0.000297320261081152	0.0393111	0.0887715	0.0995359	0.786921	0.772549
0.126697659227121	2.15139848593726	0.206876634114691	0.000297320261081152	0.0756305	0.105491	0.148996	0.824806	0.829699
0.0937743627607784	2.82001133694734	0.162213487826985	0.000297320261081152	0.0609797	0.110077	0.181625	0.860454	0.848599
0.0246354668939887	9.18534388966326	0.118769389421646	0.000297320261081152	0	0.0984175	0.19594	0.80912	0.829838
0.0687171561348223	1.97347467998039	0.241035666458069	0.000297320261081152	0.177934	0.147095	0.174775	0.721887	0.716491
0.0609409714010334	2.18518042649415	0.163765446561569	0.000297320261081152	0.031762	0.184002	0.259213	0.709529	0.712269
0.0569957973084544	4.21059458383581	0.0573449807601617	0.000297320261081152	0.0548006	0.0924342	0.0973271	0.805346	0.785746
0.0520513582231873	4.60579365893659	0.287168520028239	0.000297320261081152	0.132668	0.082872	0.117234	0.793547	0.795896
0.0946467894244869	1.79260508607244	0.0629603297361237	0.000297320261081152	0.0274842	0.146732	0.146452	0.732987	0.726891
0.0829576972892636	2.91045329505933	0.101678198072609	0.000297320261081152	0.00450148	0.167981	0.240312	0.851982	0.832075
0.0307627265573057	7.24529236373061	0.229536255642303	0.000297320261081152	0.10742	0.169826	0.16731	0.804004	0.808142
0.0510516144662998	4.76884622229078	0.375040442294714	0.000297320261081152	0.138875	0.135464	0.168456	0.839429	0.831376
0.0184763085054099	8.31599124915136	0.0862590085093848	0.000297320261081152	0.0576246	0.0704021	0.240871	0.680926	0.722194
0.0784565202186426	1.8783398969642	0.0492060367224762	0.000297320261081152	0	0.155036	0.250014	0.714533	0.734301
0.0599474814569303	3.55300970173427	0.300319590377743	0.000297320261081152	0.177431	0.102444	0.118213	0.782894	0.771319
0.0464714404361229	3.50141639657766	0.244071933216576	0.000297320261081152	0.161522	0.10099	0.137253	0.746715	0.75857
0.0818090599943393	1.98164521806842	0.14788655410971	0.000297320261081152	0.0447632	0.186937	0.194235	0.72636	0.725997
0.0303479037897618	6.94639785375556	0.136604820295179	0.000297320261081152	0	0.14511	0.17402	0.852234	0.822513
0.0578248148917564	2.39324469978876	0.120019893633149	0.000297320261081152	0.062182	0.184645	0.221971	0.722138	0.740703
0.0496840099002307	3.89955253579751	0.171663090355871	0.000297320261081152	0.0555276	0.118325	0.105044	0.76802	0.75678
0.0548723520093278	3.71353551071936	0.243274480748402	0.000297320261081152	0.0876251	0.0921546	0.091875	0.794078	0.776408
0.0719679899387167	2.96142165973892	0.109104176573412	0.000297320261081152	0	0.0563384	0.0888274	0.787508	0.74691
0.0281368778361088	6.68556758361017	0.196906965491683	0.000297320261081152	0.159481	0.0555835	0.0893586	0.778169	0.748868
0.0341069786214998	5.53743760844405	0.108484578592406	0.000297320261081152	0	0.112817	0.109378	0.781468	0.756584
0.0204017534650332	8.03925621940292	0.103072725943666	0.000297320261081152	0.0609238	0.213359	0.182576	0.785439	0.772493
0.0611925934815889	3.21195799726779	0.168509880978582	0.000297320261081152	0.0388358	0.180087	0.280993	0.80926	0.824274
0.0687222022802907	3.2964098738795	0.2217705189485	0.000297320261081152	0.085668	0.226388	0.280769	0.855981	0.81379
0.0487360640111725	2.24042602051729	0.187851254453472	0.000297320261081152	0	0.149444	0.287759	0.696751	0.688755
0.0223835064292481	7.29744638988691	0.142751271961386	0.000297320261081152	0.086339	0.084941	0.118856	0.713052	0.688559
0.0477048137348263	4.58476598706016	0.004540896636267	0.000297320261081152	0	0.138372	0.174635	0.779511	0.794749
0.0819512948105719	3.13787101881156	0.0646257052772707	0.000297320261081152	0	0.138707	0.178661	0.826176	0.82036
0.046654511059952	5.57797730440453	0.155646358406973	0.000297320261081152	0.107309	0.13784	0.135604	0.850137	0.820556
0.040569550398363	4.29237423077832	0.0903032357477799	0.000297320261081152	0.174635	0.10331	0.152351	0.746966	0.76514
0.0633093249619925	3.4605788602534	0.241446630708146	0.000297320261081152	0.078035	0.12456	0.119415	0.798076	0.795141
0.10022100063978	2.37989114135523	0.247238921041267	0.000297320261081152	0.154532	0.0872896	0.123749	0.817033	0.807555
0.013825866106222	8.77031744429643	0.216072217062378	0.000297320261081152	0.175949	0.203461	0.181569	0.751412	0.71979
[truncated: 3,001 more rows]
